# Supplementary material for: Tailored performance dashboards—an evaluation of the state of the art
Source: PeerJ Comput Sci. 2021 Oct 5;7:e625. doi: 10.7717/peerj-cs.625 (PMC8507486; doi:10.7717/peerj-cs.625)
Supplement: Supplemental Information 1 [file peerj-cs-07-625-s001.xlsx]

## Sheet: Final Selected
Name	Source Title	DOI	Authors	Year	URL	Type	Source	Note
A personalization system for data visualization platforms	2016 Sixth International Conference on Innovative Computing Technology (INTECH)	10.1109/INTECH.2016.7845024	O. Belo; H. Correia; P. Rodrigues; R. Barros	2016	https://ieeexplore.ieee.org/stamp/stamp.jsp?arnumber=7845024	Conference Paper	IEEE Xplore	OK
An Approach for the Automated Generation of Engaging Dashboards	On the Move to Meaningful Internet Systems: OTM 2019 Conferences	10.1007/978-3-030-33246-4_24	Ünal AksuAdela del-Río-OrtegaManuel ResinasHajo A. Reijers	2019	http://link.springer.com/chapter/10.1007/978-3-030-33246-4_24	Conference Paper	SpringerLink	OK
Restructuring Dynamically Analytical Dashboards Based on Usage Profiles	Foundations of Intelligent Systems	10.1007/978-3-319-08326-1_45	Orlando BeloPaulo RodriguesRui BarrosHelena Correia	2014	http://link.springer.com/chapter/10.1007/978-3-319-08326-1_45	Conference Paper	SpringerLink	OK
Integrated model-driven dashboard development	Information Systems Frontiers	10.1007/s10796-007-9032-9	Themis PalpanasPawan ChowdharyGeorge MihailaFlorian Pinel	2007	http://link.springer.com/article/10.1007/s10796-007-9032-9	Journal Article	SpringerLink	OK
Recommender systems: Metric suggestion mechanisms applied to adaptable software dashboards	ESEC/FSE 2020 - Proceedings of the 28th ACM Joint Meeting European Software Engineering Conference and Symposium on the Foundations of Software Engineering	10.1145/3368089.3418779	Strugar, D.	2020	https://www.scopus.com/inward/record.uri?eid=2-s2.0-85097131824&doi=10.1145%2f3368089.3418779&partnerID=40&md5=80c0ab2c64e315d44067fe7178cbde73	Conference Paper	Scopus	OK
Creating user-specific business process monitoring dashboards with a model-driven approach	MODELSWARD 2017 - Proceedings of the 5th International Conference on Model-Driven Engineering and Software Development	10.5220/0006135203530361	Kintz, M., Kochanowski, M., Koetter, F.	2017	https://www.scopus.com/inward/record.uri?eid=2-s2.0-85046689792&doi=10.5220%2f0006135203530361&partnerID=40&md5=8a1ea2cfac8bca18e0b687b3d293c0bb	Conference Paper	Scopus	OK

## Sheet: Final Combined
Name	Source Title	DOI	Authors	Year	URL	Type	Source	Note		Stats			More Stats						Year Xs	Year Ys
Information Dashboards and Tailoring Capabilities - A Systematic Literature Review	IEEE Access	10.1109/ACCESS.2019.2933472	A. Vázquez-Ingelmo; F. J. Garcia-Peñalvo; R. Therón	2019	https://ieeexplore.ieee.org/stamp/stamp.jsp?arnumber=8789402	Journal Article	IEEE Xplore	EC3		Duplicates	521		Initial Number	1764					1990	0
Declarative Dashboard Generation	2020 IEEE International Symposium on Software Reliability Engineering Workshops (ISSREW)	10.1109/ISSREW51248.2020.00075	A. Tundo; C. Castelnovo; M. Mobilio; O. Riganelli; L. Mariani	2020	https://ieeexplore.ieee.org/stamp/stamp.jsp?arnumber=9307719	Conference Paper	IEEE Xplore	EC5		Passed EC and QC	6		After Filtering Dupes	1243					1991	0
Data visualization techniques for real-time information — A custom and dynamic dashboard for analyzing surveys' results	2018 13th Iberian Conference on Information Systems and Technologies (CISTI)	10.23919/CISTI.2018.8398641	R. Toasa; M. Maximiano; C. Reis; D. Guevara	2018	https://ieeexplore.ieee.org/stamp/stamp.jsp?arnumber=8398641	Conference Paper	IEEE Xplore	EC3											1992	0
University dashboard: An implementation of executive dashboard to university	2014 2nd International Conference on Information and Communication Technology (ICoICT)	10.1109/ICoICT.2014.6914080	Meyliana; H. A. E. Widjaja; S. W. Santoso	2014	https://ieeexplore.ieee.org/stamp/stamp.jsp?arnumber=6914080	Conference Paper	IEEE Xplore	EC3											1993	2
Dashboard to monitor outages in a smart grid	2020 15th Iberian Conference on Information Systems and Technologies (CISTI)	10.23919/CISTI49556.2020.9140869	R. M. S. Laureano; L. M. S. Laureano; A. C. P. Sanz	2020	https://ieeexplore.ieee.org/stamp/stamp.jsp?arnumber=9140869	Conference Paper	IEEE Xplore	EC3											1994	1
Re-Examining HPC Energy Efficiency Dashboard Elements	2016 IEEE International Parallel and Distributed Processing Symposium Workshops (IPDPSW)	10.1109/IPDPSW.2016.184	N. Bates; C. Hsu; N. Imam; T. Wilde; D. Sartor	2016	https://ieeexplore.ieee.org/stamp/stamp.jsp?arnumber=7529991	Conference Paper	IEEE Xplore	EC3											1995	2
Enhancing performance of an ERP systems with a dashboard system	2016 International Conference on Information Management and Technology (ICIMTech)	10.1109/ICIMTech.2016.7930358	S. F. Wijaya	2016	https://ieeexplore.ieee.org/stamp/stamp.jsp?arnumber=7930358	Conference Paper	IEEE Xplore	EC5											1996	0
Executive Dashboard as a Tool for Knowledge Discovery	2017 International Conference on Soft Computing, Intelligent System and Information Technology (ICSIIT)	10.1109/ICSIIT.2017.10	N. Karna	2017	https://ieeexplore.ieee.org/stamp/stamp.jsp?arnumber=8262591	Conference Paper	IEEE Xplore	EC5											1997	1
Automated dashboard generation for machine tools with OPC UA compatible sensors	2020 25th IEEE International Conference on Emerging Technologies and Factory Automation (ETFA)	10.1109/ETFA46521.2020.9212136	G. A. Topalian-Rivas; J. Wassermann; M. Severengiz; J. Krüger	2020	https://ieeexplore.ieee.org/stamp/stamp.jsp?arnumber=9212136	Conference Paper	IEEE Xplore	EC3											1998	1
Developing Distance Learning Monitoring Dashboard with Google Sheet: An Approach for Flexible and Low-Price Solution in Pandemic Era	2020 International Conference on ICT for Smart Society (ICISS)	10.1109/ICISS50791.2020.9307558	A. Rahmah; P. Sukmasetya; M. Syaiful Romadhon; A. Rio Adriansyah	2020	https://ieeexplore.ieee.org/stamp/stamp.jsp?arnumber=9307558	Conference Paper	IEEE Xplore	EC5											1999	1
A practical student model for a location-aware and context-sensitive Personalized Adaptive Learning System	2010 International Conference on Technology for Education	10.1109/T4E.2010.5550048	Guangbing Yang; Kinshuk; S. Graf	2010	https://ieeexplore.ieee.org/stamp/stamp.jsp?arnumber=5550048	Conference Paper	IEEE Xplore	EC5											2000	0
Dashboard to Monitor Performance of an Hotel in the Financial Perspective	2019 14th Iberian Conference on Information Systems and Technologies (CISTI)	10.23919/CISTI.2019.8760853	A. M. Santos Lavrador; R. M. S. Laureano	2019	https://ieeexplore.ieee.org/stamp/stamp.jsp?arnumber=8760853	Conference Paper	IEEE Xplore	EC3											2001	0
Web application dashboards as a tool for data visualization and enrichment	2020 43rd International Convention on Information, Communication and Electronic Technology (MIPRO)	10.23919/MIPRO48935.2020.9245289	M. Holjevac; T. Jakopec	2020	https://ieeexplore.ieee.org/stamp/stamp.jsp?arnumber=9245289	Conference Paper	IEEE Xplore	EC5											2002	1
Learner and course dashboards for intelligent learning management systems	2017 25th International Conference on Software, Telecommunications and Computer Networks (SoftCOM)	10.23919/SOFTCOM.2017.8115555	T. Volarić; H. Ljubić	2017	https://ieeexplore.ieee.org/stamp/stamp.jsp?arnumber=8115555	Conference Paper	IEEE Xplore	EC3											2003	6
An IEEE 1588 Performance Testing Dashboard for Power Industry requirements	2011 IEEE International Symposium on Precision Clock Synchronization for Measurement, Control and Communication	10.1109/ISPCS.2011.6070157	J. Amelot; Y. Li-Baboud; C. Vasseur; J. Fletcher; D. Anand; J. Moyne	2011	https://ieeexplore.ieee.org/stamp/stamp.jsp?arnumber=6070157	Conference Paper	IEEE Xplore	EC3											2004	8
Performance dashboard: Cutting-edge business intelligence and data visualization	2017 International Conference On Smart Technologies For Smart Nation (SmartTechCon)	10.1109/SmartTechCon.2017.8358558	S. M. Kumar; M. Belwal	2017	https://ieeexplore.ieee.org/stamp/stamp.jsp?arnumber=8358558	Conference Paper	IEEE Xplore	EC5											2005	14
Monitoring performance through Dashboards	2018 13th Iberian Conference on Information Systems and Technologies (CISTI)	10.23919/CISTI.2018.8399476	M. I. P. Vieira; R. M. S. Laureano; I. M. M. Pedrosa	2018	https://ieeexplore.ieee.org/stamp/stamp.jsp?arnumber=8399476	Conference Paper	IEEE Xplore	EC1											2006	12
Enhancing the Professional Vision of Teachers: A Physiological Study of Teaching Analytics Dashboards of Students' Repertory Grid Exercises in Business Education	2016 49th Hawaii International Conference on System Sciences (HICSS)	10.1109/HICSS.2016.14	K. Pantazos; R. Vatrapu	2016	https://ieeexplore.ieee.org/stamp/stamp.jsp?arnumber=7427189	Conference Paper	IEEE Xplore	EC5											2007	16
A real time mission-critical business intelligence for development of mixture composition on aromatherapy product based on customer personality type	2014 6th International Conference on Information Technology and Electrical Engineering (ICITEE)	10.1109/ICITEED.2014.7006990	T. Djatna; I. B. Dharma Yoga Santosa	2014	https://ieeexplore.ieee.org/stamp/stamp.jsp?arnumber=7006990	Conference Paper	IEEE Xplore	EC3											2008	21
A flexible architecture for selection and visualization of information in emergency situations	2016 IEEE International Conference on Systems, Man, and Cybernetics (SMC)	10.1109/SMC.2016.7844746	B. S. Nascimento; A. S. Vivacqua; M. R. S. Borges	2016	https://ieeexplore.ieee.org/stamp/stamp.jsp?arnumber=7844746	Conference Paper	IEEE Xplore	EC3											2009	30
User Satisfaction Survey of Performance Management Dashboard Using Delone & McLean Method: A Case Study	2019 International Conference on Information Management and Technology (ICIMTech)	10.1109/ICIMTech.2019.8843761	Veronica; A. D. Suryawan	2019	https://ieeexplore.ieee.org/stamp/stamp.jsp?arnumber=8843761	Conference Paper	IEEE Xplore	EC5											2010	35
Data analytics and production efficiency evaluation on a flexible manufacturing cell	2018 IEEE International Instrumentation and Measurement Technology Conference (I2MTC)	10.1109/I2MTC.2018.8409677	F. Giusti; M. Bevilacqua; S. Tedeschi; C. Emmanouilidis	2018	https://ieeexplore.ieee.org/stamp/stamp.jsp?arnumber=8409677	Conference Paper	IEEE Xplore	EC2											2011	31
Designing Supply Chain KPIs for Upper-Level Management	2009 IITA International Conference on Services Science, Management and Engineering	10.1109/SSME.2009.139	L. Ying; X. Lijun; S. Wei	2009	https://ieeexplore.ieee.org/stamp/stamp.jsp?arnumber=5233357	Conference Paper	IEEE Xplore	EC3											2012	48
Performance scorecards for electric power distribution	2009 7th International Symposium on Intelligent Systems and Informatics	10.1109/SISY.2009.5291143	I. Petkovic; D. Petkovic; A. Petkovics	2009	https://ieeexplore.ieee.org/stamp/stamp.jsp?arnumber=5291143	Conference Paper	IEEE Xplore	EC5											2013	68
Trouble Dashboard: A Distributed Failure Monitoring System for High-End Computing	2009 IEEE-RIVF International Conference on Computing and Communication Technologies	10.1109/RIVF.2009.5174661	T. Do; T. Nguyen; D. T. Nguyen; H. C. Nguyen; W. Shi	2009	https://ieeexplore.ieee.org/stamp/stamp.jsp?arnumber=5174661	Conference Paper	IEEE Xplore	EC3											2014	65
Transportation Performances Measures and Metrics: Overall Transportation Effectiveness (OTE): A Framework, Prototype and Case Study	2013 46th Hawaii International Conference on System Sciences	10.1109/HICSS.2013.575	S. Dalmolen; H. Moonen; I. Iankoulova; J. van Hillegersberg	2013	https://ieeexplore.ieee.org/stamp/stamp.jsp?arnumber=6480350	Conference Paper	IEEE Xplore	EC2											2015	79
Performance dashboard for productive families	2019 2nd International Conference on Computer Applications & Information Security (ICCAIS)	10.1109/CAIS.2019.8769481	S. Tanko; H. Al-Saeed; R. Alali; S. Alawami; S. Brahimi; G. Kirishina	2019	https://ieeexplore.ieee.org/stamp/stamp.jsp?arnumber=8769481	Conference Paper	IEEE Xplore	EC3											2016	72
Deep Multisensor Dashboard for Composition Layer of Web of Things in the Smart City	2018 9th International Symposium on Telecommunications (IST)	10.1109/ISTEL.2018.8661092	S. Sanaei; B. Majidi; E. Akhtarkavan	2018	https://ieeexplore.ieee.org/stamp/stamp.jsp?arnumber=8661092	Conference Paper	IEEE Xplore	EC5											2017	121
Paradise by the Dashboard Light: Designing Governance Metrics in Turbulent Environments	2012 45th Hawaii International Conference on System Sciences	10.1109/HICSS.2012.465	H. P. Borgman; H. Heier; B. Bahli	2012	https://ieeexplore.ieee.org/stamp/stamp.jsp?arnumber=6149404	Conference Paper	IEEE Xplore	EC3											2018	144
A clustering-based algorithm for automatic detection of automobile dashboard	IECON 2017 - 43rd Annual Conference of the IEEE Industrial Electronics Society	10.1109/IECON.2017.8216551	M. Yi; Z. Yang; F. Guo; J. Liu	2017	https://ieeexplore.ieee.org/stamp/stamp.jsp?arnumber=8216551	Conference Paper	IEEE Xplore	EC3											2019	163
A Mobile Personal Residential Electricity Dashboard	2015 19th International Conference on Information Visualisation	10.1109/iV.2015.43	M. Apperley; J. Kalyan	2015	https://ieeexplore.ieee.org/stamp/stamp.jsp?arnumber=7272601	Conference Paper	IEEE Xplore	EC3											2020	183
Flame retardant synthetic fiber paper in molded circuitry	1963 EI Electrical Insulation Conference Materials and Application	10.1109/EIC.1963.7461738	G. R. Traut; R. C. Berry; P. L. Anderson	1963	https://ieeexplore.ieee.org/stamp/stamp.jsp?arnumber=7461738	Conference Paper	IEEE Xplore	EC3											2021	44
Architecture to Enable Dual Reality for Smart Environments	2012 Eighth International Conference on Intelligent Environments	10.1109/IE.2012.9	G. Kahl; C. Bürckert	2012	https://ieeexplore.ieee.org/stamp/stamp.jsp?arnumber=6258501	Conference Paper	IEEE Xplore	EC3
A New Dashboard Tool to Enhance Data Processing and Energy Efficiency Analysis in Modern Buildings	2020 Systems and Information Engineering Design Symposium (SIEDS)	10.1109/SIEDS49339.2020.9106664	A. Sharp; D. Ojeda; V. Nilsen	2020	https://ieeexplore.ieee.org/stamp/stamp.jsp?arnumber=9106664	Conference Paper	IEEE Xplore	EC3
Real-time Performance Monitoring for an Enterprise Information Management System	2008 IEEE International Conference on e-Business Engineering	10.1109/ICEBE.2008.93	T. C. Chieu; L. Zeng	2008	https://ieeexplore.ieee.org/stamp/stamp.jsp?arnumber=4690647	Conference Paper	IEEE Xplore	EC5
Designing architecture of information dashboard system to monitor implementation performance of economic census 2016 in Statistics Indonesia	2016 4th International Conference on Information and Communication Technology (ICoICT)	10.1109/ICoICT.2016.7571905	Zulyadi; A. Lubis; B. H. Hayadi	2016	https://ieeexplore.ieee.org/stamp/stamp.jsp?arnumber=7571905	Conference Paper	IEEE Xplore	EC2
From 6.2 to 0.15 seconds – an Industrial Case Study on Mobile Web Performance	2020 IEEE International Conference on Software Maintenance and Evolution (ICSME)	10.1109/ICSME46990.2020.00084	J. v. Riet; F. Paganelli; I. Malavolta	2020	https://ieeexplore.ieee.org/stamp/stamp.jsp?arnumber=9240670	Conference Paper	IEEE Xplore	EC3
Power plant efficiency reporting and online auditing system for carbon pollution	2012 IEEE Power and Energy Society General Meeting	10.1109/PESGM.2012.6344776	N. Plant; E. Cabrero; T. K. Saha	2012	https://ieeexplore.ieee.org/stamp/stamp.jsp?arnumber=6344776	Conference Paper	IEEE Xplore	EC3
Corporate frameworks and technological products focusing alarmistic and monitoring incidators of control and performance	2016 11th Iberian Conference on Information Systems and Technologies (CISTI)	10.1109/CISTI.2016.7521432	R. P. Marcão; G. Pestana; M. J. Sousa	2016	https://ieeexplore.ieee.org/stamp/stamp.jsp?arnumber=7521432	Conference Paper	IEEE Xplore	EC3
Enterprise Telesales Opportunity Pipelines Performance Management	2006 IEEE International Conference on e-Business Engineering (ICEBE'06)	10.1109/ICEBE.2006.47	T. C. Chieu; P. Chowdhary; S. S. Fu; F. Pinel; J. Yih	2006	https://ieeexplore.ieee.org/stamp/stamp.jsp?arnumber=4031684	Conference Paper	IEEE Xplore	EC3
Data centre temperature monitoring with ESP8266 based Wireless Sensor Network and cloud based dashboard with real time alert system	2017 Devices for Integrated Circuit (DevIC)	10.1109/DEVIC.2017.8073958	S. Saha; A. Majumdar	2017	https://ieeexplore.ieee.org/stamp/stamp.jsp?arnumber=8073958	Conference Paper	IEEE Xplore	EC3
Student-Facing Educational Dashboard Design for Online Learners	2020 IEEE Intl Conf on Dependable, Autonomic and Secure Computing, Intl Conf on Pervasive Intelligence and Computing, Intl Conf on Cloud and Big Data Computing, Intl Conf on Cyber Science and Technology Congress (DASC/PiCom/CBDCom/CyberSciTech)	10.1109/DASC-PICom-CBDCom-CyberSciTech49142.2020.00067	A. Farahmand; M. A. A. Dewan; F. Lin	2020	https://ieeexplore.ieee.org/stamp/stamp.jsp?arnumber=9251219	Conference Paper	IEEE Xplore	EC3
How Teachers Make Dashboard Information Actionable	IEEE Transactions on Learning Technologies	10.1109/TLT.2018.2851585	I. Molenaar; C. A. N. Knoop-van Campen	2019	https://ieeexplore.ieee.org/stamp/stamp.jsp?arnumber=8400475	Journal Article	IEEE Xplore	EC3
A Customized Dashboard for VM Provisioning Using OpenStack	2015 7th International Conference on Computational Intelligence, Communication Systems and Networks	10.1109/CICSyN.2015.40	P. P. Anchalia; P. Gupta; J. Shetty	2015	https://ieeexplore.ieee.org/stamp/stamp.jsp?arnumber=7311153	Conference Paper	IEEE Xplore	EC3
A Dashboard for Microservice Monitoring and Management	2017 IEEE International Conference on Software Architecture Workshops (ICSAW)	10.1109/ICSAW.2017.44	B. Mayer; R. Weinreich	2017	https://ieeexplore.ieee.org/stamp/stamp.jsp?arnumber=7958458	Conference Paper	IEEE Xplore	EC3
Developing Sales Management Sustainability Monitoring based on ERP System	2020 6th International Conference on Interactive Digital Media (ICIDM)	10.1109/ICIDM51048.2020.9339672	A. K. Adriansyah; A. Y. Ridwan	2020	https://ieeexplore.ieee.org/stamp/stamp.jsp?arnumber=9339672	Conference Paper	IEEE Xplore	EC3
Architecture design and implementation of substation dashboard oriented to O&M center	2016 IEEE/PES Transmission and Distribution Conference and Exposition (T&D)	10.1109/TDC.2016.7519903	Li Peng; Xu Aidong; Guo Xiaobin; Chen Bo; Chen Haomin; Xi Wei; Yao Hao; Peng Xiangang; Liu Yi	2016	https://ieeexplore.ieee.org/stamp/stamp.jsp?arnumber=7519903	Conference Paper	IEEE Xplore	EC3
Design of Dashboard for University Examination Result Analysis System	2018 3rd International Conference on Computational Systems and Information Technology for Sustainable Solutions (CSITSS)	10.1109/CSITSS.2018.8768498	S. B. Akki; M. N. Vijayalakshmi	2018	https://ieeexplore.ieee.org/stamp/stamp.jsp?arnumber=8768498	Conference Paper	IEEE Xplore	EC3
Review on dashboard application from managerial perspective	2017 International Conference on Research and Innovation in Information Systems (ICRIIS)	10.1109/ICRIIS.2017.8002461	A. A. Rahman; Y. B. Adamu; P. Harun	2017	https://ieeexplore.ieee.org/stamp/stamp.jsp?arnumber=8002461	Conference Paper	IEEE Xplore	EC5
Development of Cycle Counting Monitoring Dashboard with Buffer Time Management for Cocoa Company	2018 12th International Conference on Telecommunication Systems, Services, and Applications (TSSA)	10.1109/TSSA.2018.8708782	E. Mahtamtama; A. Y. Ridwan; B. Santosa	2018	https://ieeexplore.ieee.org/stamp/stamp.jsp?arnumber=8708782	Conference Paper	IEEE Xplore	EC3
Athlete-Trainer Interaction Dashboard in Performance Analysis	2019 14th Iberian Conference on Information Systems and Technologies (CISTI)	10.23919/CISTI.2019.8760654	J. Maria Guimarães; G. Pestana	2019	https://ieeexplore.ieee.org/stamp/stamp.jsp?arnumber=8760654	Conference Paper	IEEE Xplore	EC1
A Design and Implementation of Performance Dashboard for the Work Integrated Learning Unit	2019 13th International Conference on Software, Knowledge, Information Management and Applications (SKIMA)	10.1109/SKIMA47702.2019.8982514	P. N. Lumpoon; P. Thiengburanathum	2019	https://ieeexplore.ieee.org/stamp/stamp.jsp?arnumber=8982514	Conference Paper	IEEE Xplore	EC5
A Visual Analytics Framework for Adversarial Text Generation	2019 IEEE Symposium on Visualization for Cyber Security (VizSec)	10.1109/VizSec48167.2019.9161563	B. Laughlin; C. Collins; K. Sankaranarayanan; K. El-Khatib	2019	https://ieeexplore.ieee.org/stamp/stamp.jsp?arnumber=9161563	Conference Paper	IEEE Xplore	EC3
Common metrics framework for ATM performance assessment and monitoring	The 23rd Digital Avionics Systems Conference (IEEE Cat. No.04CH37576)	10.1109/DASC.2004.1391270	A. Williams; S. Bradford; D. Liang; W. Post; U. Borkenhagen; J. -. Pomeret	2004	https://ieeexplore.ieee.org/stamp/stamp.jsp?arnumber=1391270	Conference Paper	IEEE Xplore	EC5
Dashboard by-example: A hypergraph-based approach to on-demand data warehousing systems	2012 IEEE International Conference on Systems, Man, and Cybernetics (SMC)	10.1109/ICSMC.2012.6378008	D. T. A. Hoang; T. B. Nguyen; A. M. Tjoa	2012	https://ieeexplore.ieee.org/stamp/stamp.jsp?arnumber=6378008	Conference Paper	IEEE Xplore	EC5
Building a Time-Based Flow Management Performance Dashboard	2019 IEEE/AIAA 38th Digital Avionics Systems Conference (DASC)	10.1109/DASC43569.2019.9081783	L. Askey; C. Chou; H. Bateman; J. Vengal	2019	https://ieeexplore.ieee.org/stamp/stamp.jsp?arnumber=9081783	Conference Paper	IEEE Xplore	EC5
Dashboard - a novel approach to re-find information in a website through building personalized navigational menus	14th International Conference on Computer and Information Technology (ICCIT 2011)	10.1109/ICCITechn.2011.6164778	P. Biswas; M. Debnath; S. Ghosh; S. Rahim; A. Mahamud; N. Chowdhury	2011	https://ieeexplore.ieee.org/stamp/stamp.jsp?arnumber=6164778	Conference Paper	IEEE Xplore	EC5
Conceptual Framework and a Critical Review for Privacy Preservation in Context Aware Systems	2012 International Conference on Cyber-Enabled Distributed Computing and Knowledge Discovery	10.1109/CyberC.2012.79	A. A. Pandit; A. Kumar	2012	https://ieeexplore.ieee.org/stamp/stamp.jsp?arnumber=6385006	Conference Paper	IEEE Xplore	EC5
Character Segmentation-Based Coarse-Fine Approach for Automobile Dashboard Detection	IEEE Transactions on Industrial Informatics	10.1109/TII.2019.2905662	H. Gao; M. Yi; J. Yu; J. Li; X. Yu	2019	https://ieeexplore.ieee.org/stamp/stamp.jsp?arnumber=8668462	Journal Article	IEEE Xplore	EC3
Measuring and Visualizing Code Stability -- A Case Study at Three Companies	2013 Joint Conference of the 23rd International Workshop on Software Measurement and the 8th International Conference on Software Process and Product Measurement	10.1109/IWSM-Mensura.2013.35	M. Staron; J. Hansson; R. Feldt; A. Henriksson; W. Meding; S. Nilsson; C. Höglund	2013	https://ieeexplore.ieee.org/stamp/stamp.jsp?arnumber=6693239	Conference Paper	IEEE Xplore	EC5
PerformanceHat – Augmenting Source Code with Runtime Performance Traces in the IDE	2018 IEEE/ACM 40th International Conference on Software Engineering: Companion (ICSE-Companion)		J. Cito; P. Leitner; C. Bosshard; M. Knecht; G. Mazlami; H. C. Gall	2018	https://ieeexplore.ieee.org/stamp/stamp.jsp?arnumber=8449440	Conference Paper	IEEE Xplore	EC5
The Influence of IT Service Management Performance Measurement to Customer Satisfaction	2018 International Conference on Information Management and Technology (ICIMTech)	10.1109/ICIMTech.2018.8528195	A. N. Fajar; D. R. Andini	2018	https://ieeexplore.ieee.org/stamp/stamp.jsp?arnumber=8528195	Conference Paper	IEEE Xplore	EC5
A personalization system for data visualization platforms	2016 Sixth International Conference on Innovative Computing Technology (INTECH)	10.1109/INTECH.2016.7845024	O. Belo; H. Correia; P. Rodrigues; R. Barros	2016	https://ieeexplore.ieee.org/stamp/stamp.jsp?arnumber=7845024	Conference Paper	IEEE Xplore	OK
Continuous Commissioning of Buildings: A Case Study of a Campus Building in Denmark	2016 IEEE International Conference on Internet of Things (iThings) and IEEE Green Computing and Communications (GreenCom) and IEEE Cyber, Physical and Social Computing (CPSCom) and IEEE Smart Data (SmartData)	10.1109/iThings-GreenCom-CPSCom-SmartData.2016.130	E. Markoska; M. Jradi; B. N. Jørgensen	2016	https://ieeexplore.ieee.org/stamp/stamp.jsp?arnumber=7917158	Conference Paper	IEEE Xplore	EC3
Learning Analytics and Formative Assessment to Provide Immediate Detailed Feedback Using a Student Centered Mobile Dashboard	2013 Seventh International Conference on Next Generation Mobile Apps, Services and Technologies	10.1109/NGMAST.2013.54	N. R. Aljohani; H. C. Davis	2013	https://ieeexplore.ieee.org/stamp/stamp.jsp?arnumber=6658135	Conference Paper	IEEE Xplore	EC3
Building a User Friendly Service Dashboard: Automatic and Non-intrusive Chaining between Widgets	2009 Congress on Services - I	10.1109/SERVICES-I.2009.62	N. Laga; E. Bertin; N. Crespi	2009	https://ieeexplore.ieee.org/stamp/stamp.jsp?arnumber=5190635	Conference Paper	IEEE Xplore	EC3
Towards Textual Reporting in Learning Analytics Dashboards	2015 IEEE 15th International Conference on Advanced Learning Technologies	10.1109/ICALT.2015.96	A. Ramos-Soto; M. Lama; B. Vazquez-Barreiros; A. Bugarin; M. Mucientes; S. Barro	2015	https://ieeexplore.ieee.org/stamp/stamp.jsp?arnumber=7265321	Conference Paper	IEEE Xplore	EC3
On-Grid Photovoltaic System Power Monitoring with A Responsive Dashboard Design	2020 International Conference on ICT for Smart Society (ICISS)	10.1109/ICISS50791.2020.9307563	H. Prasetyo; A. Nugroho	2020	https://ieeexplore.ieee.org/stamp/stamp.jsp?arnumber=9307563	Conference Paper	IEEE Xplore	EC3
Workflows in a Dashboard: A New Generation of Usability	2014 9th Workshop on Workflows in Support of Large-Scale Science	10.1109/WORKS.2014.6	S. Gesing; M. Atkinson; R. Filgueira; I. Taylor; A. Jones; V. Stankovski; C. S. Liew; A. Spinuso; G. Terstyanszky; P. Kacsuk	2014	https://ieeexplore.ieee.org/stamp/stamp.jsp?arnumber=7019865	Conference Paper	IEEE Xplore	EC3
Tool support for effective Employee Performance Appraisal in software engineering industry	2017 Moratuwa Engineering Research Conference (MERCon)	10.1109/MERCon.2017.7980530	P. Prabaharan; I. Perera	2017	https://ieeexplore.ieee.org/stamp/stamp.jsp?arnumber=7980530	Conference Paper	IEEE Xplore	EC3
Analysis and Design of Decision Support System Dashboard for Predicting Student Graduation Time	2018 5th International Conference on Electrical Engineering, Computer Science and Informatics (EECSI)	10.1109/EECSI.2018.8752876	S. Wibowo; R. Andreswari; M. A. Hasibuan	2018	https://ieeexplore.ieee.org/stamp/stamp.jsp?arnumber=8752876	Conference Paper	IEEE Xplore	EC3
Awareness 2.0: staying aware of projects, developers and tasks using dashboards and feeds	2010 ACM/IEEE 32nd International Conference on Software Engineering	10.1145/1806799.1806854	C. Treude; M. Storey	2010	https://ieeexplore.ieee.org/stamp/stamp.jsp?arnumber=6062104	Conference Paper	IEEE Xplore	EC3
Dashboard: Nonintrusive Electromechanical Fault Detection and Diagnostics	2019 IEEE AUTOTESTCON	10.1109/AUTOTESTCON43700.2019.8961062	D. Green; P. Lindahl; S. Leeb; T. Kane; S. Kidwell; J. Donnal	2019	https://ieeexplore.ieee.org/stamp/stamp.jsp?arnumber=8961062	Conference Paper	IEEE Xplore	EC3
A cloud-based dashboard for time series analysis on hot topics from social media	2017 International Conference on Energy, Communication, Data Analytics and Soft Computing (ICECDS)	10.1109/ICECDS.2017.8389495	E. A. Dahouei	2017	https://ieeexplore.ieee.org/stamp/stamp.jsp?arnumber=8389495	Conference Paper	IEEE Xplore	EC5
Simulation and SCOR: Performance Metrics Integration to Supply Chain Performance Measurement	2019 60th International Scientific Conference on Information Technology and Management Science of Riga Technical University (ITMS)	10.1109/ITMS47855.2019.8940657	A. Girjatovics; S. S. Shekar; O. Kuznecova; J. Pecerska	2019	https://ieeexplore.ieee.org/stamp/stamp.jsp?arnumber=8940657	Conference Paper	IEEE Xplore	EC5
Toward a Programmable Analysis and Visualization Framework for Interactive Performance Analytics	2019 IEEE/ACM International Workshop on Programming and Performance Visualization Tools (ProTools)	10.1109/ProTools49597.2019.00015	T. Islam; A. Ayala; Q. Jensen; K. Ibrahim	2019	https://ieeexplore.ieee.org/stamp/stamp.jsp?arnumber=8955677	Conference Paper	IEEE Xplore	EC3
Monitoring the citizens' perception on urban security in Smart City environments	2015 31st IEEE International Conference on Data Engineering Workshops	10.1109/ICDEW.2015.7129559	L. Cagliero; T. Cerquitelli; S. Chiusano; P. Garino; M. Nardone; B. Pralio; L. Venturini	2015	https://ieeexplore.ieee.org/stamp/stamp.jsp?arnumber=7129559	Conference Paper	IEEE Xplore	EC3
Supervision dashboards to monitor system and network performances at local and national level	CIRED 2009 - 20th International Conference and Exhibition on Electricity Distribution - Part 1	10.1049/cp.2009.0708	C. Baldi; C. Noce; P. L. Petroni	2009	https://ieeexplore.ieee.org/stamp/stamp.jsp?arnumber=5255568	Conference Paper	IEEE Xplore	EC3
Humanitarian logistics dashboards design-related requirements analysis	2015 IEEE Global Humanitarian Technology Conference (GHTC)	10.1109/GHTC.2015.7343960	A. Widera; B. Hellingrath; C. Bubbich	2015	https://ieeexplore.ieee.org/stamp/stamp.jsp?arnumber=7343960	Conference Paper	IEEE Xplore	EC3
A Survey Paper on Identifying Key Performance Indicators for Optimizing Inventory Management System and Exploring Different Visualization Tools	2020 4th International Conference on Intelligent Computing and Control Systems (ICICCS)	10.1109/ICICCS48265.2020.9121036	P. Singh; S. Ghosh; M. Saraf; R. Nayak	2020	https://ieeexplore.ieee.org/stamp/stamp.jsp?arnumber=9121036	Conference Paper	IEEE Xplore	EC5
Image Problem Classification for Dashboard Cameras	2016 12th International Conference on Signal-Image Technology & Internet-Based Systems (SITIS)	10.1109/SITIS.2016.112	N. Hnoohom; T. Thanapattherakul	2016	https://ieeexplore.ieee.org/stamp/stamp.jsp?arnumber=7907539	Conference Paper	IEEE Xplore	EC5
Web services, enterprise digital dashboards and shared data services: a proposed framework	Third European Conference on Web Services (ECOWS'05)	10.1109/ECOWS.2005.29	J. Ganesh; S. Anand	2005	https://ieeexplore.ieee.org/stamp/stamp.jsp?arnumber=1595723	Conference Paper	IEEE Xplore	EC5
Multi-Level Systems Engineering Analyzer Dashboard: A Semi-Automated Content Analysis for Interview Data	2020 IEEE International Systems Conference (SysCon)	10.1109/SysCon47679.2020.9275905	Z. Yu; H. Y. S. Tao; Y. Xiao; P. Burke; N. Hutchison; D. Makwana	2020	https://ieeexplore.ieee.org/stamp/stamp.jsp?arnumber=9275905	Conference Paper	IEEE Xplore	EC5
The development of real time application monitoring system for fishery sea resources in Indonesia	2014 8th International Conference on Telecommunication Systems Services and Applications (TSSA)	10.1109/TSSA.2014.7065940	N. R. Syambas; I. Yosef; H. Situmorang; H. Nusantara	2014	https://ieeexplore.ieee.org/stamp/stamp.jsp?arnumber=7065940	Conference Paper	IEEE Xplore	EC5
Automatic Digital Recognition of Multiple Electricity Dashboards	2019 IEEE International Conference on Signal, Information and Data Processing (ICSIDP)	10.1109/ICSIDP47821.2019.9173424	Z. Zheng; Y. Zhou; J. Cao; F. Huang	2019	https://ieeexplore.ieee.org/stamp/stamp.jsp?arnumber=9173424	Conference Paper	IEEE Xplore	EC5
Personalizing Computer Science Education by Leveraging Multimodal Learning Analytics	2018 IEEE Frontiers in Education Conference (FIE)	10.1109/FIE.2018.8658596	D. Azcona; I. Hsiao; A. F. Smeaton	2018	https://ieeexplore.ieee.org/stamp/stamp.jsp?arnumber=8658596	Conference Paper	IEEE Xplore	EC3
Network and Service Performance Case Study in a High School Equipped in the Scope of the Pilot Project e-Schools	2019 42nd International Convention on Information and Communication Technology, Electronics and Microelectronics (MIPRO)	10.23919/MIPRO.2019.8756887	K. Pavlinić; L. Skorin-Kapov	2019	https://ieeexplore.ieee.org/stamp/stamp.jsp?arnumber=8756887	Conference Paper	IEEE Xplore	EC3
Investigating Learners' Perception of Learning Analytics Dashboard to Improve Learning Interaction in Online Learning System	2019 5th International Conference on Education and Technology (ICET)	10.1109/ICET48172.2019.8987229	S. Ulfa; I. Fattawi; E. Surahman; H. Yusuke	2019	https://ieeexplore.ieee.org/stamp/stamp.jsp?arnumber=8987229	Conference Paper	IEEE Xplore	EC3
Analyzing air pollution on the urban environment	2016 39th International Convention on Information and Communication Technology, Electronics and Microelectronics (MIPRO)	10.1109/MIPRO.2016.7522370	E. Baralis; T. Cerquitelli; S. Chiusano; P. Garza; M. R. Kavoosifar	2016	https://ieeexplore.ieee.org/stamp/stamp.jsp?arnumber=7522370	Conference Paper	IEEE Xplore	EC3
Temporal difference based adaptive object Detection (ToDo) platform at Edge Computing System	2020 IEEE 17th Annual Consumer Communications & Networking Conference (CCNC)	10.1109/CCNC46108.2020.9045513	Y. Yang; K. Han; S. Lee; J. Lee	2020	https://ieeexplore.ieee.org/stamp/stamp.jsp?arnumber=9045513	Conference Paper	IEEE Xplore	EC3
A Common Computational Science Environment for High Performance Computing Centers	2010 DoD High Performance Computing Modernization Program Users Group Conference	10.1109/HPCMP-UGC.2010.68	J. Clarke; J. Vines; K. Kirk; E. Mark; R. Angelini; C. Spear; N. Waisbrot; J. Martin; K. Leiter; B. Hoffman	2010	https://ieeexplore.ieee.org/stamp/stamp.jsp?arnumber=6018025	Conference Paper	IEEE Xplore	EC5
Monitoring, control and performance analysis of a process through wireless network	2016 IEEE International Conference on Control and Robotics Engineering (ICCRE)	10.1109/ICCRE.2016.7476142	B. Sharmila; P. Swapna	2016	https://ieeexplore.ieee.org/stamp/stamp.jsp?arnumber=7476142	Conference Paper	IEEE Xplore	EC5
CitizenHelper-Adaptive: Expert-Augmented Streaming Analytics System for Emergency Services and Humanitarian Organizations	2018 IEEE/ACM International Conference on Advances in Social Networks Analysis and Mining (ASONAM)	10.1109/ASONAM.2018.8508374	R. Pandey; H. Purohit	2018	https://ieeexplore.ieee.org/stamp/stamp.jsp?arnumber=8508374	Conference Paper	IEEE Xplore	EC5
Data Mining Meets the Needs of Disaster Information Management	IEEE Transactions on Human-Machine Systems	10.1109/THMS.2013.2281762	L. Zheng; C. Shen; L. Tang; C. Zeng; T. Li; S. Luis; S. Chen	2013	https://ieeexplore.ieee.org/stamp/stamp.jsp?arnumber=6620935	Journal Article	IEEE Xplore	EC5
The Performance of the Urban Freight Transport Proposal for a Balanced Scorecard	2020 IEEE 13th International Colloquium of Logistics and Supply Chain Management (LOGISTIQUA)	10.1109/LOGISTIQUA49782.2020.9353906	I. Moufad; F. Jawab	2020	https://ieeexplore.ieee.org/stamp/stamp.jsp?arnumber=9353906	Conference Paper	IEEE Xplore	EC3
Analysis and optimization in smart manufacturing based on a reusable knowledge base for process performance models	2015 IEEE International Conference on Big Data (Big Data)	10.1109/BigData.2015.7363902	A. Brodsky; G. Shao; M. Krishnamoorthy; A. Narayanan; D. Menascé; R. Ak	2015	https://ieeexplore.ieee.org/stamp/stamp.jsp?arnumber=7363902	Conference Paper	IEEE Xplore	EC3
SCOR and AHP Based Monitoring Dashboard to Measure Rice Sourcing Performance at Indonesian Bureau of Logistics	2018 12th International Conference on Telecommunication Systems, Services, and Applications (TSSA)	10.1109/TSSA.2018.8708814	M. F. Novar; A. Yanuar Ridwan; B. Santosa	2018	https://ieeexplore.ieee.org/stamp/stamp.jsp?arnumber=8708814	Conference Paper	IEEE Xplore	EC3
The calculus dashboard — leveraging intelligent tutor techniques to provide automated fine-grained student assessment	2017 IEEE Frontiers in Education Conference (FIE)	10.1109/FIE.2017.8190581	K. Kime; T. Hickey; R. Torrey	2017	https://ieeexplore.ieee.org/stamp/stamp.jsp?arnumber=8190581	Conference Paper	IEEE Xplore	EC3
Dashboard: An integration and testing platform based on backboard architecture for NLP applications	Proceedings of the 6th International Conference on Natural Language Processing and Knowledge Engineering(NLPKE-2010)	10.1109/NLPKE.2010.5587779	P. Kumar; A. Kumar Rathaur; R. Ahmad; M. K. Sinha; R. Sangal	2010	https://ieeexplore.ieee.org/stamp/stamp.jsp?arnumber=5587779	Conference Paper	IEEE Xplore	EC3
Device Cloud platform with customizable Remote User Interfaces	2014 IEEE Fourth International Conference on Consumer Electronics Berlin (ICCE-Berlin)	10.1109/ICCE-Berlin.2014.7034231	S. Radovanović; B. Majstorović; S. Kukolj; M. Z. Bjelica	2014	https://ieeexplore.ieee.org/stamp/stamp.jsp?arnumber=7034231	Conference Paper	IEEE Xplore	EC3
Utilizing enterprise systems to manage organizational performance	2013 2nd International Conference on Information Management in the Knowledge Economy		S. Mathrani; A. Mathrani	2013	https://ieeexplore.ieee.org/stamp/stamp.jsp?arnumber=6915080	Conference Paper	IEEE Xplore	EC5
An Empirical Study of Environmental Data Prediction in the United States Energy-Water Nexus	IEEE Access	10.1109/ACCESS.2021.3058887	Y. Jin; E. J. Yang; J. Fulton	2021	https://ieeexplore.ieee.org/stamp/stamp.jsp?arnumber=9352764	Journal Article	IEEE Xplore	EC5
A Measurement Framework to Support Continuous Improvement in Software Intensive Organizations	2012 Joint Conference of the 22nd International Workshop on Software Measurement and the 2012 Seventh International Conference on Software Process and Product Measurement	10.1109/IWSM-MENSURA.2012.38	S. Béland; A. Abran	2012	https://ieeexplore.ieee.org/stamp/stamp.jsp?arnumber=6472588	Conference Paper	IEEE Xplore	EC3
Clustering Tourism Object in Bali Province Using K-Means and X-Means Clustering Algorithm	2018 IEEE 20th International Conference on High Performance Computing and Communications; IEEE 16th International Conference on Smart City; IEEE 4th International Conference on Data Science and Systems (HPCC/SmartCity/DSS)	10.1109/HPCC/SmartCity/DSS.2018.00241	S. Monica; F. Natalia; S. Sudirman	2018	https://ieeexplore.ieee.org/stamp/stamp.jsp?arnumber=8622979	Conference Paper	IEEE Xplore	EC3
Towards a selfie social network with automatically generated sentiment-bearing hashtags	2016 7th International Conference on Computer Science and Information Technology (CSIT)	10.1109/CSIT.2016.7549481	S. Tedmori; R. Al-Lahaseh	2016	https://ieeexplore.ieee.org/stamp/stamp.jsp?arnumber=7549481	Conference Paper	IEEE Xplore	EC5
Metrics Center of Excellence: From Idea to Implementation of a "Meaningful" Measurement and Analysis Process	2011 Joint Conference of the 21st International Workshop on Software Measurement and the 6th International Conference on Software Process and Product Measurement	10.1109/IWSM-MENSURA.2011.37	V. S. Joshi	2011	https://ieeexplore.ieee.org/stamp/stamp.jsp?arnumber=6113053	Conference Paper	IEEE Xplore	EC3
The Design and Implementation of Data Visualization for Integrated Referral and Service System	2018 International Conference on ICT for Rural Development (IC-ICTRuDev)	10.1109/ICICTR.2018.8706846	K. Mahatma; B. Waseso; W. Darwin	2018	https://ieeexplore.ieee.org/stamp/stamp.jsp?arnumber=8706846	Conference Paper	IEEE Xplore	EC3
A Metrics Generation Model for Measuring the Control Objectives of Information Systems Audit	2007 40th Annual Hawaii International Conference on System Sciences (HICSS'07)	10.1109/HICSS.2007.21	M. Nicho; B. Cusack	2007	https://ieeexplore.ieee.org/stamp/stamp.jsp?arnumber=4076858	Conference Paper	IEEE Xplore	EC3
Students Performance Prediction in Online Courses Using Machine Learning Algorithms	2020 International Joint Conference on Neural Networks (IJCNN)	10.1109/IJCNN48605.2020.9207196	R. Alshabandar; A. Hussain; R. Keight; W. Khan	2020	https://ieeexplore.ieee.org/stamp/stamp.jsp?arnumber=9207196	Conference Paper	IEEE Xplore	EC3
Real-Time Visual Feedback: A Study in Coding Analytics	2017 IEEE 17th International Conference on Advanced Learning Technologies (ICALT)	10.1109/ICALT.2017.38	J. Seanosky; I. Guillot; D. Boulanger; R. Guillot; C. Guillot; V. Kumar; S. N. Fraser; Kinshuk; N. Aljojo; A. Munshi	2017	https://ieeexplore.ieee.org/stamp/stamp.jsp?arnumber=8001777	Conference Paper	IEEE Xplore	EC5
Visual steering and modeling environment for smart grid models and simulations	2017 IEEE Power & Energy Society General Meeting	10.1109/PESGM.2017.8274093	G. Chin; E. Fitzhenry; A. McBain; S. Beus; L. Marinovici; J. Hansen; K. Studarus	2017	https://ieeexplore.ieee.org/stamp/stamp.jsp?arnumber=8274093	Conference Paper	IEEE Xplore	EC5
Emission of licenses versus requests for licensing of building works: KPI definition and performance monitoring	2020 15th Iberian Conference on Information Systems and Technologies (CISTI)	10.23919/CISTI49556.2020.9140828	P. Pires; P. Raposo; J. Bernardino; I. Pedrosa	2020	https://ieeexplore.ieee.org/stamp/stamp.jsp?arnumber=9140828	Conference Paper	IEEE Xplore	EC5
Artificial Intelligence-Based E-Recruitments System	2020 IEEE 10th International Conference on Intelligent Systems (IS)	10.1109/IS48319.2020.9199979	A. Aljuaid; M. Abbod	2020	https://ieeexplore.ieee.org/stamp/stamp.jsp?arnumber=9199979	Conference Paper	IEEE Xplore	EC5
MyStream: An in Browser Personalization Service to Follow Events from Twitter	2015 Third IEEE Workshop on Hot Topics in Web Systems and Technologies (HotWeb)	10.1109/HotWeb.2015.12	A. Boutet; F. Laforest; S. Frenot; D. Reimert	2015	https://ieeexplore.ieee.org/stamp/stamp.jsp?arnumber=7372279	Conference Paper	IEEE Xplore	EC5
Cyber-Physical System Based Production Monitoring for Tapioca Starch Production	2017 4th International Conference on Information Science and Control Engineering (ICISCE)	10.1109/ICISCE.2017.196	H. Sriyakul; D. Koolpiruck; W. Songkasiri; S. Nuratch	2017	https://ieeexplore.ieee.org/stamp/stamp.jsp?arnumber=8110423	Conference Paper	IEEE Xplore	EC5
Lightweight Risk Mitigation for Software Development Projects Using Repository Mining	Fourth International Workshop on Mining Software Repositories (MSR'07:ICSE Workshops 2007)	10.1109/MSR.2007.16	S. P. Masticola	2007	https://ieeexplore.ieee.org/stamp/stamp.jsp?arnumber=4228650	Conference Paper	IEEE Xplore	EC3
VisMOOC: Visualizing video clickstream data from massive open online courses	2014 IEEE Conference on Visual Analytics Science and Technology (VAST)	10.1109/VAST.2014.7042528	C. Shi; S. Fu; Q. Chen; H. Qu	2014	https://ieeexplore.ieee.org/stamp/stamp.jsp?arnumber=7042528	Conference Paper	IEEE Xplore	EC3
Collaborative visualization spaces for petascale simulations	2008 International Symposium on Collaborative Technologies and Systems	10.1109/CTS.2008.4543933	S. Klasky; R. Barreto; A. Kahn; M. Parashar; N. Podhorszki; S. Parker; D. Silver; M. A. Vouk	2008	https://ieeexplore.ieee.org/stamp/stamp.jsp?arnumber=4543933	Conference Paper	IEEE Xplore	EC3
TaskBoard: Tracking pertinent task artifacts and plans	2009 IEEE 17th International Conference on Program Comprehension	10.1109/ICPC.2009.5090076	C. Parnin; C. Gorg; S. Rugaber	2009	https://ieeexplore.ieee.org/stamp/stamp.jsp?arnumber=5090076	Conference Paper	IEEE Xplore	EC5
Building an effective and efficient continuous web application security program	2016 International Conference On Cyber Situational Awareness, Data Analytics And Assessment (CyberSA)	10.1109/CyberSA.2016.7503287	M. Bang; H. Saraswat	2016	https://ieeexplore.ieee.org/stamp/stamp.jsp?arnumber=7503287	Conference Paper	IEEE Xplore	EC5
Peepdeck: a dashboard for the distributed design studio	2016 Federated Conference on Computer Science and Information Systems (FedCSIS)		J. Muñoz-Alcántara; P. Kosnar; M. Funk; P. Markopoulos	2016	https://ieeexplore.ieee.org/stamp/stamp.jsp?arnumber=7733476	Conference Paper	IEEE Xplore	EC3
Criminal justice system data analysis and visualization	2015 Systems and Information Engineering Design Symposium	10.1109/SIEDS.2015.7116993	M. Riley; D. Harelson; M. Monte; M. Chong; M. O'Hern; M. Smith; K. P. White Jr.	2015	https://ieeexplore.ieee.org/stamp/stamp.jsp?arnumber=7116993	Conference Paper	IEEE Xplore	EC3
Analytic for Temperature and Humidity – Cloud based Forecasting and Dashboard	2020 4th International Conference on Intelligent Computing and Control Systems (ICICCS)	10.1109/ICICCS48265.2020.9120944	M. Kolhe; R. Paturkar; U. Sahu; S. Pillai; A. Titarmare	2020	https://ieeexplore.ieee.org/stamp/stamp.jsp?arnumber=9120944	Conference Paper	IEEE Xplore	EC3
Ocelot: A wireless sensor network and computing engine with commodity palmtop computers	2013 International Green Computing Conference Proceedings	10.1109/IGCC.2013.6604482	H. Xu; M. M. Bilec; L. A. Schaefer; A. E. Landis; A. K. Jones	2013	https://ieeexplore.ieee.org/stamp/stamp.jsp?arnumber=6604482	Conference Paper	IEEE Xplore	EC5
A Low-Effort Analytics Platform for Visualizing Evolving Flask-Based Python Web Services	2017 IEEE Working Conference on Software Visualization (VISSOFT)	10.1109/VISSOFT.2017.13	P. Vogel; T. Klooster; V. Andrikopoulos; M. Lungu	2017	https://ieeexplore.ieee.org/stamp/stamp.jsp?arnumber=8091193	Conference Paper	IEEE Xplore	EC3
An Operations Model for the Extended Manufacturing Enterprise	2005 IEEE International Technology Management Conference (ICE)	10.1109/ITMC.2005.7461278	P. Higgins; J. Eschenbächer; J. O. Strandhagen; A. Horten	2005	https://ieeexplore.ieee.org/stamp/stamp.jsp?arnumber=7461278	Conference Paper	IEEE Xplore	EC3
Designing a reporting tool for space mission simulations for use in elementary schools	2015 Systems and Information Engineering Design Symposium	10.1109/SIEDS.2015.7116999	D. Ager; K. Davis; S. Di Savino; A. Lonkar; R. Bailey	2015	https://ieeexplore.ieee.org/stamp/stamp.jsp?arnumber=7116999	Conference Paper	IEEE Xplore	EC3
Open Student Models of Core Competencies at the Curriculum Level: Using Learning Analytics for Student Reflection	IEEE Transactions on Emerging Topics in Computing	10.1109/TETC.2015.2501805	C. Chou; S. Tseng; W. Chih; Z. Chen; P. Chao; K. R. Lai; C. Chan; L. Yu; Y. Lin	2017	https://ieeexplore.ieee.org/stamp/stamp.jsp?arnumber=7335629	Journal Article	IEEE Xplore	EC5
Service-Oriented Business Intelligence (SoBI) for Academic and Financial Data Integration in University	2018 International Seminar on Application for Technology of Information and Communication	10.1109/ISEMANTIC.2018.8549762	R. Somya; D. Manongga; M. A. Ineke Pakereng	2018	https://ieeexplore.ieee.org/stamp/stamp.jsp?arnumber=8549762	Conference Paper	IEEE Xplore	EC3
Tradespace analysis for multiple performance measures	2016 Winter Simulation Conference (WSC)	10.1109/WSC.2016.7822340	A. D. MacCalman; S. M. Sanchez; M. L. McDonald; S. R. Goerger; A. T. Karl	2016	https://ieeexplore.ieee.org/stamp/stamp.jsp?arnumber=7822340	Conference Paper	IEEE Xplore	EC3
SMART KPI Management System Framework	2019 IEEE 9th International Conference on System Engineering and Technology (ICSET)	10.1109/ICSEngT.2019.8906478	Z. Ishak; S. L. Fong; S. C. Shin	2019	https://ieeexplore.ieee.org/stamp/stamp.jsp?arnumber=8906478	Conference Paper	IEEE Xplore	EC3
Motion and Movement Detection for DIY Home Security System	2019 IEEE Conference on Sustainable Utilization and Development in Engineering and Technologies (CSUDET)	10.1109/CSUDET47057.2019.9214684	I. V. Paputungan; M. R. Al Fitri; U. Y. Oktiawati	2019	https://ieeexplore.ieee.org/stamp/stamp.jsp?arnumber=9214684	Conference Paper	IEEE Xplore	EC3
Decision support system for a SME in the restaurant sector: Development of a prototype	2017 12th Iberian Conference on Information Systems and Technologies (CISTI)	10.23919/CISTI.2017.7975831	J. E. Gutiérrez Neyoy; L. Rodríguez; L. A. Castro	2017	https://ieeexplore.ieee.org/stamp/stamp.jsp?arnumber=7975831	Conference Paper	IEEE Xplore	EC5
Predicting the Correlation between Analog Behavioral Models and SPICE Circuits for robust SoC Verification	2008 IEEE International Behavioral Modeling and Simulation Workshop	10.1109/BMAS.2008.4751254	V. Sharma; G. Lakshmanan; S. Tare; S. Dhamankar	2008	https://ieeexplore.ieee.org/stamp/stamp.jsp?arnumber=4751254	Conference Paper	IEEE Xplore	EC3
Collaborative monitoring and analysis for simulation scientists	2010 International Symposium on Collaborative Technologies and Systems	10.1109/CTS.2010.5478506	R. Tchoua; S. Klasky; N. Podhorszki; B. Grimm; A. Khan; E. Santos; C. Silva; P. Mouallem; M. Vouk	2010	https://ieeexplore.ieee.org/stamp/stamp.jsp?arnumber=5478506	Conference Paper	IEEE Xplore	EC5
The NetSage Measurement Framework: Design, Development, and Discoveries	2020 IEEE/ACM Innovating the Network for Data-Intensive Science (INDIS)	10.1109/INDIS51933.2020.00010	K. Turner; M. Khanal; T. Seto-Mook; A. Gonzalez; J. Leigh; A. Lake; S. S. Baveha; S. Faci; B. Tierney; D. Doyle; L. Ensman; J. M. Schopf; D. Southworth; E. Balas	2020	https://ieeexplore.ieee.org/stamp/stamp.jsp?arnumber=9307189	Conference Paper	IEEE Xplore	EC3
Integrating Tableau with Internet of Things Acquiring Projects	2020 12th International Conference on Electronics, Computers and Artificial Intelligence (ECAI)	10.1109/ECAI50035.2020.9223228	V. -V. Fireteanu	2020	https://ieeexplore.ieee.org/stamp/stamp.jsp?arnumber=9223228	Conference Paper	IEEE Xplore	EC5
Energy Consumption Monitoring and Alert System via IoT	2019 7th International Conference on Future Internet of Things and Cloud (FiCloud)	10.1109/FiCloud.2019.00044	Z. H. Che Soh; I. H. Hamzah; S. A. Che Abdullah; M. A. Shafie; S. N. Sulaiman; K. Daud	2019	https://ieeexplore.ieee.org/stamp/stamp.jsp?arnumber=8972854	Conference Paper	IEEE Xplore	EC3
Design and Implementation of IoT Solution for Air Pollution Monitoring	2019 IEEE Recent Advances in Geoscience and Remote Sensing : Technologies, Standards and Applications (TENGARSS)	10.1109/TENGARSS48957.2019.8976041	A. R. Muppalla; M. Pathakoti; V. M. Bothale; G. Biswadip; M. V. R. Sesha Sai; V. Subramanian; K. S. Rajan	2019	https://ieeexplore.ieee.org/stamp/stamp.jsp?arnumber=8976041	Conference Paper	IEEE Xplore	EC5
Applying hybrid SDN in LTE/EPC architecture using OpenFlow and NetFlow concepts	2015 World Congress on Information Technology and Computer Applications (WCITCA)	10.1109/WCITCA.2015.7367015	M. M. A. Harrabi; M. Jeridi; N. Amri; M. R. Jerbi; A. Jhine; H. Khamassi	2015	https://ieeexplore.ieee.org/stamp/stamp.jsp?arnumber=7367015	Conference Paper	IEEE Xplore	EC3
CLEAN: From Limbo to LIMS	2012 19th Biennial University/Government/Industry, Micro/Nano Symposium (UGIM)	10.1109/UGIM.2012.6247076	V. Di Bernardo; E. Martin	2012	https://ieeexplore.ieee.org/stamp/stamp.jsp?arnumber=6247076	Conference Paper	IEEE Xplore	EC5
RBioCloud: A Light-Weight Framework for Bioconductor and R-based Jobs on the Cloud	IEEE/ACM Transactions on Computational Biology and Bioinformatics	10.1109/TCBB.2014.2361327	B. Varghese; I. Patel; A. Barker	2015	https://ieeexplore.ieee.org/stamp/stamp.jsp?arnumber=6915694	Journal Article	IEEE Xplore	EC3
Network Analytics for Improving Students’ Cybersecurity Awareness in Online Learning Systems	2020 RIVF International Conference on Computing and Communication Technologies (RIVF)	10.1109/RIVF48685.2020.9140781	M. Hoang T. B; D. Dang-Pham; A. Hoang; B. Le Gia; M. Nkhoma	2020	https://ieeexplore.ieee.org/stamp/stamp.jsp?arnumber=9140781	Conference Paper	IEEE Xplore	EC3
Prototype proposal for the selection of Quality Open Educational Resources	2020 XV Conferencia Latinoamericana de Tecnologias de Aprendizaje (LACLO)	10.1109/LACLO50806.2020.9381179	A. Romero-Pelaez; R. E. Solano	2020	https://ieeexplore.ieee.org/stamp/stamp.jsp?arnumber=9381179	Conference Paper	IEEE Xplore	EC5
A web-based Information Security Management Toolbox for small-to-medium enterprises in Southern Africa	2011 Information Security for South Africa	10.1109/ISSA.2011.6027515	J. Coertze; J. van Niekerk; R. von Solms	2011	https://ieeexplore.ieee.org/stamp/stamp.jsp?arnumber=6027515	Conference Paper	IEEE Xplore	EC3
Outlier detection in distribution companies business using real data set	IEEE EUROCON 2019 -18th International Conference on Smart Technologies	10.1109/EUROCON.2019.8861526	M. Golić; E. Žunić; D. Đonko	2019	https://ieeexplore.ieee.org/stamp/stamp.jsp?arnumber=8861526	Conference Paper	IEEE Xplore	EC5
Cyber KPI for Return on Security Investment	2019 International Conference on Cyber Situational Awareness, Data Analytics And Assessment (Cyber SA)	10.1109/CyberSA.2019.8899375	C. Onwubiko; A. Onwubiko	2019	https://ieeexplore.ieee.org/stamp/stamp.jsp?arnumber=8899375	Conference Paper	IEEE Xplore	EC3
An Offline Framework for Handling Automatic Passenger Counting Raw Data	IEEE Transactions on Intelligent Transportation Systems	10.1109/TITS.2014.2315573	B. Barabino; M. Di Francesco; S. Mozzoni	2014	https://ieeexplore.ieee.org/stamp/stamp.jsp?arnumber=6817563	Journal Article	IEEE Xplore	EC3
Building a Machine Learning Model for the SOC, by the Input from the SOC, and Analyzing it for the SOC	2018 IEEE Symposium on Visualization for Cyber Security (VizSec)	10.1109/VIZSEC.2018.8709231	A. Sopan; M. Berninger; M. Mulakaluri; R. Katakam	2018	https://ieeexplore.ieee.org/stamp/stamp.jsp?arnumber=8709231	Conference Paper	IEEE Xplore	EC5
Data Governance Reference Model to streamline the supply chain process in SMEs	2019 IEEE XXVI International Conference on Electronics, Electrical Engineering and Computing (INTERCON)	10.1109/INTERCON.2019.8853634	O. Barrenechea; A. Mendieta; J. Armas; J. M. Madrid	2019	https://ieeexplore.ieee.org/stamp/stamp.jsp?arnumber=8853634	Conference Paper	IEEE Xplore	EC3
Knowledge Management using Gamification in Consulting Firms	2020 International Conference on Information Management and Technology (ICIMTech)	10.1109/ICIMTech50083.2020.9211118	D. E. Y. Malingkas; W. Ce	2020	https://ieeexplore.ieee.org/stamp/stamp.jsp?arnumber=9211118	Conference Paper	IEEE Xplore	EC3
Outlier detection using semantic sensors	2012 IEEE International Conference on Intelligence and Security Informatics	10.1109/ISI.2012.6284089	D. B. Skillicorn	2012	https://ieeexplore.ieee.org/stamp/stamp.jsp?arnumber=6284089	Conference Paper	IEEE Xplore	EC3
Method for continuous generation of Component Business Model heat map using execution data for a complex service enterprise	Proceedings of 2011 IEEE 6th International Symposium on Service Oriented System (SOSE)	10.1109/SOSE.2011.6139113	C. Shivade; F. Mukri; R. Ramnath; J. Ramanathan	2011	https://ieeexplore.ieee.org/stamp/stamp.jsp?arnumber=6139113	Conference Paper	IEEE Xplore	EC3
Real-Time Automatic Air Pollution Services from IOT Data Network	2020 IEEE Symposium on Computers and Communications (ISCC)	10.1109/ISCC50000.2020.9219580	C. Badii; S. Bilotta; D. Cenni; A. Difino; P. Nesi; I. Paoli; M. Paolucci	2020	https://ieeexplore.ieee.org/stamp/stamp.jsp?arnumber=9219580	Conference Paper	IEEE Xplore	EC5
Tracking events in mobile device management system	2015 6th International Conference on Information, Intelligence, Systems and Applications (IISA)	10.1109/IISA.2015.7388127	B. Ngoc Duong; A. G. Kravets; T. A. Nguyen; T. N. Le Thanh	2015	https://ieeexplore.ieee.org/stamp/stamp.jsp?arnumber=7388127	Conference Paper	IEEE Xplore	EC3
Software process maturity: measuring its impact on productivity and quality	Proceedings of 1993 15th International Conference on Software Engineering	10.1109/ICSE.1993.346019	H. A. Rubin	1993	https://ieeexplore.ieee.org/stamp/stamp.jsp?arnumber=346019	Conference Paper	IEEE Xplore	EC5
Awakening Awareness on Energy Consumption in Software Engineering	2017 IEEE/ACM 39th International Conference on Software Engineering: Software Engineering in Society Track (ICSE-SEIS)	10.1109/ICSE-SEIS.2017.10	E. Jagroep; J. Broekman; J. M. E. M. van der Werf; P. Lago; S. Brinkkemper; L. Blom; R. van Vliet	2017	https://ieeexplore.ieee.org/stamp/stamp.jsp?arnumber=7961670	Conference Paper	IEEE Xplore	EC3
Faceted Search in Business Intelligence on the Cloud	2013 IEEE International Conference on Green Computing and Communications and IEEE Internet of Things and IEEE Cyber, Physical and Social Computing	10.1109/GreenCom-iThings-CPSCom.2013.148	H. Al-Aqrabi; L. Liu; R. Hill; L. Cui; J. Li	2013	https://ieeexplore.ieee.org/stamp/stamp.jsp?arnumber=6682162	Conference Paper	IEEE Xplore	EC3
Intuitive Ontology-Based SPARQL Queries for RDF Data Exploration	IEEE Access	10.1109/ACCESS.2019.2948115	A. Rodríguez Díaz; A. Benito-Santos; A. Dorn; Y. Abgaz; E. Wandl-Vogt; R. Therón	2019	https://ieeexplore.ieee.org/stamp/stamp.jsp?arnumber=8873596	Journal Article	IEEE Xplore	EC3
CityResolver: A Decision Support System for Conflict Resolution in Smart Cities	2018 ACM/IEEE 9th International Conference on Cyber-Physical Systems (ICCPS)	10.1109/ICCPS.2018.00014	M. Ma; J. A. Stankovic; L. Feng	2018	https://ieeexplore.ieee.org/stamp/stamp.jsp?arnumber=8443721	Conference Paper	IEEE Xplore	EC3
Service-Oriented Architecture for Intelligent Management with Data Analytics and Visualization	2019 IEEE 12th Conference on Service-Oriented Computing and Applications (SOCA)	10.1109/SOCA.2019.00018	H. Lin; Y. Chiu; W. Liao; R. Chang	2019	https://ieeexplore.ieee.org/stamp/stamp.jsp?arnumber=8953013	Conference Paper	IEEE Xplore	EC3
Integrated Architecture of Data Warehouse with Business Intelligence Technologies	2018 24th International Conference on Automation and Computing (ICAC)	10.23919/IConAC.2018.8749017	C. A. Ul Hassan; R. Irfan; M. A. Shah	2018	https://ieeexplore.ieee.org/stamp/stamp.jsp?arnumber=8749017	Conference Paper	IEEE Xplore	EC3
Managing Ubiquitous Connectivity: Mobile Media Flow Service Systems	2015 IEEE World Congress on Services	10.1109/SERVICES.2015.25	D. Kolb; K. Ivaturi; S. Henderson; A. Srinivasan	2015	https://ieeexplore.ieee.org/stamp/stamp.jsp?arnumber=7196512	Conference Paper	IEEE Xplore	EC3
MoViTo: a Generic Visualization Tool for Mobility Analysis	2005 2nd International Symposium on Wireless Communication Systems	10.1109/ISWCS.2005.1547720	F. Benayoune; L. Lancieri	2005	https://ieeexplore.ieee.org/stamp/stamp.jsp?arnumber=1547720	Conference Paper	IEEE Xplore	EC5
Employing miniaturized computers for distributed vulnerability assessment	2016 11th International Conference for Internet Technology and Secured Transactions (ICITST)	10.1109/ICITST.2016.7856666	Y. Hu; D. Sulek; A. Carella; J. Cox; A. Frame; K. Cipriano; H. Wang	2016	https://ieeexplore.ieee.org/stamp/stamp.jsp?arnumber=7856666	Conference Paper	IEEE Xplore	EC5
Data Collection and Analysis Framework for Mobile Ad Hoc Network Research	MILCOM 2019 - 2019 IEEE Military Communications Conference (MILCOM)	10.1109/MILCOM47813.2019.9020979	S. Arbiv; R. Amin; T. Goff; D. Street; I. Pedan; L. Bressler; T. Gibbons; B. Cheng; C. Timmerman	2019	https://ieeexplore.ieee.org/stamp/stamp.jsp?arnumber=9020979	Conference Paper	IEEE Xplore	EC3
VNE-Greedy: Virtual Network Embedding Algorithm Based on OpenStack Cloud Computing Platform	2016 6th International Conference on Digital Home (ICDH)	10.1109/ICDH.2016.039	S. Karmoshi; A. Hawbani; A. Ghannami; S. Mohammed; M. Zhu	2016	https://ieeexplore.ieee.org/stamp/stamp.jsp?arnumber=8039098	Conference Paper	IEEE Xplore	EC3
Early and efficient quality assurance of risky technical parameters in a mechatronic design process	IECON 2014 - 40th Annual Conference of the IEEE Industrial Electronics Society	10.1109/IECON.2014.7048864	S. Biffi; A. Lüder; N. Schmidt; D. Winkler	2014	https://ieeexplore.ieee.org/stamp/stamp.jsp?arnumber=7048864	Conference Paper	IEEE Xplore	EC3
Enhanced Storage Management Optimization in IaaS Cloud Environment	2020 International Conference on Communication and Signal Processing (ICCSP)	10.1109/ICCSP48568.2020.9182114	A. A. Devarajan; T. Sudalaimuthu; K. S. Sankaran	2020	https://ieeexplore.ieee.org/stamp/stamp.jsp?arnumber=9182114	Conference Paper	IEEE Xplore	EC5
Economic Operation Platform for Power Grid Company	2019 IEEE 4th International Conference on Cloud Computing and Big Data Analysis (ICCCBDA)	10.1109/ICCCBDA.2019.8725741	H. Xiaoyun; H. Andi; H. Hongyuan; O. Weinian; Z. Yanting	2019	https://ieeexplore.ieee.org/stamp/stamp.jsp?arnumber=8725741	Conference Paper	IEEE Xplore	EC3
An Efficient Multimedia Transmission Control Methodology Based on NFV	2015 5th International Conference on IT Convergence and Security (ICITCS)	10.1109/ICITCS.2015.7292942	J. Kim; T. Gemoh; S. Park; J. Kim; S. Yoon; H. Ryu	2015	https://ieeexplore.ieee.org/stamp/stamp.jsp?arnumber=7292942	Conference Paper	IEEE Xplore	EC3
SQA-Profiles: Rule-based activity profiles for Continuous Integration environments	2015 IEEE 22nd International Conference on Software Analysis, Evolution, and Reengineering (SANER)	10.1109/SANER.2015.7081840	M. Brandtner; S. C. Müller; P. Leitner; H. C. Gall	2015	https://ieeexplore.ieee.org/stamp/stamp.jsp?arnumber=7081840	Conference Paper	IEEE Xplore	EC3
BreakFast: Analyzing Celerity of News	2015 IEEE 14th International Conference on Machine Learning and Applications (ICMLA)	10.1109/ICMLA.2015.25	S. Wang; S. Han	2015	https://ieeexplore.ieee.org/stamp/stamp.jsp?arnumber=7424438	Conference Paper	IEEE Xplore	EC3
An open source SCADA for a solar water pumping system designed for Pakistani Conditions	2021 IEEE 11th Annual Computing and Communication Workshop and Conference (CCWC)	10.1109/CCWC51732.2021.9376009	U. Ashraf; M. T. Iqbal	2021	https://ieeexplore.ieee.org/stamp/stamp.jsp?arnumber=9376009	Conference Paper	IEEE Xplore	EC5
Keshif: Rapid and Expressive Tabular Data Exploration for Novices	IEEE Transactions on Visualization and Computer Graphics	10.1109/TVCG.2017.2723393	M. A. Yalçın; N. Elmqvist; B. B. Bederson	2018	https://ieeexplore.ieee.org/stamp/stamp.jsp?arnumber=7968338	Journal Article	IEEE Xplore	EC5
An Integrated Platform for Collaborative Data Analytics	2020 International Conferences on Internet of Things (iThings) and IEEE Green Computing and Communications (GreenCom) and IEEE Cyber, Physical and Social Computing (CPSCom) and IEEE Smart Data (SmartData) and IEEE Congress on Cybermatics (Cybermatics)	10.1109/iThings-GreenCom-CPSCom-SmartData-Cybermatics50389.2020.00113	S. Oesch; R. Gillen; T. Karnowski	2020	https://ieeexplore.ieee.org/stamp/stamp.jsp?arnumber=9291625	Conference Paper	IEEE Xplore	EC5
Simulation as a decision-making tool in a business analytics environment	2020 5th International Conference on Logistics Operations Management (GOL)	10.1109/GOL49479.2020.9314725	M. A. Ben Rabia; A. Bellabdaoui	2020	https://ieeexplore.ieee.org/stamp/stamp.jsp?arnumber=9314725	Conference Paper	IEEE Xplore	EC3
Geo-identification of web users through logs using ELK stack	2016 6th International Conference - Cloud System and Big Data Engineering (Confluence)	10.1109/CONFLUENCE.2016.7508191	T. Prakash; M. Kakkar; K. Patel	2016	https://ieeexplore.ieee.org/stamp/stamp.jsp?arnumber=7508191	Conference Paper	IEEE Xplore	EC5
An IoT System Design with Real-Time Stream Processing and Data Flow Integration	2019 Research, Invention, and Innovation Congress (RI2C)	10.1109/RI2C48728.2019.8999968	S. Chanthakit; P. Keeratiwintakorn; C. Rattanapoka	2019	https://ieeexplore.ieee.org/stamp/stamp.jsp?arnumber=8999968	Conference Paper	IEEE Xplore	EC3
Data Warehouse Development For Flight Reservation System	2018 Indonesian Association for Pattern Recognition International Conference (INAPR)	10.1109/INAPR.2018.8627015	Y. F. Alfredo; A. S. Girsang; S. M. Isa; A. N. Fajar	2018	https://ieeexplore.ieee.org/stamp/stamp.jsp?arnumber=8627015	Conference Paper	IEEE Xplore	EC5
A Software Service Supporting Software Quality Forecasting	2019 IEEE 19th International Conference on Software Quality, Reliability and Security Companion (QRS-C)	10.1109/QRS-C.2019.00037	M. Manzano; C. Ayala; C. Gómez; L. López Cuesta	2019	https://ieeexplore.ieee.org/stamp/stamp.jsp?arnumber=8859440	Conference Paper	IEEE Xplore	EC5
Big data analytics in agriculture and distribution channel	2017 International Conference on Computing Methodologies and Communication (ICCMC)	10.1109/ICCMC.2017.8282714	M. Kumar; M. Nagar	2017	https://ieeexplore.ieee.org/stamp/stamp.jsp?arnumber=8282714	Conference Paper	IEEE Xplore	EC5
Cloud Storage Monitoring System analyzing through File Access Pattern	2019 International Conference on Computational Intelligence in Data Science (ICCIDS)	10.1109/ICCIDS.2019.8862113	A. Augustus Devarajan; T. SudalaiMuthu	2019	https://ieeexplore.ieee.org/stamp/stamp.jsp?arnumber=8862113	Conference Paper	IEEE Xplore	EC5
Spatially Representative Online Big Data Sampling for Smart Cities	2020 IEEE 25th International Workshop on Computer Aided Modeling and Design of Communication Links and Networks (CAMAD)	10.1109/CAMAD50429.2020.9209294	I. M. A. Jawarneh; P. Bellavista; A. Corradi; L. Foschini; R. Montanari	2020	https://ieeexplore.ieee.org/stamp/stamp.jsp?arnumber=9209294	Conference Paper	IEEE Xplore	EC5
Smart Shopping Prediction on Smart Shopping With Linear Regression Method	2019 7th International Conference on Information and Communication Technology (ICoICT)	10.1109/ICoICT.2019.8835271	M. D. Nastiti; M. Abdurohman; A. G. Putrada	2019	https://ieeexplore.ieee.org/stamp/stamp.jsp?arnumber=8835271	Conference Paper	IEEE Xplore	EC5
Use Python API to automate script based on Open Stack platform	2015 12th International Computer Conference on Wavelet Active Media Technology and Information Processing (ICCWAMTIP)	10.1109/ICCWAMTIP.2015.7494032	Di Liu; Pin Wang	2015	https://ieeexplore.ieee.org/stamp/stamp.jsp?arnumber=7494032	Conference Paper	IEEE Xplore	EC5
Implementation of Environment Parameters Monitoring in a Manufacturing Industry using IOT	2019 5th International Conference on Advanced Computing & Communication Systems (ICACCS)	10.1109/ICACCS.2019.8728365	K. Gayathri	2019	https://ieeexplore.ieee.org/stamp/stamp.jsp?arnumber=8728365	Conference Paper	IEEE Xplore	EC5
A novel vCPE framework for enabling virtual network functions with multiple flow tables architecture in SDN switches	2017 19th Asia-Pacific Network Operations and Management Symposium (APNOMS)	10.1109/APNOMS.2017.8094180	N. Huang; C. Li; C. Chen; I. Hsu; C. Li; C. Chen	2017	https://ieeexplore.ieee.org/stamp/stamp.jsp?arnumber=8094180	Conference Paper	IEEE Xplore	EC5
Horizon, a Web-Based User Interface for Managing Services in OpenStack: An Introspection	2018 9th International Conference on Computing, Communication and Networking Technologies (ICCCNT)	10.1109/ICCCNT.2018.8493661	A. Lingayat; A. Singh; V. Naik; R. R. Badre; A. K. Gupta	2018	https://ieeexplore.ieee.org/stamp/stamp.jsp?arnumber=8493661	Conference Paper	IEEE Xplore	EC5
Blockchain analytics and artificial intelligence	IBM Journal of Research and Development	10.1147/JRD.2019.2900638	D. N. Dillenberger; P. Novotny; Q. Zhang; P. Jayachandran; H. Gupta; S. Hans; D. Verma; S. Chakraborty; J. J. Thomas; M. M. Walli; R. Vaculin; K. Sarpatwar	2019	https://ieeexplore.ieee.org/stamp/stamp.jsp?arnumber=8645631	Journal Article	IEEE Xplore	EC3
Bootstrapping Natural Language Querying on Process Automation Data	2020 IEEE International Conference on Services Computing (SCC)	10.1109/SCC49832.2020.00030	X. Han; L. Hu; J. Sen; Y. Dang; B. Gao; V. Isahagian; C. Lei; V. Efthymiou; F. Özcan; A. Quamar; Z. Huang; V. Muthusamy	2020	https://ieeexplore.ieee.org/stamp/stamp.jsp?arnumber=9284621	Conference Paper	IEEE Xplore	EC3
Enhancing DataRaceBench for Evaluating Data Race Detection Tools	2020 IEEE/ACM 4th International Workshop on Software Correctness for HPC Applications (Correctness)	10.1109/Correctness51934.2020.00008	G. Verma; Y. Shi; C. Liao; B. Chapman; Y. Yan	2020	https://ieeexplore.ieee.org/stamp/stamp.jsp?arnumber=9296942	Conference Paper	IEEE Xplore	EC3
A Framework for Descriptive Models Quality Assessment	2018 IEEE International Systems Engineering Symposium (ISSE)	10.1109/SysEng.2018.8544381	D. Ernadote	2018	https://ieeexplore.ieee.org/stamp/stamp.jsp?arnumber=8544381	Conference Paper	IEEE Xplore	EC3
Low-Cost UFSOOK-Based Optical Camera Communication Link for IoT Applications	2020 IEEE 6th World Forum on Internet of Things (WF-IoT)	10.1109/WF-IoT48130.2020.9221419	T. Tripp; A. S. Hamza; B. Underwood; R. Tashakkori	2020	https://ieeexplore.ieee.org/stamp/stamp.jsp?arnumber=9221419	Conference Paper	IEEE Xplore	EC3
Uniformization, organization, association and use of metadata from multiple content providers and manufacturers: A close look at the Building Automation System (BAS) sector	2016 IEEE International Conference on Big Data (Big Data)	10.1109/BigData.2016.7840775	T. Nesztler; D. Kasper; M. Georgescu; S. Loire; I. Mezić	2016	https://ieeexplore.ieee.org/stamp/stamp.jsp?arnumber=7840775	Conference Paper	IEEE Xplore	EC3
On the Measurement and Analysis of Safety in a Large City	2017 IEEE 15th Intl Conf on Dependable, Autonomic and Secure Computing, 15th Intl Conf on Pervasive Intelligence and Computing, 3rd Intl Conf on Big Data Intelligence and Computing and Cyber Science and Technology Congress(DASC/PiCom/DataCom/CyberSciTech)	10.1109/DASC-PICom-DataCom-CyberSciTec.2017.174	R. Ibrahim; M. O. Shafiq	2017	https://ieeexplore.ieee.org/stamp/stamp.jsp?arnumber=8328518	Conference Paper	IEEE Xplore	EC3
Challenges in developing an aviation operational performance dashboard	2016 Integrated Communications Navigation and Surveillance (ICNS)	10.1109/ICNSURV.2016.7486412	W. Cooper; E. Esmaeilzadeh; B. Flynn; P. Schrader	2016	https://ieeexplore.ieee.org/stamp/stamp.jsp?arnumber=7486412	Conference Paper	IEEE Xplore	EC3
Dynamic Monitoring Dashboards Through Composition of Web and Visualization Services	Internet of Things. IoT Infrastructures	10.1007/978-3-319-47075-7_50	Sofie Van HoeckeCynric HuysOlivier JanssensRuben VerborghRik Van de Walle	2016	http://link.springer.com/chapter/10.1007/978-3-319-47075-7_50	Conference Paper	SpringerLink	EC3
Drill-Down Dashboard for Chairing of Online Master Programs in Engineering	Technology and Innovation in Learning, Teaching and Education	10.1007/978-3-030-73988-1_15	Anabela Costa e SilvaLeonel MorgadoAntónio Coelho	2021	http://link.springer.com/chapter/10.1007/978-3-030-73988-1_15	Conference Paper	SpringerLink	EC3
Recommending Insightful Drill-Downs Based on Learning Processes for Learning Analytics Dashboards	Artificial Intelligence in Education	10.1007/978-3-030-52237-7_39	Shiva ShabaninejadHassan KhosraviSander J. J. LeemansShazia SadiqMarta Indulska	2020	http://link.springer.com/chapter/10.1007/978-3-030-52237-7_39	Conference Paper	SpringerLink	EC3
From Data to City Indicators: A Knowledge Graph for Supporting Automatic Generation of Dashboards	The Semantic Web	10.1007/978-3-319-58451-5_7	Henrique SantosVictor DantasVasco FurtadoPaulo PinheiroDeborah L. McGuinness	2017	http://link.springer.com/chapter/10.1007/978-3-319-58451-5_7	Conference Paper	SpringerLink	EC3
Decision-Making Support in Engineering Design Based on Collaborative Dashboards: Integration of Business Intelligence Techniques	Research into Design for Communities, Volume 1	10.1007/978-981-10-3518-0_88	Ahmed FradiMatthieu BricogneMagali Bosch-MauchandBorhen LouhichiBenoît Eynard	2017	http://link.springer.com/chapter/10.1007/978-981-10-3518-0_88	Conference Paper	SpringerLink	EC3
Virtual Lab Dashboard: Ubiquitous Monitoring and Control in a Smart Bio-laboratory	Computational Science and Its Applications – ICCSA 2005	10.1007/11424826_124	XiaoMing BaoSee-Kiong NgEng-Huat ChuaWei-Khing For	2005	http://link.springer.com/chapter/10.1007/11424826_124	Conference Paper	SpringerLink	EC3
Git4School: A Dashboard for Supporting Teacher Interventions in Software Engineering Courses	Addressing Global Challenges and Quality Education	10.1007/978-3-030-57717-9_33	Jean-Baptiste RacletFranck Silvestre	2020	http://link.springer.com/chapter/10.1007/978-3-030-57717-9_33	Conference Paper	SpringerLink	EC3
Pixel-Based Analysis of Information Dashboard Attributes	New Trends in Databases and Information Systems	10.1007/978-3-319-44066-8_3	Jiří HynekTomáš Hruška	2016	http://link.springer.com/chapter/10.1007/978-3-319-44066-8_3	Conference Paper	SpringerLink	EC3
AttentionBoard: A Quantified-Self Dashboard for Enhancing Attention Management with Eye-Tracking	Information Systems and Neuroscience	10.1007/978-3-030-60073-0_31	Moritz LangnerPeyman ToreiniAlexander Maedche	2020	http://link.springer.com/chapter/10.1007/978-3-030-60073-0_31	Conference Paper	SpringerLink	EC3
Designing a Real-Time Integrated First Responder Health and Environmental Monitoring Dashboard	Designing for Digital Transformation. Co-Creating Services with Citizens and Industry	10.1007/978-3-030-64823-7_3	Ann FruhlingMargeret HallSharon MedcalfAaron Yoder	2020	http://link.springer.com/chapter/10.1007/978-3-030-64823-7_3	Conference Paper	SpringerLink	EC3
Balanced Scorecard Quality Information Dashboards Model for Competitive Business Advantage	Advances in Intelligent Informatics, Smart Technology and Natural Language Processing	10.1007/978-3-319-94703-7_15	Wiwit SuksangaramKritchana WongratSopaporn Klamsakul	2019	http://link.springer.com/chapter/10.1007/978-3-319-94703-7_15	Conference Paper	SpringerLink	EC3
Designing a Dashboard Visualization Tool for Urban Planners to Assess the Completeness of Streets	Human Interface and the Management of Information. Designing Information	10.1007/978-3-030-50020-7_6	Greice C. MarianoVeda AdnaniIman KewalramaniBo WangMatthew J. RoordaJeremy BowesSara Diamond	2020	http://link.springer.com/chapter/10.1007/978-3-030-50020-7_6	Conference Paper	SpringerLink	EC3
Preliminary Analysis of the Behavioural Intention to Use a Risk Analysis Dashboard Through the Technology Acceptance Model	Product Lifecycle Management Enabling Smart X	10.1007/978-3-030-62807-9_39	Jean-Marc VasnierNicolas MaranzanaNorlaily YaacobMourad MessaadiaAmeziane Aoussat	2020	http://link.springer.com/chapter/10.1007/978-3-030-62807-9_39	Conference Paper	SpringerLink	EC3
A Zoomable Location-Based Dashboard for Construction Management	Cooperative Design, Visualization, and Engineering	10.1007/978-3-642-32609-7_29	Annie GuerrieroDaniel ZignaleGilles Halin	2012	http://link.springer.com/chapter/10.1007/978-3-642-32609-7_29	Conference Paper	SpringerLink	EC3
User-Experience in Business Intelligence - A Quality Construct and Model to Design Supportive BI Dashboards	Research Challenges in Information Science	10.1007/978-3-030-50316-1_11	Corentin BurnaySarah BouragaStéphane FaulknerIvan Jureta	2020	http://link.springer.com/chapter/10.1007/978-3-030-50316-1_11	Conference Paper	SpringerLink	EC3
Metrics and Dashboard for Level 2 – Experience	Systems, Software and Services Process Improvement	10.1007/978-3-030-56441-4_49	Bernhardt StegerDamjan EkertRichard MessnarzJakub StolfaSvatopluk StolfaZdenek Velart	2020	http://link.springer.com/chapter/10.1007/978-3-030-56441-4_49	Conference Paper	SpringerLink	EC3
Academic Dashboard—Descriptive Analytical Approach to Analyze Student Admission Using Education Data Mining	Information and Communication Technology for Sustainable Development	10.1007/978-981-10-3920-1_43	H. S. Sushma RaoAishwarya SureshVinayak Hegde	2018	http://link.springer.com/chapter/10.1007/978-981-10-3920-1_43	Conference Paper	SpringerLink	EC3
InnoMetrics Dashboard: The Design, and Implementation of the Adaptable Dashboard for Energy-Efficient Applications Using Open Source Tools	Open Source Systems	10.1007/978-3-030-47240-5_16	Shokhista ErgashevaVladimir IvanovIlya KhomyakovArtem KruglovDragos StrugarGiancarlo Succi	2020	http://link.springer.com/chapter/10.1007/978-3-030-47240-5_16	Conference Paper	SpringerLink	EC3
Expectations from a Process Mining Dashboard in Operating Rooms with Analytic Hierarchy Process	Business Process Management Workshops	10.1007/978-3-030-11641-5_12	Antonio Martinez-MillanaAroa LizondoRoberto GattaVicente TraverCarlos Fernandez-Llatas	2019	http://link.springer.com/chapter/10.1007/978-3-030-11641-5_12	Conference Paper	SpringerLink	EC5
A Goal-Oriented Framework for Analyzing and Modeling City Dashboards in Smart Cities	Smart and Sustainable Planning for Cities and Regions	10.1007/978-3-319-75774-2_13	Katiuscia MannaroGavina BarallaChiara Garau	2018	http://link.springer.com/chapter/10.1007/978-3-319-75774-2_13	Conference Paper	SpringerLink	EC5
Towards User Interface Components for Dashboard Applications on Smartphones	Mobile Computing, Applications, and Services	10.1007/978-3-319-05452-0_2	Marcus HomannVassilena BanovaPaul OelbermannHolger WittgesHelmut Krcmar	2014	http://link.springer.com/chapter/10.1007/978-3-319-05452-0_2	Conference Paper	SpringerLink	EC3
UbiSOA Dashboard: Integrating the Physical and Digital Domains through Mashups	Human Interface and the Management of Information. Designing Information Environments	10.1007/978-3-642-02556-3_53	Edgardo Avilés-LópezJ. Antonio García-Macías	2009	http://link.springer.com/chapter/10.1007/978-3-642-02556-3_53	Conference Paper	SpringerLink	EC3
Interactive Dashboard for Workflow Engine Benchmarks	Advances in Service-Oriented and Cloud Computing	10.1007/978-3-319-72125-5_14	David BimamisaMathias MüllerSimon HarrerGuido Wirtz	2018	http://link.springer.com/chapter/10.1007/978-3-319-72125-5_14	Conference Paper	SpringerLink	EC3
Academic Dashboard—Prediction of Institutional Student Dropout Numbers Using a Naïve Bayesian Algorithm	Computing and Network Sustainability	10.1007/978-981-10-3935-5_8	Aishwarya SureshH. S. Sushma RaoVinayak Hegde	2017	http://link.springer.com/chapter/10.1007/978-981-10-3935-5_8	Conference Paper	SpringerLink	EC5
Demo: Dynamic Generation of Adaptive Real-Time Dashboards for Continuous Data Stream Processing	Enabling Real-Time Business Intelligence	10.1007/978-3-662-46839-5_13	Timo MichelsenMarco GrawunderDennis GeesenH.-Jürgen Appelrath	2015	http://link.springer.com/chapter/10.1007/978-3-662-46839-5_13	Conference Paper	SpringerLink	EC3
Riding the Technology Wave: Effective Dashboard Data Visualization	Human Interface and the Management of Information. Interacting with Information	10.1007/978-3-642-21793-7_29	Lisa PappasLisa Whitman	2011	http://link.springer.com/chapter/10.1007/978-3-642-21793-7_29	Conference Paper	SpringerLink	EC3
Do Distracting Dashboards Matter? Evidence from an Eye Tracking Study	Information Systems: Education, Applications, Research	10.1007/978-3-319-11373-9_6	Palash Bera	2014	http://link.springer.com/chapter/10.1007/978-3-319-11373-9_6	Conference Paper	SpringerLink	EC3
A Knowledge Dashboard for Manufacturing Industries	The Semantic Web: ESWC 2011 Workshops	10.1007/978-3-642-25953-1_10	Suvodeep MazumdarAndrea VargaVita LanfranchiDaniela PetrelliFabio Ciravegna	2012	http://link.springer.com/chapter/10.1007/978-3-642-25953-1_10	Conference Paper	SpringerLink	EC3
Effects of a Dashboard for an Intelligent Tutoring System on Teacher Knowledge, Lesson Plans and Class Sessions	Artificial Intelligence in Education	10.1007/978-3-319-61425-0_69	Françeska XhakajVincent AlevenBruce M. McLaren	2017	http://link.springer.com/chapter/10.1007/978-3-319-61425-0_69	Conference Paper	SpringerLink	EC5
An Interactive Teacher’s Dashboard for Monitoring Groups in a Multi-tabletop Learning Environment	Intelligent Tutoring Systems	10.1007/978-3-642-30950-2_62	Roberto Martinez MaldonadoJudy KayKalina YacefBeat Schwendimann	2012	http://link.springer.com/chapter/10.1007/978-3-642-30950-2_62	Conference Paper	SpringerLink	EC5
Reproducible Academic Writing and Interactive Data Visualization Using R Markdown (R Programming Flex-Dashboard: Flex_Dashboard Packages)	Rising Threats in Expert Applications and Solutions	10.1007/978-981-15-6014-9_73	Yagyanath Rimal	2021	http://link.springer.com/chapter/10.1007/978-981-15-6014-9_73	Conference Paper	SpringerLink	EC5
Semantic-Guided Communication and Composition in a Widget/Dashboard Environment	Current Trends in Web Engineering	10.1007/978-3-319-04244-2_3	Peter WehnerRobert Krüger	2013	http://link.springer.com/chapter/10.1007/978-3-319-04244-2_3	Conference Paper	SpringerLink	EC3
Development and Implementation of Dashboards for Operational Monitoring Using Participatory Design in a Lean Context	Computer Supported Qualitative Research	10.1007/978-3-319-61121-1_21	Andreia Filipa MartinsAnabela C. AlvesCelina P. Leão	2018	http://link.springer.com/chapter/10.1007/978-3-319-61121-1_21	Conference Paper	SpringerLink	EC5
Creating Effective Learning Analytics Dashboards: Lessons Learnt	Adaptive and Adaptable Learning	10.1007/978-3-319-45153-4_4	Sven CharleerJoris KlerkxErik DuvalTinne De LaetKatrien Verbert	2016	http://link.springer.com/chapter/10.1007/978-3-319-45153-4_4	Conference Paper	SpringerLink	EC3
Assessing User-Designed Dashboards: A Case for Developing Data Visualization Competency	Information and Communication Technologies for Development. Strengthening Southern-Driven Cooperation as a Catalyst for ICT4D	10.1007/978-3-030-18400-1_37	Aprisa ChrysantinaJohan Ivar Sæbø	2019	http://link.springer.com/chapter/10.1007/978-3-030-18400-1_37	Conference Paper	SpringerLink	EC3
On the Design of a Teachers’ Dashboard: Requirements and Insights	Learning and Collaboration Technologies. Designing, Developing and Deploying Learning Experiences	10.1007/978-3-030-50513-4_19	Pedro IsaiasAdriana Backx Noronha Viana	2020	http://link.springer.com/chapter/10.1007/978-3-030-50513-4_19	Conference Paper	SpringerLink	EC5
Application of Dashboards and Scorecards for Learning Models IT Risk Management: A User Experience	Design, User Experience, and Usability: Interactive Experience Design	10.1007/978-3-319-20889-3_15	Ernesto Celi	2015	http://link.springer.com/chapter/10.1007/978-3-319-20889-3_15	Conference Paper	SpringerLink	EC5
A Study on the Interface of Dashboard Camera Designed for the Elderly	Advances in Human Factors and Systems Interaction	10.1007/978-3-319-60366-7_28	Shu Yao ChangShuo-Fang LiuMing-Chyuan LinMing-Hong Wang	2018	http://link.springer.com/chapter/10.1007/978-3-319-60366-7_28	Conference Paper	SpringerLink	EC3
Generating Dashboards Using Fine-Grained Components: A Case Study for a PhD Programme	Learning and Collaboration Technologies. Designing, Developing and Deploying Learning Experiences	10.1007/978-3-030-50513-4_23	Andrea Vázquez-IngelmoFrancisco J. García-PeñalvoRoberto Therón	2020	http://link.springer.com/chapter/10.1007/978-3-030-50513-4_23	Conference Paper	SpringerLink	EC5
The Design and Evaluation of Intelligent Energy Dashboard for Sustainability in the Workplace	Design, User Experience, and Usability. User Experience Design for Everyday Life Applications and Services	10.1007/978-3-319-07635-5_58	Ray YunAzizan AzizBertrand LasternasChenlu ZhangVivian LoftnessPeter ScupelliYunjeong MoJie ZhaoNana Wilberforce	2014	http://link.springer.com/chapter/10.1007/978-3-319-07635-5_58	Conference Paper	SpringerLink	EC3
Constructing a Design Framework for Performance Dashboards	Nordic Contributions in IS Research	10.1007/978-3-642-32270-9_7	Heikki Lempinen	2012	http://link.springer.com/chapter/10.1007/978-3-642-32270-9_7	Conference Paper	SpringerLink	EC5
Managing Human (Social) Capital in Medium to Large Companies Using Organizational Network Analysis: Monoplex Network Approach with the Application of Highly Interactive Visual Dashboards	International Conference on Innovative Computing and Communications	10.1007/978-981-15-5148-2_81	Srečko ZajecLeo MrsicRobert Kopal	2021	http://link.springer.com/chapter/10.1007/978-981-15-5148-2_81	Conference Paper	SpringerLink	EC3
Proposal of a Bootcamp’s User Activity Dashboard Based on MAS	Agents and Multi-Agent Systems: Technologies and Applications 2018	10.1007/978-3-319-92031-3_22	Lenin G. Lemus-ZúñigaValeria Alexandra Haro ValleJosé-V. Benlloch-DualdeEdgar Lorenzo-SáezMiguel A. Mateo PlaJorge Maldonado-Mahauad	2019	http://link.springer.com/chapter/10.1007/978-3-319-92031-3_22	Conference Paper	SpringerLink	EC3
Tracking Students’ Eye-Movements on Visual Dashboard Presenting Their Online Learning Behavior Patterns	Emerging Issues in Smart Learning	10.1007/978-3-662-44188-6_51	Kunhee HaIl-Hyun JoSohye LimYeonjeong Park	2015	http://link.springer.com/chapter/10.1007/978-3-662-44188-6_51	Conference Paper	SpringerLink	EC3
The Design of an Identity and Access Management Assurance Dashboard Model	Research and Practical Issues of Enterprise Information Systems	10.1007/978-3-319-99040-8_10	Ferdinand DamonMarijke Coetzee	2018	http://link.springer.com/chapter/10.1007/978-3-319-99040-8_10	Conference Paper	SpringerLink	EC3
How to Help Teachers Adapt to Learners? Teachers’ Perspective on a Competency and Error-Type Centered Dashboard	Lifelong Technology-Enhanced Learning	10.1007/978-3-319-98572-5_53	Iryna NikolayevaBruno MartinAmel YessadFrançoise ChenevototJulia PiletDominique PrévitBrigitte Grugeon-AllysVanda Luengo	2018	http://link.springer.com/chapter/10.1007/978-3-319-98572-5_53	Conference Paper	SpringerLink	EC3
Development of Real Time Helmet based Authentication with Smart Dashboard for Two Wheelers	Intelligent Systems Technologies and Applications 2016	10.1007/978-3-319-47952-1_79	Ashish Kumar PardeshiHitesh PahujaBalwinder Singh	2016	http://link.springer.com/chapter/10.1007/978-3-319-47952-1_79	Conference Paper	SpringerLink	EC3
Create Dashboards and Data Story with the Data & Analytics Frameworks	Metadata and Semantic Research	10.1007/978-3-030-36599-8_24	Petito MicheleFrancesca FallucchiErnesto William De Luca	2019	http://link.springer.com/chapter/10.1007/978-3-030-36599-8_24	Conference Paper	SpringerLink	EC3
Interactive Design of Digital Car Dashboard Interfaces	Digital Human Modeling. Applications in Health, Safety, Ergonomics, and Risk Management: Health and Safety	10.1007/978-3-319-58466-9_31	Rui LiQing-Xing QuZhangping Lu	2017	http://link.springer.com/chapter/10.1007/978-3-319-58466-9_31	Conference Paper	SpringerLink	EC3
A Dashboard for Security Forces Data Visualization and Storytelling	Information Systems for Industry 4.0	10.1007/978-3-030-14850-8_4	Miguel de Castro NetoMarcel NascimentoPedro SarmentoSara RibeiroTeresa RodriguesMarco Painho	2019	http://link.springer.com/chapter/10.1007/978-3-030-14850-8_4	Conference Paper	SpringerLink	EC3
Maternal and Neonatal Healthcare Information System: Development of an Obstetric Electronic Health Record and Healthcare Indicators Dashboard	Information Technology in Bio- and Medical Informatics	10.1007/978-3-642-40093-3_5	Juliano GasparJunea ChagasGabriel C. OsananRicardo Cruz-CorreaZilma Silveira N. Reis	2013	http://link.springer.com/chapter/10.1007/978-3-642-40093-3_5	Conference Paper	SpringerLink	EC3
Dashboards and Indicators for a BI Healthcare System	Recent Advances in Information Systems and Technologies	10.1007/978-3-319-56535-4_8	Sónia RochaJorge BernardinoIsabel PedrosaIlda Ferreira	2017	http://link.springer.com/chapter/10.1007/978-3-319-56535-4_8	Conference Paper	SpringerLink	EC3
Awareness Is Not Enough: Pitfalls of Learning Analytics Dashboards in the Educational Practice	Data Driven Approaches in Digital Education	10.1007/978-3-319-66610-5_7	Ioana JivetMaren ScheffelHendrik DrachslerMarcus Specht	2017	http://link.springer.com/chapter/10.1007/978-3-319-66610-5_7	Conference Paper	SpringerLink	EC5
Monitrix – A Monitoring and Reporting Dashboard for Web Archivists	Research and Advanced Technology for Digital Libraries	10.1007/978-3-642-40501-3_58	Rainer SimonAndrew Jackson	2013	http://link.springer.com/chapter/10.1007/978-3-642-40501-3_58	Conference Paper	SpringerLink	EC5
Design, Develop, and Deploy a Wellness Index Dashboard Utilizing Commonly Available Sensors in the Form of Wearable Technology to Monitor Heterogeneous Data	Proceedings of SAI Intelligent Systems Conference (IntelliSys) 2016	10.1007/978-3-319-56991-8_61	Vinayak TanksaleRobert YadonJoe Perkins	2018	http://link.springer.com/chapter/10.1007/978-3-319-56991-8_61	Conference Paper	SpringerLink	EC5
A Knowledge-Based Digital Dashboard for Higher Learning Institutions	Machine Learning and Knowledge Discovery in Databases	10.1007/978-3-540-87481-2_47	Wan Maseri Binti Wan MohdAbdullah EmbongJasni Mohd Zain	2008	http://link.springer.com/chapter/10.1007/978-3-540-87481-2_47	Conference Paper	SpringerLink	EC5
Business Intelligence Dashboard Application for Insurance Cross Selling	Information Technology - New Generations	10.1007/978-3-319-77028-4_56	Jagan Mohan NarraDoina BeinVlad Popa	2018	http://link.springer.com/chapter/10.1007/978-3-319-77028-4_56	Conference Paper	SpringerLink	EC5
Personal Federation Control with the Identity Dashboard	Policies and Research in Identity Management	10.1007/978-3-642-17303-5_7	Jonathan ScudderAudun Jøsang	2010	http://link.springer.com/chapter/10.1007/978-3-642-17303-5_7	Conference Paper	SpringerLink	EC5
The OpenAIRE Research Community Dashboard: On Blending Scientific Workflows and Scientific Publishing	Digital Libraries for Open Knowledge	10.1007/978-3-030-30760-8_5	Miriam BaglioniAlessia BardiArgiro KokogiannakiPaolo ManghiKaterina IatropoulouPedro PrincipeAndré VieiraLars Holm NielsenHarry DimitropoulosIoannis FoufoulasNatalia ManolaClaudio AtzoriSandro La BruzzoEmma LazzeriMichele ArtiniMichele De Bonis	2019	http://link.springer.com/chapter/10.1007/978-3-030-30760-8_5	Conference Paper	SpringerLink	EC5
Interactive Tweaking of Text Analytics Dashboards	Databases in Networked Information Systems	10.1007/978-3-319-16313-0_9	Arnab NandiZiqi HuangMan CaoMicha ElsnerLilong JiangSrinivasan ParthasarathyRamiya Venkatachalam	2015	http://link.springer.com/chapter/10.1007/978-3-319-16313-0_9	Conference Paper	SpringerLink	EC5
Generation of Test Samples for Construction of Dashboard Design Guidelines: Impact of Color on Layout Balance	Trends and Advances in Information Systems and Technologies	10.1007/978-3-319-77712-2_93	Olena PastushenkoJiří HynekTomáš Hruška	2018	http://link.springer.com/chapter/10.1007/978-3-319-77712-2_93	Conference Paper	SpringerLink	EC5
Towards Public Health Dashboard Design Guidelines	HCI in Business	10.1007/978-3-319-07293-7_5	Bettina LechnerAnn Fruhling	2014	http://link.springer.com/chapter/10.1007/978-3-319-07293-7_5	Conference Paper	SpringerLink	EC5
Exploring the Impact of a Learning Dashboard on Student Affect	Artificial Intelligence in Education	10.1007/978-3-319-19773-9_31	Kasia MuldnerMichael WixonDovan RaiWinslow BurlesonBeverly WoolfIvon Arroyo	2015	http://link.springer.com/chapter/10.1007/978-3-319-19773-9_31	Conference Paper	SpringerLink	EC5
Low-Investment, Realistic-Return Business Cases for Learning Analytics Dashboards: Leveraging Usage Data and Microinteractions	Lifelong Technology-Enhanced Learning	10.1007/978-3-319-98572-5_30	Tom BroosKatrien VerbertGreet LangieCarolien Van SoomTinne De Laet	2018	http://link.springer.com/chapter/10.1007/978-3-319-98572-5_30	Conference Paper	SpringerLink	EC3
Avaya Interactive Dashboard (AID): An Interactive Tool for Mining the Avaya Problem Ticket Database	Natural Language Processing and Information Systems	10.1007/978-3-540-27779-8_10	Ziyang WangAmit Bagga	2004	http://link.springer.com/chapter/10.1007/978-3-540-27779-8_10	Conference Paper	SpringerLink	EC3
DDART, a Dynamic Dashboard for Collection, Analysis and Visualization of Activity and Reporting Traces	Open Learning and Teaching in Educational Communities	10.1007/978-3-319-11200-8_39	Min JiChristine MichelÉlise LavouéSébastien George	2014	http://link.springer.com/chapter/10.1007/978-3-319-11200-8_39	Conference Paper	SpringerLink	EC3
A Dashboard to Regulate Project-Based Learning	21st Century Learning for 21st Century Skills	10.1007/978-3-642-33263-0_20	Christine MichelElise LavouéLaurent Pietrac	2012	http://link.springer.com/chapter/10.1007/978-3-642-33263-0_20	Conference Paper	SpringerLink	EC3
Dashboard for Actionable Feedback on Learning Skills: Scalability and Usefulness	Learning and Collaboration Technologies. Technology in Education	10.1007/978-3-319-58515-4_18	Tom BroosLaurie PeetersKatrien VerbertCarolien Van SoomGreet LangieTinne De Laet	2017	http://link.springer.com/chapter/10.1007/978-3-319-58515-4_18	Conference Paper	SpringerLink	EC3
Research on Optimization of Information Coding for Car Dashboard Based on Eye Movement Analysis	Advances in Ergonomics in Design	10.1007/978-3-030-20227-9_12	Guilei SunQin LiYanhua MengLinghua Ran	2020	http://link.springer.com/chapter/10.1007/978-3-030-20227-9_12	Conference Paper	SpringerLink	EC3
Waste Management System: Approach with IoT, Prediction, and Dashboard	Evolution in Computational Intelligence	10.1007/978-981-15-5788-0_37	Viswanadhapalli BhanujaRamai VarangaonkarYashveer GirdharKumar Kannan	2021	http://link.springer.com/chapter/10.1007/978-981-15-5788-0_37	Conference Paper	SpringerLink	EC3
An Institutional Perspective on the Adoption of Open Dashboard for Health Information Systems in Tanzania	Information and Communication Technologies for Development. Strengthening Southern-Driven Cooperation as a Catalyst for ICT4D	10.1007/978-3-030-18400-1_22	Wilfred F. SenyoniHonest C. KimaroJørn BraaClaud Kumalija	2019	http://link.springer.com/chapter/10.1007/978-3-030-18400-1_22	Conference Paper	SpringerLink	EC3
VisCa: A Dashboard System to Visualize Learning Activities from E-learning Platforms	Emerging Technologies for Education	10.1007/978-3-319-52836-6_44	Chan-Hsien LinShih-Shin HuHorng-Yih LaiChieh-Feng ChiangHsiao-Chien TsengYuan-Che Cheng	2017	http://link.springer.com/chapter/10.1007/978-3-319-52836-6_44	Conference Paper	SpringerLink	EC3
“My Environment” – A Dashboard for Environmental Information on Mobile Devices	Environmental Software Systems. Fostering Information Sharing	10.1007/978-3-642-41151-9_19	Thorsten SchlachterClemens DüpmeierRainer WeidemannWolfgang SchillingerNina Bayer	2013	http://link.springer.com/chapter/10.1007/978-3-642-41151-9_19	Conference Paper	SpringerLink	EC2
Visualizing Studying Activities for a Learning Dashboard Supporting Meta-cognition for Students	Distributed, Ambient and Pervasive Interactions	10.1007/978-3-030-50344-4_41	Min LuLi ChenYoshiko GodaAtsushi ShimadaMasanori Yamada	2020	http://link.springer.com/chapter/10.1007/978-3-030-50344-4_41	Conference Paper	SpringerLink	EC3
Toward the Design of a Dashboard to Promote Environmentally Sustainable Behavior among Office Workers	Persuasive Technology	10.1007/978-3-642-37157-8_29	Ray YunBertrand LasternasAzizan AzizVivian LoftnessPeter ScupelliAnthony RoweRuchie KothariFlore MarionJie Zhao	2013	http://link.springer.com/chapter/10.1007/978-3-642-37157-8_29	Conference Paper	SpringerLink	EC3
Product Graphical User Interfaces: A Study for the Meaning and Usability on Automobile Dashboard User Interfaces in Indian Context	Ergonomics in Caring for People	10.1007/978-981-10-4980-4_33	Venkateshwarlu VaralaPradeep Yammiyavar	2018	http://link.springer.com/chapter/10.1007/978-981-10-4980-4_33	Conference Paper	SpringerLink	EC3
An Approach for the Automated Generation of Engaging Dashboards	On the Move to Meaningful Internet Systems: OTM 2019 Conferences	10.1007/978-3-030-33246-4_24	Ünal AksuAdela del-Río-OrtegaManuel ResinasHajo A. Reijers	2019	http://link.springer.com/chapter/10.1007/978-3-030-33246-4_24	Conference Paper	SpringerLink	OK
Learning Analytics Data Flow and Visualizing for Ubiquitous Learning Logs in LMS and Learning Analytics Dashboard	Distributed, Ambient and Pervasive Interactions	10.1007/978-3-030-50344-4_39	Songran LiuKousuke MouriHiroaki Ogata	2020	http://link.springer.com/chapter/10.1007/978-3-030-50344-4_39	Conference Paper	SpringerLink	EC3
Evaluating Student-Facing Learning Dashboards of Affective States	Data Driven Approaches in Digital Education	10.1007/978-3-319-66610-5_17	Gayane SedrakyanDerick LeonyPedro J. Muñoz-MerinoCarlos Delgado KloosKatrien Verbert	2017	http://link.springer.com/chapter/10.1007/978-3-319-66610-5_17	Conference Paper	SpringerLink	EC3
A Productivity Dashboard for Hospitals: An Empirical Study	Information Systems: Research, Development, Applications, Education	10.1007/978-3-030-00060-8_14	Miguel PestanaRúben PereiraSérgio Moro	2018	http://link.springer.com/chapter/10.1007/978-3-030-00060-8_14	Conference Paper	SpringerLink	EC3
Design and Implementation of Business Intelligence Dashboard for Project Control at the Port Harbor-Company	Intelligent Information and Database Systems	10.1007/978-981-15-3380-8_9	Ford Lumban GaolArsyan SyahirTokuro Matsuo	2020	http://link.springer.com/chapter/10.1007/978-981-15-3380-8_9	Conference Paper	SpringerLink	EC5
Application of Domain Engineering to Generate Customized Information Dashboards	Learning and Collaboration Technologies. Learning and Teaching	10.1007/978-3-319-91152-6_40	Andrea Vázquez-IngelmoFrancisco J. García-PeñalvoRoberto Therón	2018	http://link.springer.com/chapter/10.1007/978-3-319-91152-6_40	Conference Paper	SpringerLink	EC3
Performance Dashboards for Project Management	Advances in Data Science, Cyber Security and IT Applications	10.1007/978-3-030-36368-0_19	Samiha BrahimiAseel AljulaudAnwar AlsaiahNorah AlGuraibiMariam AlrubeiHaneen Aljamaan	2019	http://link.springer.com/chapter/10.1007/978-3-030-36368-0_19	Conference Paper	SpringerLink	EC5
Navigation Support in Evolving Open-Source Communities by a Web-Based Dashboard	Open Source Software: Mobile Open Source Technologies	10.1007/978-3-642-55128-4_2	Anna HannemannKristjan LiivaRalf Klamma	2014	http://link.springer.com/chapter/10.1007/978-3-642-55128-4_2	Conference Paper	SpringerLink	EC3
Effects of a Teacher Dashboard for an Intelligent Tutoring System on Teacher Knowledge, Lesson Planning, Lessons and Student Learning	Data Driven Approaches in Digital Education	10.1007/978-3-319-66610-5_23	Françeska XhakajVincent AlevenBruce M. McLaren	2017	http://link.springer.com/chapter/10.1007/978-3-319-66610-5_23	Conference Paper	SpringerLink	EC3
Carrying Capacity Dashboard Analyses—Australian Case Studies of Populations Scaled to Place	Urban Environment	10.1007/978-94-007-7756-9_3	Murray LaneLes Dawes	2013	http://link.springer.com/chapter/10.1007/978-94-007-7756-9_3	Conference Paper	SpringerLink	EC3
Selecting the Right Visualization of Indicators and Measures – Dashboard Selection Model	Software Measurement	10.1007/978-3-319-24285-9_9	Miroslaw StaronKent NieselWilhelm Meding	2015	http://link.springer.com/chapter/10.1007/978-3-319-24285-9_9	Conference Paper	SpringerLink	EC2
Exploring Large Stereoscopic 3D Dashboards for Future Automotive User Interfaces	Advances in Human Aspects of Transportation	10.1007/978-3-319-93885-1_45	Florian WeidnerWolfgang Broll	2019	http://link.springer.com/chapter/10.1007/978-3-319-93885-1_45	Conference Paper	SpringerLink	EC4
City Dashboards: The Case of Trieste	Computational Science and Its Applications – ICCSA 2017	10.1007/978-3-319-62401-3_52	Oscar Brunetto	2017	http://link.springer.com/chapter/10.1007/978-3-319-62401-3_52	Conference Paper	SpringerLink	EC3
City Dashboards and the Achilles’ Heel of Smart Cities: Putting Governance in Action and in Space	Computational Science and Its Applications – ICCSA 2018	10.1007/978-3-319-95168-3_44	Ginevra BallettoGiuseppe BorrusoCarlo Donato	2018	http://link.springer.com/chapter/10.1007/978-3-319-95168-3_44	Conference Paper	SpringerLink	EC3
A Dashboard for Lean Companies: A Proposed Model with the Collaboration of Ten Large Italian Enterprises	Entrepreneurship, Business and Economics - Vol. 1	10.1007/978-3-319-27570-3_25	Andrea PayaroAnna Rita Papa	2016	http://link.springer.com/chapter/10.1007/978-3-319-27570-3_25	Conference Paper	SpringerLink	EC5
Developing a Dashboard for Evaluating Higher Education Indicators (in Morocco)	Europe and MENA Cooperation Advances in Information and Communication Technologies	10.1007/978-3-319-46568-5_26	Kamal ZouhriSaad ElouardirhiAbdellah Youssfi	2017	http://link.springer.com/chapter/10.1007/978-3-319-46568-5_26	Conference Paper	SpringerLink	EC3
Redesign and Assessment of Two Passenger Car Dashboard Warning Icons in India	Advanced Manufacturing Systems and Innovative Product Design	10.1007/978-981-15-9853-1_25	Sourav BhattacharyaDhananjay Singh Bisht	2021	http://link.springer.com/chapter/10.1007/978-981-15-9853-1_25	Conference Paper	SpringerLink	EC3
Addressing Fine-Grained Variability in User-Centered Software Product Lines: A Case Study on Dashboards	New Knowledge in Information Systems and Technologies	10.1007/978-3-030-16181-1_80	Andrea Vázquez-IngelmoFrancisco J. García-PeñalvoRoberto Therón	2019	http://link.springer.com/chapter/10.1007/978-3-030-16181-1_80	Conference Paper	SpringerLink	EC3
Distraction-Free Car Dashboard Control Through Gesture Recognition	Applications of Computing, Automation and Wireless Systems in Electrical Engineering	10.1007/978-981-13-6772-4_79	Aneesh D. JoshiChinmayee D. JoshiAbhishek M. KarambelkarS. B. Somani	2019	http://link.springer.com/chapter/10.1007/978-981-13-6772-4_79	Conference Paper	SpringerLink	EC3
Web-Based Executive Dashboard Reports for Public Works Clients in Construction Industry	New Knowledge in Information Systems and Technologies	10.1007/978-3-030-16184-2_28	Alvansazyazdi MohammadfaridNelson Esteban Salgado ReyesAmir Hossein BorgheiAlejandro Miguel Camino SolórzanoMaria Susana Guzmán RodríguezMario Augusto Rivera Valenzuela	2019	http://link.springer.com/chapter/10.1007/978-3-030-16184-2_28	Conference Paper	SpringerLink	EC3
Restructuring Dynamically Analytical Dashboards Based on Usage Profiles	Foundations of Intelligent Systems	10.1007/978-3-319-08326-1_45	Orlando BeloPaulo RodriguesRui BarrosHelena Correia	2014	http://link.springer.com/chapter/10.1007/978-3-319-08326-1_45	Conference Paper	SpringerLink	OK
The Impact of Personality, Attitude and Visual Decision-Making Dashboard Tools on the Learning Engagement of Economist Students	Methodologies and Intelligent Systems for Technology Enhanced Learning, 10th International Conference	10.1007/978-3-030-52538-5_12	Liana StancaCristina FeleaRomeo StancaMirela Pintea	2020	http://link.springer.com/chapter/10.1007/978-3-030-52538-5_12	Conference Paper	SpringerLink	EC2
Learning Analytics Dashboard for Motivation and Performance	Intelligent Tutoring Systems	10.1007/978-3-030-49663-0_51	Damien S. FleurWouter van den BosBert Bredeweg	2020	http://link.springer.com/chapter/10.1007/978-3-030-49663-0_51	Conference Paper	SpringerLink	EC3
Research on Vehicle’s Combination Dashboard Diagnostic Protocol Stack	Proceedings of the 3rd International Conference on Electrical and Information Technologies for Rail Transportation (EITRT) 2017	10.1007/978-981-10-7986-3_61	Yanming LiFeng GaoYongliang NiTingting Wu	2018	http://link.springer.com/chapter/10.1007/978-981-10-7986-3_61	Conference Paper	SpringerLink	EC5
Web-Based Development and Visualization Dashboards for Smart City Applications	Web Engineering	10.1007/978-3-030-50578-3_23	Douglas RolimJorge SilvaThais BatistaEverton Cavalcante	2020	http://link.springer.com/chapter/10.1007/978-3-030-50578-3_23	Conference Paper	SpringerLink	EC3
Evaluation of the Drivers’ Distraction Caused by Dashboard MMI Interface	Telematics - Support for Transport	10.1007/978-3-662-45317-9_42	Marek Sumiła	2014	http://link.springer.com/chapter/10.1007/978-3-662-45317-9_42	Conference Paper	SpringerLink	EC3
On the Design of Compliance Governance Dashboards for Effective Compliance and Audit Management	Service-Oriented Computing. ICSOC/ServiceWave 2009 Workshops	10.1007/978-3-642-16132-2_20	Patrícia SilveiraCarlos RodríguezFabio CasatiFlorian DanielVincenzo D’AndreaClaire WorledgeZouhair Taheri	2010	http://link.springer.com/chapter/10.1007/978-3-642-16132-2_20	Conference Paper	SpringerLink	EC3
OpenLAIR an Open Learning Analytics Indicator Repository Dashboard	Addressing Global Challenges and Quality Education	10.1007/978-3-030-57717-9_46	Atezaz AhmadJan SchneiderHendrik Drachsler	2020	http://link.springer.com/chapter/10.1007/978-3-030-57717-9_46	Conference Paper	SpringerLink	EC3
Usability of Performance Dashboards, Usefulness of Operational and Tactical Support, and Quality of Strategic Support: A Research Framework	Human Interface and the Management of Information. Information and Interaction for Health, Safety, Mobility and Complex Environments	10.1007/978-3-642-39215-3_14	Bih-Ru LeaFiona Fui-Hoon Nah	2013	http://link.springer.com/chapter/10.1007/978-3-642-39215-3_14	Conference Paper	SpringerLink	EC3
Exploration Views: Understanding Dashboard Creation and Customization for Visualization Novices	Human-Computer Interaction – INTERACT 2011	10.1007/978-3-642-23768-3_23	Micheline EliasAnastasia Bezerianos	2011	http://link.springer.com/chapter/10.1007/978-3-642-23768-3_23	Conference Paper	SpringerLink	EC3
Learning Analytics Dashboard Analysing First-Year Engineering Students	Lifelong Technology-Enhanced Learning	10.1007/978-3-319-98572-5_48	Jonas VaclavekJakub KuzilekJan SkocilasZdenek ZdrahalViktor Fuglik	2018	http://link.springer.com/chapter/10.1007/978-3-319-98572-5_48	Conference Paper	SpringerLink	EC3
PrivacyInsight: The Next Generation Privacy Dashboard	Privacy Technologies and Policy	10.1007/978-3-319-44760-5_9	Christoph BierKay KühneJürgen Beyerer	2016	http://link.springer.com/chapter/10.1007/978-3-319-44760-5_9	Conference Paper	SpringerLink	EC5
To Boldly Show What No One Has Seen Before: A Dashboard for Visualizing Multi-objective Landscapes	Evolutionary Multi-Criterion Optimization	10.1007/978-3-030-72062-9_50	Lennart SchäpermeierChristian GrimmePascal Kerschke	2021	http://link.springer.com/chapter/10.1007/978-3-030-72062-9_50	Conference Paper	SpringerLink	EC5
Designing and Evaluating Dashboards for Multi-agency Crisis Preparation: A Living Lab	Electronic Government	10.1007/978-3-642-14799-9_16	Nitesh BharosaMarijn JanssenSebastiaan MeijerFritjof Brave	2010	http://link.springer.com/chapter/10.1007/978-3-642-14799-9_16	Conference Paper	SpringerLink	EC5
Company Privacy Dashboards: Employee Needs and Requirements	HCI for Cybersecurity, Privacy and Trust	10.1007/978-3-030-22351-9_29	Svenja PolstPatricia KelbertDenis Feth	2019	http://link.springer.com/chapter/10.1007/978-3-030-22351-9_29	Conference Paper	SpringerLink	EC2
Dashboard Design Factors on Emotional Change: How Separation between Center-Fascia and Center-Console, Button Orientation and Button Arrangement Influence Emotion	HCI International 2014 - Posters’ Extended Abstracts	10.1007/978-3-319-07857-1_17	Joongyeon KimKwanghee Han	2014	http://link.springer.com/chapter/10.1007/978-3-319-07857-1_17	Conference Paper	SpringerLink	EC3
Study of Chinese City “Portrait” Based on Data Visualization: Take City Dashboard for Example	Design, User Experience, and Usability: Designing Interactions	10.1007/978-3-319-91803-7_26	Xueting TongZhanwei Wu	2018	http://link.springer.com/chapter/10.1007/978-3-319-91803-7_26	Conference Paper	SpringerLink	EC3
Design and Development of the CEM-Dashboard: A Diagnostic Tool to Determine Your Current Position and Improvement Directions in Customer Experience Management	Customization 4.0	10.1007/978-3-319-77556-2_25	Marcel WeberArend Hofsink	2018	http://link.springer.com/chapter/10.1007/978-3-319-77556-2_25	Conference Paper	SpringerLink	EC2
Designing a Privacy Dashboard for a Smart Manufacturing Environment	Digital Transformation for a Sustainable Society in the 21st Century	10.1007/978-3-030-39634-3_8	Felix MannhardtManuel OliveiraSobah Abbas Petersen	2020	http://link.springer.com/chapter/10.1007/978-3-030-39634-3_8	Conference Paper	SpringerLink	EC3
Geospatial Digital Dashboard for Exploratory Visual Analytics	Information Search, Integration, and Personalization	10.1007/978-3-319-08732-0_1	Jonas SjöberghYuzuru Tanaka	2014	http://link.springer.com/chapter/10.1007/978-3-319-08732-0_1	Conference Paper	SpringerLink	EC3
SLAM Map Application for Tracking Lights on Car Dashboards	Augmented and Virtual Reality	10.1007/978-3-319-13969-2_31	Francesco CarotenutoUgo ErraVittorio Scarano	2014	http://link.springer.com/chapter/10.1007/978-3-319-13969-2_31	Conference Paper	SpringerLink	EC3
Fostering Active Participation of Young People in Democratic Life: A Case Study Using the #ask Dashboard	E-Democracy – Privacy-Preserving, Secure, Intelligent E-Government Services	10.1007/978-3-319-71117-1_12	Areti KaramanouEleni PanopoulouVibor CipanDarko ČengijaDavid JelićEfthimios TambourisKonstantinos Tarabanis	2017	http://link.springer.com/chapter/10.1007/978-3-319-71117-1_12	Conference Paper	SpringerLink	EC2
Aedes Entomological Prediction Analytical Dashboard Application for Dengue Outbreak Surveillance	Emerging Trends in Intelligent Computing and Informatics	10.1007/978-3-030-33582-3_6	Yong Keong TanNoraini IbrahimShahliza Abd Halim	2020	http://link.springer.com/chapter/10.1007/978-3-030-33582-3_6	Conference Paper	SpringerLink	EC4
Human-Centered Design of a Dashboard on Students’ Revisions During Writing	Addressing Global Challenges and Quality Education	10.1007/978-3-030-57717-9_3	Rianne ConijnLuuk Van WaesMenno van Zaanen	2020	http://link.springer.com/chapter/10.1007/978-3-030-57717-9_3	Conference Paper	SpringerLink	EC3
Complex Systems: On Design and Architecture of Adaptable Dashboards	Software Technology: Methods and Tools	10.1007/978-3-030-29852-4_14	Dragos Strugar	2019	http://link.springer.com/chapter/10.1007/978-3-030-29852-4_14	Conference Paper	SpringerLink	EC3
Educational Dashboards for Smart Learning: Review of Case Studies	Emerging Issues in Smart Learning	10.1007/978-3-662-44188-6_21	Yesom YooHyeyun LeeIl-Hyun JoYeonjeong Park	2015	http://link.springer.com/chapter/10.1007/978-3-662-44188-6_21	Conference Paper	SpringerLink	EC3
Bridging the Gap: Creating a Clinician-Facing Dashboard for PTSD	Human-Computer Interaction – INTERACT 2019	10.1007/978-3-030-29381-9_14	Elaine SchertzHue WatsonAshok KrishnaAndrew SherrillHayley EvansRosa I. Arriaga	2019	http://link.springer.com/chapter/10.1007/978-3-030-29381-9_14	Conference Paper	SpringerLink	EC2
How Teachers Use Data to Help Students Learn: Contextual Inquiry for the Design of a Dashboard	Adaptive and Adaptable Learning	10.1007/978-3-319-45153-4_26	Françeska XhakajVincent AlevenBruce M. McLaren	2016	http://link.springer.com/chapter/10.1007/978-3-319-45153-4_26	Conference Paper	SpringerLink	EC3
The User’s Performance Study for Different Layouts of Car’s Dashboards	Cross-Cultural Design	10.1007/978-3-319-57931-3_57	Linghua RanXin ZhangHuimin HuChaoyi ZhaoTaijie Liu	2017	http://link.springer.com/chapter/10.1007/978-3-319-57931-3_57	Conference Paper	SpringerLink	EC3
A Customisable Dashboard Display for Environmental Performance Visualisations	Persuasive Technology	10.1007/978-3-642-37157-8_8	Daniel FilonikRichard MedlandMarcus FothMarkus Rittenbruch	2013	http://link.springer.com/chapter/10.1007/978-3-642-37157-8_8	Conference Paper	SpringerLink	EC3
Teacher Dashboards in Practice: Usage and Impact	Data Driven Approaches in Digital Education	10.1007/978-3-319-66610-5_10	Inge MolenaarCarolien Knoop-van Campen	2017	http://link.springer.com/chapter/10.1007/978-3-319-66610-5_10	Conference Paper	SpringerLink	EC3
Data Visualization of Supplier Selection Using Business Intelligence Dashboard	Advances in Visual Informatics	10.1007/978-3-030-34032-2_7	Nik Nur Ayuni Nik AlwiNoor Hafizah HassanAhmad Fazreen BaharudenNur Azaliah Abu BakarNurazean Maarop	2019	http://link.springer.com/chapter/10.1007/978-3-030-34032-2_7	Conference Paper	SpringerLink	EC5
Visual Analysis of Ontology Matching Results with the MELT Dashboard	The Semantic Web: ESWC 2020 Satellite Events	10.1007/978-3-030-62327-2_32	Jan PortischSven HertlingHeiko Paulheim	2020	http://link.springer.com/chapter/10.1007/978-3-030-62327-2_32	Conference Paper	SpringerLink	EC5
Towards a Learning Analytics Dashboard for Collaborative Conversational Agent Activities in MOOCs	Internet of Things, Infrastructures and Mobile Applications	10.1007/978-3-030-49932-7_65	Stergios TegosThrasyvoulos TsiatsosGeorgios PsathasStavros Demetriadis	2021	http://link.springer.com/chapter/10.1007/978-3-030-49932-7_65	Conference Paper	SpringerLink	EC3
WIPDash: Work Item and People Dashboard for Software Development Teams	Human-Computer Interaction – INTERACT 2009	10.1007/978-3-642-03658-3_83	Mikkel R. JakobsenRoland FernandezMary CzerwinskiKori InkpenOlga KulykGeorge G. Robertson	2009	http://link.springer.com/chapter/10.1007/978-3-642-03658-3_83	Conference Paper	SpringerLink	EC5
A Framework of Dashboard System for Higher Education Using Graph-Based Visualization Technique	Networked Digital Technologies	10.1007/978-3-642-14292-5_7	Wan Maseri Binti Wan MohdAbdullah EmbongJasni Mohd Zain	2010	http://link.springer.com/chapter/10.1007/978-3-642-14292-5_7	Conference Paper	SpringerLink	EC5
Digidhan Dashboard—Monitoring and Analysis of Digital Payments	ICT Systems and Sustainability	10.1007/978-981-15-0936-0_8	Deepak Chandra MisraInder Pal Singh SethiOm Pradyumana GuptaMisha KapoorRitesh Kumar Dwivedi	2020	http://link.springer.com/chapter/10.1007/978-981-15-0936-0_8	Conference Paper	SpringerLink	EC5
A Demonstration of Evidence-Based Action Research Using Information Dashboard in Introductory Programming Education	Tomorrow's Learning: Involving Everyone. Learning with and about Technologies and Computing	10.1007/978-3-319-74310-3_62	Yoshiaki MatsuzawaYoshiki TanakaTomoya KitaniSanshiro Sakai	2017	http://link.springer.com/chapter/10.1007/978-3-319-74310-3_62	Conference Paper	SpringerLink	EC3
A Learning Analytics Dashboard to Analyse Learning Activities in Interpreter Training Courses	Computer Supported Education	10.1007/978-3-030-21151-6_14	Davide TaibiFrancesca BianchiPhilipp KemkesIvana Marenzi	2019	http://link.springer.com/chapter/10.1007/978-3-030-21151-6_14	Conference Paper	SpringerLink	EC3
Environmental Monitoring of Archival Collections: An Exploratory Study of Professionals’ Data Monitoring Dashboard Needs and Related Challenges	Information in Contemporary Society	10.1007/978-3-030-15742-5_73	Monica MaceliElena VillaespesaSarah Ann Adams	2019	http://link.springer.com/chapter/10.1007/978-3-030-15742-5_73	Conference Paper	SpringerLink	EC3
Military Vehicle Dashboard Design Using Semantics Method in Cognitive Ergonomics Framework	Engineering Psychology and Cognitive Ergonomics	10.1007/978-3-319-20373-7_15	Billy Muhamad IqbalAmalia SuziantiBoy Nurtjahyo	2015	http://link.springer.com/chapter/10.1007/978-3-319-20373-7_15	Conference Paper	SpringerLink	EC3
Creating Instructor Dashboards to Foster Collaborative Learning in On-Line Medical Problem-Based Learning Situations	Learning and Collaboration Technologies	10.1007/978-3-319-39483-1_4	Maedeh Assadat KazemitabarStephen BodnarPeter HogaboamYuxin ChenJuan Pablo SarmientoSusanne P. LajoieCindy Hmelo-SilverRicki GoldmanJeffrey WisemanLapki Chan	2016	http://link.springer.com/chapter/10.1007/978-3-319-39483-1_4	Conference Paper	SpringerLink	EC5
Measuring the Cognitive Demands of In-vehicle Dashboard and Centre Console Tasks	Advances in Human Aspects of Transportation	10.1007/978-3-319-60441-1_50	Madeleine ConaghanIan ColwillEdward EltonPeriklis CharchalakisElias Stipidis	2018	http://link.springer.com/chapter/10.1007/978-3-319-60441-1_50	Conference Paper	SpringerLink	EC5
An Intelligent Tutoring System and Teacher Dashboard to Support Mathematizing During Science Inquiry	Artificial Intelligence in Education	10.1007/978-3-030-23207-8_61	Rachel Dickler	2019	http://link.springer.com/chapter/10.1007/978-3-030-23207-8_61	Conference Paper	SpringerLink	EC5
A Novel Concept for a Collaborative Dashboarding Framework	Advances in Human Factors and Systems Interaction	10.1007/978-3-319-60366-7_3	Sebastian SchöffelGreg WeibellJohannes Schwank	2018	http://link.springer.com/chapter/10.1007/978-3-319-60366-7_3	Conference Paper	SpringerLink	EC5
Making Social Media Activity Analytics Intelligible for Oneself and for Others: A “Boundary Object” Approach to Dashboard Design	Human Interface and the Management of Information: Information, Knowledge and Interaction Design	10.1007/978-3-319-58521-5_8	François Lambotte	2017	http://link.springer.com/chapter/10.1007/978-3-319-58521-5_8	Conference Paper	SpringerLink	EC3
An App a Day Keeps the Doctor…Informed: User Evaluation of a Patient Mobile Health Application and Clinician Dashboard	HCI International 2013 - Posters’ Extended Abstracts	10.1007/978-3-642-39476-8_32	Sarah CookRita SembajweBarbara MassoudiAmanda Recker	2013	http://link.springer.com/chapter/10.1007/978-3-642-39476-8_32	Conference Paper	SpringerLink	EC3
For Learners, with Learners: Identifying Indicators for an Academic Advising Dashboard for Students	Addressing Global Challenges and Quality Education	10.1007/978-3-030-57717-9_9	Isabel HilligerTinne De LaetValeria HenríquezJulio GuerraMargarita Ortiz-RojasMiguel Ángel ZuñigaJorge BaierMar Pérez-Sanagustín	2020	http://link.springer.com/chapter/10.1007/978-3-030-57717-9_9	Conference Paper	SpringerLink	EC3
Development of a Dashboard for Learning Analytics in Higher Education	Learning and Collaboration Technologies. Technology in Education	10.1007/978-3-319-58515-4_23	Philipp LeitnerMartin Ebner	2017	http://link.springer.com/chapter/10.1007/978-3-319-58515-4_23	Conference Paper	SpringerLink	EC3
Effect of a Real-Time Electronic Dashboard on a Rapid Response System	Journal of Medical Systems	10.1007/s10916-017-0858-5	Grant S. FletcherBarry A. AaronsonAndrew A. WhiteReena Julka	2017	http://link.springer.com/article/10.1007/s10916-017-0858-5	Journal Article	SpringerLink	EC3
A handheld classroom dashboard: Teachers’ perspectives on the use of real-time collaborative learning analytics	International Journal of Computer-Supported Collaborative Learning	10.1007/s11412-019-09308-z	Roberto Martinez-Maldonado	2019	http://link.springer.com/article/10.1007/s11412-019-09308-z	Journal Article	SpringerLink	EC3
Developing a More Responsive Radiology Resident Dashboard	Journal of Digital Imaging	10.1007/s10278-018-0123-6	Hongyu ChenVineeth GangaramGeorge Shih	2019	http://link.springer.com/article/10.1007/s10278-018-0123-6	Journal Article	SpringerLink	EC3
The use of learning dashboards to support complex in-class pedagogical scenarios in medical training: how do they influence students’ cognitive engagement?	Research and Practice in Technology Enhanced Learning	10.1186/s41039-020-00135-7	Bas de LengFriedrich Pawelka	2020	http://link.springer.com/article/10.1186/s41039-020-00135-7	Journal Article	SpringerLink	EC3
Extracting Fuel Efficiency Information From the Car Dashboard Display An Application of Interpolation Technique	Resonance	10.1007/s12045-018-0666-3	Niraj Prasad	2018	http://link.springer.com/article/10.1007/s12045-018-0666-3	Journal Article	SpringerLink	EC3
A framework for an alternatives assessment dashboard for evaluating chemical alternatives applied to flame retardants for electronic applications	Clean Technologies and Environmental Policy	10.1007/s10098-016-1300-2	Todd M. Martin	2017	http://link.springer.com/article/10.1007/s10098-016-1300-2	Journal Article	SpringerLink	EC3
Development of a Web-Based Compliance Metrics Reporting Dashboard (CMR©) for Medical Information Inquiries	Drug information journal : DIJ / Drug Information Association	10.1177/0092861512458097	Robert J. Fuentes MSc, PharmDKazeem Idowu PharmDSanjay K. Sahoo MS, MBA	2012	http://link.springer.com/article/10.1177/0092861512458097	Journal Article	SpringerLink	EC3
Experiment Dashboard for Monitoring Computing Activities of the LHC Virtual Organizations	Journal of Grid Computing	10.1007/s10723-010-9148-x	Julia AndreevaMax BoehmBenjamin GaidiozEdward KaravakisLukasz KokoszkiewiczElisa LanciottiGerhild MaierWilliam OllivierRicardo RochaPablo SaizIrina Sidorova	2010	http://link.springer.com/article/10.1007/s10723-010-9148-x	Journal Article	SpringerLink	EC3
Towards fine-grained reading dashboards for online course revision	Educational Technology Research and Development	10.1007/s11423-020-09814-0	Madjid SadallahBenoît EncelleAzze-Eddine MaredjYannick Prié	2020	http://link.springer.com/article/10.1007/s11423-020-09814-0	Journal Article	SpringerLink	EC3
What information should CSCL teacher dashboards provide to help teachers interpret CSCL situations?	International Journal of Computer-Supported Collaborative Learning	10.1007/s11412-019-09299-x	Anouschka van LeeuwenNikol RummelTamara van Gog	2019	http://link.springer.com/article/10.1007/s11412-019-09299-x	Journal Article	SpringerLink	EC3
Correction to: Factors that affect the success of learning analytics dashboards	Educational Technology Research and Development	10.1007/s11423-019-09703-1	Yeonjeong ParkIl-Hyun Jo	2019	http://link.springer.com/article/10.1007/s11423-019-09703-1	Journal Article	SpringerLink	EC3
Supporting classroom orchestration with real-time feedback: A role for teacher dashboards and real-time agents	International Journal of Computer-Supported Collaborative Learning	10.1007/s11412-019-09306-1	Mike TissenbaumJim Slotta	2019	http://link.springer.com/article/10.1007/s11412-019-09306-1	Journal Article	SpringerLink	EC3
O022: Development of an electronic dashboard to assist surveillance	Antimicrobial Resistance and Infection Control	10.1186/2047-2994-2-S1-O22	S WallaceN Damani	2013	http://link.springer.com/article/10.1186/2047-2994-2-S1-O22	Journal Article	SpringerLink	EC3
Identifying known unknowns using the US EPA’s CompTox Chemistry Dashboard	Analytical and Bioanalytical Chemistry	10.1007/s00216-016-0139-z	Andrew D. McEachranJon R. SobusAntony J. Williams	2017	http://link.springer.com/article/10.1007/s00216-016-0139-z	Journal Article	SpringerLink	EC3
Dashboard Systems: Implementing Pharmacometrics from Bench to Bedside	The AAPS Journal	10.1208/s12248-014-9632-5	Diane R. MouldRichard N. UptonJessica Wojciechowski	2014	http://link.springer.com/article/10.1208/s12248-014-9632-5	Journal Article	SpringerLink	EC2
An analytics dashboard visualization for flood decision support system	Journal of Visualization	10.1007/s12650-017-0453-3	Sudipto SahaShashank ShekharSounak SadhukhanPrasun Das	2018	http://link.springer.com/article/10.1007/s12650-017-0453-3	Journal Article	SpringerLink	EC5
Usability evaluation of an open-source environmental monitoring data dashboard for archivists	Archival Science	10.1007/s10502-020-09340-1	Monica G. MaceliKerry Yu	2020	http://link.springer.com/article/10.1007/s10502-020-09340-1	Journal Article	SpringerLink	EC5
Information Needs Assessment for a Medicine Ward-Focused Rounding Dashboard	Journal of Medical Systems	10.1007/s10916-016-0542-1	Christopher A. AakreRajeev ChaudhryBrian W. PickeringVitaly Herasevich	2016	http://link.springer.com/article/10.1007/s10916-016-0542-1	Journal Article	SpringerLink	EC3
Reducing Imaging Utilization in Primary Care Through Implementation of a Peer Comparison Dashboard	Journal of General Internal Medicine	10.1007/s11606-020-06164-8	David J. Halpern MD MPHAdrian Clark-Randall MD SMJonathan Woodall MSJohn Anderson MD MPHKevin Shah MD MBA	2021	http://link.springer.com/article/10.1007/s11606-020-06164-8	Journal Article	SpringerLink	EC3
Enhancing hospital competitiveness: use of the electronic dashboard for managing the power of executing information systems	BMC Health Services Research	10.1186/1472-6963-14-S2-P15	Chia-Jung ChenJune-Dong LinChung-Feng Liu	2014	http://link.springer.com/article/10.1186/1472-6963-14-S2-P15	Journal Article	SpringerLink	EC3
Learning dashboards: an overview and future research opportunities	Personal and Ubiquitous Computing	10.1007/s00779-013-0751-2	Katrien VerbertSten GovaertsErik DuvalJose Luis SantosFrans Van AsscheGonzalo ParraJoris Klerkx	2014	http://link.springer.com/article/10.1007/s00779-013-0751-2	Journal Article	SpringerLink	EC3
Integrated model-driven dashboard development	Information Systems Frontiers	10.1007/s10796-007-9032-9	Themis PalpanasPawan ChowdharyGeorge MihailaFlorian Pinel	2007	http://link.springer.com/article/10.1007/s10796-007-9032-9	Journal Article	SpringerLink	OK
A mixed methods evaluation of the maternal-newborn dashboard in Ontario: dashboard attributes, contextual factors, and facilitators and barriers to use: a study protocol	Implementation Science	10.1186/s13012-016-0427-1	Sandra DunnAnn E. SpragueJeremy M. GrimshawIan D. GrahamMonica TaljaardDeshayne FellWendy E. PetersonElizabeth DarlingJoAnn HarroldGraeme N. SmithJessica ReszelAndrea LanesCarolyn TruskoskiJodi WildingDeborah WeissMark Walker	2016	http://link.springer.com/article/10.1186/s13012-016-0427-1	Journal Article	SpringerLink	EC3
Response to Andrea Tendas et al.’s making quality of life assessment a dashboard for patients management	Supportive Care in Cancer	10.1007/s00520-014-2310-4	Fabrice Denis	2014	http://link.springer.com/article/10.1007/s00520-014-2310-4	Journal Article	SpringerLink	EC3
Development, implementation and user experience of the Veterans Health Administration (VHA) dialysis dashboard	BMC Nephrology	10.1186/s12882-020-01798-6	Michael J. FischerWissam M. KouranyKaren SovernKurt ForresterCassandra GriffinNancy LightnerShawn LoftusKatherine MurphyGreg RothPaul M. PalevskySusan T. Crowley	2020	http://link.springer.com/article/10.1186/s12882-020-01798-6	Journal Article	SpringerLink	EC3
An updated dashboard of complete search FSM implementations in centralized graph transaction databases	Journal of Intelligent Information Systems	10.1007/s10844-019-00579-4	Rihab AyedMohand-Saïd HacidRafiqul HaqueAbderrazak Jemai	2020	http://link.springer.com/article/10.1007/s10844-019-00579-4	Journal Article	SpringerLink	EC3
Optimization of infliximab therapy in inflammatory bowel disease using a dashboard approach—an Indian experience	European Journal of Clinical Pharmacology	10.1007/s00228-020-02975-0	Mihika B. DaveAlpa J. DheraiDevendra C. DesaiDiane R. MouldTester F. Ashavaid	2021	http://link.springer.com/article/10.1007/s00228-020-02975-0	Journal Article	SpringerLink	EC5
Correction to: Optimization of infliximab therapy in inflammatory bowel disease using a dashboard approach—an Indian experience	European Journal of Clinical Pharmacology	10.1007/s00228-020-02989-8	Mihika B. DaveAlpa J. DheraiDevendra C. DesaiDiane R. MouldTester F. Ashavaid	2021	http://link.springer.com/article/10.1007/s00228-020-02989-8	Journal Article	SpringerLink	EC5
Development and implementation of a Telenephrology dashboard for active surveillance of kidney disease: a quality improvement project	BMC Nephrology	10.1186/s12882-020-02077-0	Melissa L. SweeM. Lee SandersKantima PhisitkulGeorge BaileyAngie ThumannNikki NeuzilBharat KumarAmy M. J. O’SheaBradley S. Dixon	2020	http://link.springer.com/article/10.1186/s12882-020-02077-0	Journal Article	SpringerLink	EC5
Dashboards for Therapeutic Monoclonal Antibodies: Learning and Confirming	The AAPS Journal	10.1208/s12248-018-0237-2	Diane R. MouldRichard N. UptonJessica WojciechowskiBecky L. PhanStacy TseMarla C. Dubinsky	2018	http://link.springer.com/article/10.1208/s12248-018-0237-2	Journal Article	SpringerLink	EC5
Flying Blind: Using a Digital Dashboard to Navigate a Complex PACS Environment	Journal of Digital Imaging	10.1007/s10278-005-8732-2	Matthew B. Morgan M.D.Barton F. Branstetter IV M.D.Jonathan Mates M.D.Paul J. Chang M.D.	2006	http://link.springer.com/article/10.1007/s10278-005-8732-2	Journal Article	SpringerLink	EC5
Pharmacokinetic Dashboard-Recommended Dosing Is Different than Standard of Care Dosing in Infliximab-Treated Pediatric IBD Patients	The AAPS Journal	10.1208/s12248-016-9994-y	Marla C. DubinskyBecky L. PhanNamita SinghShervin RabizadehDiane R. Mould	2017	http://link.springer.com/article/10.1208/s12248-016-9994-y	Journal Article	SpringerLink	EC3
Development and usability of a feedback tool, “My Personal Brain Health Dashboard”, to improve setting of self-management goals among people living with HIV in Canada	Quality of Life Research	10.1007/s11136-020-02555-w	Maryam MozafariniaFateme RajabiyazdiMarie-Josee BrouilletteLesley K. FellowsNancy E. Mayo	2020	http://link.springer.com/article/10.1007/s11136-020-02555-w	Journal Article	SpringerLink	EC3
Making quality of life assessment a dashboard for patient management	Supportive Care in Cancer	10.1007/s00520-014-2342-9	Andrea TendasPasquale NiscolaLaura ScaramucciMarco GiovanniniTeresa DentamaroAlessio Pio PerrottiPaolo de Fabritiis	2014	http://link.springer.com/article/10.1007/s00520-014-2342-9	Journal Article	SpringerLink	EC3
The CompTox Chemistry Dashboard: a community data resource for environmental chemistry	Journal of Cheminformatics	10.1186/s13321-017-0247-6	Antony J. WilliamsChristopher M. GrulkeJeff EdwardsAndrew D. McEachranKamel MansouriNancy C. BakerGrace PatlewiczImran ShahJohn F. WambaughRichard S. JudsonAnn M. Richard	2017	http://link.springer.com/article/10.1186/s13321-017-0247-6	Journal Article	SpringerLink	EC3
Maintaining Quality Control Using a Radiological Digital X-ray Dashboard	Journal of Digital Imaging	10.1007/s10278-007-9098-4	Todd R. MinnighJacqueline Gallet	2009	http://link.springer.com/article/10.1007/s10278-007-9098-4	Journal Article	SpringerLink	EC3
Process based quality improvement using a continuous renal replacement therapy dashboard	BMC Nephrology	10.1186/s12882-018-1195-8	Theresa A. MottesStuart L. GoldsteinRajit K. Basu	2019	http://link.springer.com/article/10.1186/s12882-018-1195-8	Journal Article	SpringerLink	EC3
Benefit–Risk Monitoring of Vaccines Using an Interactive Dashboard: A Methodological Proposal from the ADVANCE Project	Drug Safety	10.1007/s40264-018-0658-y	Kaatje BollaertsTom De SmedtKatherine DoneganLina TitievskyVincent Bauchau	2018	http://link.springer.com/article/10.1007/s40264-018-0658-y	Journal Article	SpringerLink	EC3
Comparing the DebugIT dashboards to national surveillance systems	BMC Proceedings	10.1186/1753-6561-5-S6-O1	C DanielR ChoquetA AsseleF EndersP DaumkeM-C Jaulent	2011	http://link.springer.com/article/10.1186/1753-6561-5-S6-O1	Journal Article	SpringerLink	EC3
Developing a dashboard to help measure and achieve the triple aim: a population-based cohort study	BMC Health Services Research	10.1186/1472-6963-14-363	Hsien-Yeang SeowLyn M Sibley	2014	http://link.springer.com/article/10.1186/1472-6963-14-363	Journal Article	SpringerLink	EC3
A dashboard for monitoring preventive measures in response to COVID-19 outbreak in the Democratic Republic of Congo	Tropical Medicine and Health	10.1186/s41182-020-00262-3	Patient Mijiriro WimbaJacques-Aimé BazebosoPhilippe Bianga KatchungaLéon TshiloloBenjamin Longo-MbenzaMuriel RabilloudPhilippe VanhemsJean IwazJean-François ÉtardRené Écochard	2020	http://link.springer.com/article/10.1186/s41182-020-00262-3	Journal Article	SpringerLink	EC3
An Electronic Dashboard to Monitor Patient Flow at the Johns Hopkins Hospital: Communication of Key Performance Indicators Using the Donabedian Model	Journal of Medical Systems	10.1007/s10916-018-0988-4	Diego A. MartinezErin M. KaneMehdi JalalpourJames ScheulenHetal RupaniRohit TotejaCharles BarbaraBree BushScott R. Levin	2018	http://link.springer.com/article/10.1007/s10916-018-0988-4	Journal Article	SpringerLink	EC3
Interactive dashboards for vaccine benefit-risk assessment	Reactions Weekly	10.1007/s40278-018-44196-6		2018	http://link.springer.com/article/10.1007/s40278-018-44196-6	Journal Article	SpringerLink	EC3
Multimodal social intelligence in a real-time dashboard system	The VLDB Journal	10.1007/s00778-010-0207-5	Daniel GruhlMeena NagarajanJan PieperChristine RobsonAmit Sheth	2010	http://link.springer.com/article/10.1007/s00778-010-0207-5	Journal Article	SpringerLink	EC3
A proof-of-concept framework for the preference elicitation and evaluation of health informatics technologies: the online PRESENT patient experience dashboard as a case example	BMC Medical Informatics and Decision Making	10.1186/s12911-020-1098-z	Emmanouil MentzakisDaria TkaczCarol Rivas	2020	http://link.springer.com/article/10.1186/s12911-020-1098-z	Journal Article	SpringerLink	EC3
Designing configurable automotive dashboards on liquid crystal displays	Cognition, Technology & Work	10.1007/s10111-004-0163-1	F BellottiA De GloriaA PoggiL AndreoneS DamianiP Knoll	2004	http://link.springer.com/article/10.1007/s10111-004-0163-1	Journal Article	SpringerLink	EC3
Give Me a Customizable Dashboard: Personalized Learning Analytics Dashboards in Higher Education	Technology, Knowledge and Learning	10.1007/s10758-017-9316-1	Lynne D. RobertsJoel A. HowellKristen Seaman	2017	http://link.springer.com/article/10.1007/s10758-017-9316-1	Journal Article	SpringerLink	EC3
Efficient optimization of a noise transfer function by modification of a shell structure geometry – Part II: Application to a vehicle dashboard	Structural and Multidisciplinary Optimization	10.1007/s00158-002-0214-2	S. MarburgH.-J. Hardtke	2002	http://link.springer.com/article/10.1007/s00158-002-0214-2	Journal Article	SpringerLink	EC3
Development, implementation and preliminary evaluation of clinical dashboards in a department of anesthesia	Journal of Clinical Monitoring and Computing	10.1007/s10877-020-00522-x	Géry LaurentMouhamed D. MoussaCédric CireneiBenoît TavernierRomaric MarcillyAntoine Lamer	2020	http://link.springer.com/article/10.1007/s10877-020-00522-x	Journal Article	SpringerLink	EC3
Driving with Roadmaps and Dashboards: Using Information Resources to Structure the Decision Models in Service Organizations	Administration and Policy in Mental Health and Mental Health Services Research	10.1007/s10488-007-0151-x	Bruce F. ChorpitaAdam BernsteinEric L. Daleiden	2008	http://link.springer.com/article/10.1007/s10488-007-0151-x	Journal Article	SpringerLink	EC3
Correction to: A handheld classroom dashboard: teachers’ perspectives on the use of real-time collaborative learning analytics	International Journal of Computer-Supported Collaborative Learning	10.1007/s11412-019-09314-1	Roberto Martinez-Maldonado	2019	http://link.springer.com/article/10.1007/s11412-019-09314-1	Journal Article	SpringerLink	EC3
SOCR data dashboard: an integrated big data archive mashing medicare, labor, census and econometric information	Journal of Big Data	10.1186/s40537-015-0018-z	Syed S HusainAlexandr KalininAnh TruongIvo D Dinov	2015	http://link.springer.com/article/10.1186/s40537-015-0018-z	Journal Article	SpringerLink	EC3
Uuse of a dashboard based on rapid viral tests results for predicting and managing clinical services	BMC Proceedings	10.1186/1753-6561-5-S6-P327	CHS LamPTY ChingWH Seto	2011	http://link.springer.com/article/10.1186/1753-6561-5-S6-P327	Journal Article	SpringerLink	EC3
Improving Health Care Management in Hospitals Through a Productivity Dashboard	Journal of Medical Systems	10.1007/s10916-020-01546-1	Miguel PestanaRuben PereiraSérgio Moro	2020	http://link.springer.com/article/10.1007/s10916-020-01546-1	Journal Article	SpringerLink	EC3
Keys for successful 360° hypervideo design: A user study based on an xAPI analytics dashboard	Multimedia Tools and Applications	10.1007/s11042-020-09059-2	Javier del MolinoToni BibiloniAntoni Oliver	2020	http://link.springer.com/article/10.1007/s11042-020-09059-2	Journal Article	SpringerLink	EC3
ICUs: from performance appraisal to executive dashboard?	Intensive Care Medicine	10.1007/s00134-007-0697-9	Corinne AlbertiIsabelle Durand-Zaleski	2007	http://link.springer.com/article/10.1007/s00134-007-0697-9	Journal Article	SpringerLink	EC2
Stereoscopic 3D dashboards	Personal and Ubiquitous Computing	10.1007/s00779-020-01438-8	Florian WeidnerWolfgang Broll	2020	http://link.springer.com/article/10.1007/s00779-020-01438-8	Journal Article	SpringerLink	EC3
Understanding the utilisation of a novel interactive electronic medication safety dashboard in general practice: a mixed methods study	BMC Medical Informatics and Decision Making	10.1186/s12911-020-1084-5	Mark JeffriesWouter T. GudeRichard N. KeersDenham L. PhippsRichard WilliamsEvangelos KontopantelisBenjamin BrownAnthony J. AveryNiels PeekDarren M. Ashcroft	2020	http://link.springer.com/article/10.1186/s12911-020-1084-5	Journal Article	SpringerLink	EC3
Design of a clinician dashboard to facilitate co-decision making in the management of non-specific low back pain	Journal of Intelligent Information Systems	10.1007/s10844-018-0539-y	Kerstin BachCindy MarlingPaul Jarle MorkAgnar AamodtFrances S. MairBarbara I. Nicholl	2019	http://link.springer.com/article/10.1007/s10844-018-0539-y	Journal Article	SpringerLink	EC3
The design, development, and implementation of student-facing learning analytics dashboards	Journal of Computing in Higher Education	10.1007/s12528-018-9186-0	Robert BodilyTarah K. IkahihifoBenjamin MackleyCharles R. Graham	2018	http://link.springer.com/article/10.1007/s12528-018-9186-0	Journal Article	SpringerLink	EC3
A semantic proteomics dashboard (SemPoD) for data management in translational research	BMC Systems Biology	10.1186/1752-0509-6-S3-S20	Catherine P JayapandianMeng ZhaoRob M EwingGuo-Qiang ZhangSatya S Sahoo	2012	http://link.springer.com/article/10.1186/1752-0509-6-S3-S20	Journal Article	SpringerLink	EC3
PathBot: A Radiology-Pathology Correlation Dashboard	Journal of Digital Imaging	10.1007/s10278-017-9969-2	Linda C. KelahanAmit D. KalariaRoss W. Filice	2017	http://link.springer.com/article/10.1007/s10278-017-9969-2	Journal Article	SpringerLink	EC3
Clinician dashboard views and improvement in preventative health outcome measures: a retrospective analysis	BMC Health Services Research	10.1186/s12913-019-4327-3	Patrick A. TwohigJaclyn R. RivingtonDouglas GunzlerJoseph DapranoDavid Margolius	2019	http://link.springer.com/article/10.1186/s12913-019-4327-3	Journal Article	SpringerLink	EC3
Open-Source, Web-Based Dashboard Components for DICOM Connectivity	Journal of Digital Imaging	10.1007/s10278-016-9866-0	Catalina BustamanteJulian PinedaSimon RascovskyAndres Arango	2016	http://link.springer.com/article/10.1007/s10278-016-9866-0	Journal Article	SpringerLink	EC3
Web-Based Dashboard for the Interactive Visualization and Analysis of National Risk-Standardized Mortality Rates of Sepsis in the US	Journal of Medical Systems	10.1007/s10916-019-1509-9	Meng-Tse LeeFong-Ci LinSzu-Ta ChenWan-Ting HsuSamuel LinTzer-Shyong ChenFeipei LaiChien-Chang Lee	2020	http://link.springer.com/article/10.1007/s10916-019-1509-9	Journal Article	SpringerLink	EC3
Increasing Student Use of a Learner Dashboard	Journal of Science Education and Technology	10.1007/s10956-020-09824-w	Rebecca L. SansomRobert BodilyCaroline O. BatesHeather Leary	2020	http://link.springer.com/article/10.1007/s10956-020-09824-w	Journal Article	SpringerLink	EC3
Effects of learning analytics dashboard: analyzing the relations among dashboard utilization, satisfaction, and learning achievement	Asia Pacific Education Review	10.1007/s12564-015-9403-8	Jeonghyun KimIl-Hyun JoYeonjeong Park	2016	http://link.springer.com/article/10.1007/s12564-015-9403-8	Journal Article	SpringerLink	EC5
Information architecture for a patient-specific dashboard in head and neck tumor boards	International Journal of Computer Assisted Radiology and Surgery	10.1007/s11548-018-1741-7	Alexander OeserJan GaebelAndreas DietzSusanne WiegandSteffen Oeltze-Jafra	2018	http://link.springer.com/article/10.1007/s11548-018-1741-7	Journal Article	SpringerLink	EC3
Student Facing Dashboards: One Size Fits All?	Technology, Knowledge and Learning	10.1007/s10758-017-9314-3	Stephanie D. Teasley	2017	http://link.springer.com/article/10.1007/s10758-017-9314-3	Journal Article	SpringerLink	EC3
Towards application driven security dashboards in future middleware	Journal of Internet Services and Applications	10.1007/s13174-011-0047-6	Wouter JoosenBert LagaisseEddy TruyenKoen Handekyn	2012	http://link.springer.com/article/10.1007/s13174-011-0047-6	Journal Article	SpringerLink	EC3
Factors that affect the success of learning analytics dashboards	Educational Technology Research and Development	10.1007/s11423-019-09693-0	Yeonjeong ParkIl-Hyun Jo	2019	http://link.springer.com/article/10.1007/s11423-019-09693-0	Journal Article	SpringerLink	EC3
P158: Posting a management dashboard improves behaviour in the OR	Antimicrobial Resistance and Infection Control	10.1186/2047-2994-2-S1-P158	R MeinkeOT ReuthebuchJ FasslI GislerM HeibergerM SeebergerFS EcksteinAF Widmer	2013	http://link.springer.com/article/10.1186/2047-2994-2-S1-P158	Journal Article	SpringerLink	EC3
Letter to the Editor re: “The Radiology Digital Dashboard: Effects on Report Turnaround Time.”	Journal of Digital Imaging	10.1007/s10278-008-9153-9		2009	http://link.springer.com/article/10.1007/s10278-008-9153-9	Journal Article	SpringerLink	EC3
Thermal Management Improvement with Composite Materials in the Dashboard	ATZ worldwide	10.1007/s38311-019-0101-8	Paul BeckerAndreas Büter	2019	http://link.springer.com/article/10.1007/s38311-019-0101-8	Journal Article	SpringerLink	EC3
The Radiology Digital Dashboard: Effects on Report Turnaround Time	Journal of Digital Imaging	10.1007/s10278-007-9008-9	Matthew B. MorganBarton F. Branstetter IVDavid M. LionettiJeremy S. RichardsonPaul J. Chang	2008	http://link.springer.com/article/10.1007/s10278-007-9008-9	Journal Article	SpringerLink	EC3
Connecting domain-specific features to source code: towards the automatization of dashboard generation	Cluster Computing	10.1007/s10586-019-03012-1	Andrea Vázquez-IngelmoFrancisco José García-PeñalvoRoberto TherónDaniel Amo FilvàDavid Fonseca Escudero	2020	http://link.springer.com/article/10.1007/s10586-019-03012-1	Journal Article	SpringerLink	EC3
Balance Sheets Versus Decision Dashboards to Support Patient Treatment Choices: A Comparative Analysis	The Patient - Patient-Centered Outcomes Research	10.1007/s40271-015-0111-6	James G. DolanPeter J. Veazie	2015	http://link.springer.com/article/10.1007/s40271-015-0111-6	Journal Article	SpringerLink	EC3
Fostering medical students’ lifelong learning skills with a dashboard, coaching and learning planning	Perspectives on Medical Education	10.1007/s40037-018-0449-2	Karen E. HauerNicholas IversonAlekist QuachPatrick YuanStephanie KanerChristy Boscardin	2018	http://link.springer.com/article/10.1007/s40037-018-0449-2	Journal Article	SpringerLink	EC3
Development and initial evaluation of a treatment decision dashboard	BMC Medical Informatics and Decision Making	10.1186/1472-6947-13-51	James G DolanPeter J VeazieAnn J Russ	2013	http://link.springer.com/article/10.1186/1472-6947-13-51	Journal Article	SpringerLink	EC3
Adaptive network diagram constructions for representing big data event streams on monitoring dashboards	Journal of Big Data	10.1186/s40537-019-0187-2	Alexander V. MantzarisThomas G. WalkerCameron E. TaylorDustin Ehling	2019	http://link.springer.com/article/10.1186/s40537-019-0187-2	Journal Article	SpringerLink	EC3
Applying population health approaches to improve safe anticoagulant use in the outpatient setting: the DOAC Dashboard multi-cohort implementation evaluation study protocol	Implementation Science	10.1186/s13012-020-01044-5	Geoffrey D. BarnesEmily SippolaMichael DorschJoshua ErricksonMichael LanhamArthur AllenPatrick SpoutzAnne E. SalesJeremy Sussman	2020	http://link.springer.com/article/10.1186/s13012-020-01044-5	Journal Article	SpringerLink	EC3
Proposal for a Performance Dashboard for the Monitoring of Water and Sewage Service Companies (WaSCs)	Water Resources Management	10.1007/s11269-011-9901-3	Fiorenzo FranceschiniElisa Turina	2012	http://link.springer.com/article/10.1007/s11269-011-9901-3	Journal Article	SpringerLink	EC2
Creation of a chemotherapy-induced nausea/vomiting dashboard to improve outcomes for pediatric cancer patients	Supportive Care in Cancer	10.1007/s00520-020-05652-1	Alexandra M. WalshJennifer HessMelissa ReesCynthia WetmoreVinay Vadiya	2021	http://link.springer.com/article/10.1007/s00520-020-05652-1	Journal Article	SpringerLink	EC3
eRegCom—Quality Improvement Dashboard for healthcare providers and Targeted Client Communication to pregnant women using data from an electronic health registry to improve attendance and quality of antenatal care: study protocol for a multi-arm cluster randomized trial	Trials	10.1186/s13063-020-04980-1	Kjersti MørkridBinyam BogaleEatimad AbbasKhadija Abu KhaderItimad Abu WardAmjad AttalhTamara AwwadMohammad BaniodeKimberly Suzanne FrostMichael James FrostButhaina GhanemTaghreed HijazMervett IsbeihSally IssawiZaher A. S. NazzalBrian O’Donnell	2021	http://link.springer.com/article/10.1186/s13063-020-04980-1	Journal Article	SpringerLink	EC3
Learning analytics dashboards for adaptive support in face-to-face collaborative argumentation	COMPUTERS & EDUCATION	10.1016/j.compedu.2020.104041	Han, Jeongyun; Kim, Kwan Hoon; Rhee, Wonjong; Cho, Young Hoan	2021		Journal Article	Web of Science	EC3
Developing context-relevant project experiences for marketing analytics students	DECISION SCIENCES-JOURNAL OF INNOVATIVE EDUCATION	10.1111/dsji.122:34	Lim, Jeen-Su; Heinrichs, John H.			Journal Article	Web of Science	EC2
Studies on morphological, physico-chemical and mechanical properties of wheat straw reinforced polyester resin composite	POLYMER BULLETIN	10.1007/s00289-021-03630-z	Haque, Md. Eyazul; Khan, Md. Wahab; Rani, Moly			Journal Article	Web of Science	EC3
Review of Design Elements within Power Infrastructure Cyber-Physical Test Beds as Threat Analysis Environments	ENERGIES	10.3390/en14051409	Vaagensmith, Bjorn; Singh, Vivek Kumar; Ivans, Robert; Marino, Daniel L.; Wickramasinghe, Chathurika S.; Lehmer, Jacob; Phillips, Tyler; Rieger, Craig; Manic, Milos	2021		Journal Article	Web of Science	EC3
Enabling High-Throughput Searches for Multiple Chemical Data Using the US-EPA CompTox Chemicals Dashboard	JOURNAL OF CHEMICAL INFORMATION AND MODELING	10.1021/acs.jcim.0c01273	Lowe, Charles N.; Williams, Antony J.	2021		Journal Article	Web of Science	EC3
Analysis and Classification of Mobile Apps Using Topic Modeling: A Case Study on Google Play Arabic Apps	COMPLEXITY	10.1155/2021/6677413	Fuad, Ahlam; Al-Yahya, Maha	2021		Journal Article	Web of Science	EC3
How impact measurement devices act: the performativity of theory of change, SROI and dashboards	QUALITATIVE RESEARCH IN ACCOUNTING AND MANAGEMENT	10.1108/QRAM-02-2019-0041	Ruff, Katherine			Journal Article	Web of Science	EC3
Insights on identifying potential types of guidance for supporting student inquiry when using virtual and remote labs in science	ETR&D-EDUCATIONAL TECHNOLOGY RESEARCH AND DEVELOPMENT	10.1007/s11423-020-09928-5	Gamor, Keysha I.	2021		Journal Article	Web of Science	EC3
Global drought monitoring with big geospatial datasets using Google Earth Engine	ENVIRONMENTAL SCIENCE AND POLLUTION RESEARCH	10.1007/s11356-020-12023-0	Khan, Ramla; Gilani, Hammad			Journal Article	Web of Science	EC3
A Multiple Study Investigation of the Evaluation Framework for Learning Analytics: Instrument Validation and the Impact on Learner Performance	EDUCATIONAL TECHNOLOGY & SOCIETY		Kokoc, Mehmet; Kara, Mehmet	2021		Journal Article	Web of Science	EC3
Transforming surgical morbidity and mortality into a systematic case review	JOURNAL OF PEDIATRIC SURGERY	10.1016/j.jpedsurg.2020.09.036	Bruny, Jennifer; Inge, Thomas; Rannie, Michael; Acker, Shannon; Levitt, Glenn; Cumbler, Ethan; Brumbaugh, David	2021		Journal Article	Web of Science	EC3
Using an Intake Form and Clinic Dashboard to Tailor and Improve the Cleft Team Clinic Visit for Families	CLEFT PALATE-CRANIOFACIAL JOURNAL	10.1177/1055665620965256	Pfeifauf, Kristin D.; Snyder-Warwick, Alison K.; Scheve, Sibyl; Grellner, Cheryl L.; Skolnick, Gary B.; Naidoo, Sybill D.; Patel, Kamlesh B.	2021		Journal Article	Web of Science	EC3
On the relevance of self-service business intelligence to university management	JOURNAL OF ACCOUNTING AND ORGANIZATIONAL CHANGE	10.1108/JAOC-09-2020-0131	Arnaboldi, Michela; Robbiani, Andrea; Carlucci, Paola	2021		Journal Article	Web of Science	EC3
Modeling Local BES Indicators by Copula-Based Bayesian Networks	SOCIAL INDICATORS RESEARCH	10.1007/s11205-020-02530-5	D'Urso, Pierpaolo; Vitale, Vincenzina	2021		Journal Article	Web of Science	EC3
PRACTITIONER APPLICATION: Association Between Use of EHR-Generated Dashboards and Hospital Outcomes in 30-Day Heart Failure Readmissions	JOURNAL OF HEALTHCARE MANAGEMENT	10.1097/JHM-D-20-00265	Ibata, Brent	2020		Journal Article	Web of Science	EC3
Maintenance strategy selection: a combined goal programming approach and BWM-TOPSIS for paper production industry	JOURNAL OF QUALITY IN MAINTENANCE ENGINEERING	10.1108/JQME-03-2019-0022	Avakh Darestani, Soroush; Palizban, Tahereh; Imannezhad, Rana			Journal Article	Web of Science	EC3
Awareness of performance on outcomes after total hip and knee arthroplasty among Dutch orthopedic surgeons: how to improve feedback from arthroplasty registries	ACTA ORTHOPAEDICA	10.1080/17453674.2020.1827523	Van Schie, Peter; Van Bodegom-Vos, Leti; Zijdeman, Tristan M.; Nelissen, Rob G. H. H.; Marang-Van De Mheen, Perla J.	2020		Journal Article	Web of Science	EC3
A diagnostic dashboard to evaluate country water security	WATER POLICY	10.2166/wp.2020.235	Doeffinger, Tess; Borgomeo, Edoardo; Young, William J.; Sadoff, Claudia; Hall, Jim W.	2020		Journal Article	Web of Science	EC3
Near-real-time plug load identification using low-frequency power data in office spaces: Experiments and applications	APPLIED ENERGY	10.1016/j.apenergy.2020.115391	Tekler, Zeynep Duygu; Low, Raymond; Zhou, Yuren; Yuen, Chau; Blessing, Lucienne; Spanos, Costas	2020		Journal Article	Web of Science	EC3
High Density Real-Time Air Quality Derived Services from IoT Networks	SENSORS	10.3390/s20185435	Badii, Claudio; Bilotta, Stefano; Cenni, Daniele; Difino, Angelo; Nesi, Paolo; Paoli, Irene; Paolucci, Michela	2020		Journal Article	Web of Science	EC2
Decreases in Antimicrobial Use Associated With Multihospital Implementation of Electronic Antimicrobial Stewardship Tools	CLINICAL INFECTIOUS DISEASES	10.1093/cid/ciz941	Graber, Christopher J.; Jones, Makoto M.; Goetz, Matthew Bidwell; Madaras-Kelly, Karl; Zhang, Yue; Butler, Jorie M.; Weir, Charlene; Chou, Ann F.; Youn, Sarah Y.; Samore, Matthew H.; Glassman, Peter A.	2020		Journal Article	Web of Science	EC3
Key Performance Indicator Dashboard Changes Operator Behavior and Increases Blood Center Productivity over a Three-Year Period	TRANSFUSION		Gerlach, Jeremy William; Cuellar, Fabiola; Razatos, Anna; Kendall, Lisa	2020		Journal Article	Web of Science	EC2
Optimal Timing of Prostate Specific Membrane Antigen Positron Emission Tomography/Computerized Tomography for Biochemical Recurrence after Radical Prostatectomy	JOURNAL OF UROLOGY	10.1097/JU.0000000000001012	Luiting, Henk B.; van Leeuwen, Pim J.; Remmers, Sebastiaan; Donswijk, Maarten; Busstra, Martijn B.; Bakker, Ingrid L.; Brabander, T.; Stokkel, Marcel; van der Poel, Henk G.; Roobol, Monique J.	2020		Journal Article	Web of Science	EC3
The people's smart city dashboard (PSCD): Delivering on community-led governance with blockchain	TECHNOLOGICAL FORECASTING AND SOCIAL CHANGE	10.1016/j.techfore.2020.120150	Marsal-Llacuna, Maria-Lluisa	2020		Journal Article	Web of Science	EC3
Marketing dashboards, resource allocation and performance	EUROPEAN JOURNAL OF MARKETING	10.1108/EJM-03-2019-0300	Clark, Bruce	2021		Journal Article	Web of Science	EC5
Education vs Clinician Feedback on Antibiotic Prescriptions for Acute Respiratory Infections in Telemedicine: a Randomized Controlled Trial	JOURNAL OF GENERAL INTERNAL MEDICINE	10.1007/s11606-020-06134-0	Yan, Lily Du; Dean, Kristin; Park, Daniel; Thompson, James; Tong, Ian; Liu, Cindy; Hamdy, Rana F.	2021		Journal Article	Web of Science	EC3
A pathway design framework for sectoral deep decarbonization: the case of passenger transportation	CLIMATE POLICY	10.1080/14693062.2020.1804817	Lefevre, Julien; Briand, Yann; Pye, Steve; Tovilla, Jordi; Li, Francis; Oshiro, Ken; Waisman, Henri; Cayla, Jean-Michel; Zhang, Runsen	2021		Journal Article	Web of Science	EC3
Demand-based Sensor Data Gathering with Multi-Query Optimization	PROCEEDINGS OF THE VLDB ENDOWMENT	10.14778/3415478.3415479	Hulsmann, Julius; Traub, Jonas; Markl, Volker	2020		Journal Article	Web of Science	EC3
Mask R-CNN Method for Dashboard Feature Extraction in Eye Tracking	INTERNATIONAL JOURNAL OF PATTERN RECOGNITION AND ARTIFICIAL INTELLIGENCE	10.1142/S0218001420550174	Zhang, Pei; Wang, Changyuan; Jia, Hongbo	2020		Journal Article	Web of Science	EC3
NILM Dashboard: Actionable Feedback for Condition-Based Maintenance	IEEE INSTRUMENTATION & MEASUREMENT MAGAZINE	10.1109/mim.2020.9153467	Green, Daisy; Kane, Thomas; Kidwell, Stephen; Lindahl, Peter; Donnal, John; Leeb, Steven	2020		Journal Article	Web of Science	EC3
Didactic metadata informing teachers' selection of learning resources: boundary crossing in professional development	JOURNAL OF MATHEMATICS TEACHER EDUCATION	10.1007/s10857-019-09428-1	Cooper, Jason; Olsher, Shai; Yerushalmy, Michal	2020		Journal Article	Web of Science	EC3
The effect of interactive analytical dashboard features on situation awareness and task performance	DECISION SUPPORT SYSTEMS	10.1016/j.dss.2020.113322	Nadj, Mario; Maedche, Alexander; Schieder, Christian	2020		Journal Article	Web of Science	EC5
IMPACT OF PODCASTING ON PRONUNCIATION SKILLS OF PRE-SERVICE EFL TEACHERS	TURKISH ONLINE JOURNAL OF DISTANCE EDUCATION		Kafes, Huseyin; Caner, Mustafa	2020		Journal Article	Web of Science	EC5
Benefits of the software product line paradigm in generating dashboards for educational contexts	RIED-REVISTA IBEROAMERICANA DE EDUCACION A DISTANCIA	10.5944/ried.23.2.26389	Vazquez-Ingelmo, Andrea; Theron, Roberto	2020		Journal Article	Web of Science	EC1
Industrial democracy in Europe: a quantitative approach	LABOUR & INDUSTRY-A JOURNAL OF THE SOCIAL AND ECONOMIC RELATIONS OF WORK	10.1080/10301763.2020.1774101	Sanz, Pablo; Welz, Christian; Caprile, Maria; Rodriguez Contreras, Ricardo	2020		Journal Article	Web of Science	EC2
The effect of providing learning analytics on student behaviour and performance in programming: a randomised controlled experiment	HIGHER EDUCATION	10.1007/s10734-020-00560-z	Hellings, Jan; Haelermans, Carla			Journal Article	Web of Science	EC3
Adoption and impact of a learning analytics dashboard supporting the advisor-Student dialogue in a higher education institute in Latin America	BRITISH JOURNAL OF EDUCATIONAL TECHNOLOGY	10.1111/bjet.12962	De Laet, Tinne; Millecamp, Martijn; Ortiz-Rojas, Margarita; Jimenez, Alberto; Maya, Ricardo; Verbert, Katrien	2020		Journal Article	Web of Science	EC3
Revisiting Five Years of CASMI Contests with EPA Identification Tools	METABOLITES	10.3390/metabo10060260	McEachran, Andrew D.; Chao, Alex; Al-Ghoul, Hussein; Lowe, Charles; Grulke, Christopher; Sobus, Jon R.; Williams, Antony J.	2020		Journal Article	Web of Science	EC3
Synthesizing enterprise data through digital dashboards to strategically align performance: Why do operational managers use dashboards?	INTERNATIONAL JOURNAL OF ACCOUNTING INFORMATION SYSTEMS	10.1016/j.accinf.2020.100452	Reinking, Jeff; Arnold, Vicky; Sutton, Steve G.	2020		Journal Article	Web of Science	EC3
Adaptation and evaluation of a learning analytics dashboard to improve academic support at three Latin American universities	BRITISH JOURNAL OF EDUCATIONAL TECHNOLOGY	10.1111/bjet.12950	Guerra, Julio; Ortiz-Rojas, Margarita; Zuniga-Prieto, Miguel Angel; Scheihing, Eliana; Jimenez, Alberto; Broos, Tom; De Laet, Tinne; Verbert, Katrien	2020		Journal Article	Web of Science	EC3
Keys for successful 360 degrees hypervideo design: A user study based on an xAPI analytics dashboard	MULTIMEDIA TOOLS AND APPLICATIONS	10.1007/s11042-020-09059-2	del Molino, Javier; Bibiloni, Toni; Oliver, Antoni	2020		Journal Article	Web of Science	EC3
REAL-WORLD APPLICATION OF AN ADAPTIVE DOSING DASHBOARD REVEALS ACCELERATED INDUCTION DOSING OF INFLIXIMAB IS NECESSARY IN MOST IBD PATIENTS AND IMPROVES THERAPUETIC OUTCOMES	GASTROENTEROLOGY		Dubinsky, Marla; Phan, Becky L.; Tse, Stacy; Mould, Diane R.	2020		Journal Article	Web of Science	EC3
A Digital Twin for Automated Root-Cause Search of Production Alarms Based on KPIs Aggregated from IoT	APPLIED SCIENCES-BASEL	10.3390/app10072377	Papacharalampopoulos, Alexios; Giannoulis, Christos; Stavropoulos, Panos; Mourtzis, Dimitris	2020		Journal Article	Web of Science	EC3
Representing Data Visualization Goals and Tasks through Meta-Modeling to Tailor Information Dashboards	APPLIED SCIENCES-BASEL	10.3390/app10072306	Vazquez-Ingelmo, Andrea; Jose Garcia-Penalvo, Francisco; Theron, Roberto; Angel Conde, Miguel	2020		Journal Article	Web of Science	EC3
CREATION OF EPIC-BASED DASHBOARD TO TRACK AND REPORT PERIOPERATIVE OUTCOMES AND SURGEON PERFORMANCE	JOURNAL OF UROLOGY		Javier-DesLoges, Juan; Abello, Alejandro; Kenney, Patrick	2020		Journal Article	Web of Science	EC3
How do I compare thee? An evidence-based approach to the presentation of class comparison information to students using Dashboard	INNOVATIONS IN EDUCATION AND TEACHING INTERNATIONAL	10.1080/14703297.2019.1593213	Harvey, Annelie J.; Keyes, Helen	2020		Journal Article	Web of Science	EC5
Synthesizing enterprise data to strategically align performance: The intentionality of strategy surrogation	INTERNATIONAL JOURNAL OF ACCOUNTING INFORMATION SYSTEMS	10.1016/j.accinf.2019.100444	Reinking, Jeff; Arnold, Vicky; Sutton, Steve G.	2020		Journal Article	Web of Science	EC3
Dynamic Modeling for Resilience Measurement: NATO Resilience Decision Support Model	APPLIED SCIENCES-BASEL	10.3390/app10082639	Hodicky, Jan; Ozkan, Goekhan; Ozdemir, Hilmi; Stodola, Petr; Drozd, Jan; Buck, Wayne	2020		Journal Article	Web of Science	EC3
A Dynamic Dashboarding Application for Fleet Monitoring Using Semantic Web of Things Technologies	SENSORS	10.3390/s20041152	Vanden Hautte, Sander; Moens, Pieter; Van Herwegen, Joachim; De Paepe, Dieter; Steenwinckel, Bram; Verstichel, Stijn; Ongenae, Femke; Van Hoecke, Sofie	2020		Journal Article	Web of Science	EC3
Triangulum City Dashboard: An Interactive Data Analytic Platform for Visualizing Smart City Performance	PROCESSES	10.3390/pr8020250	Farmanbar, Mina; Rong, Chunming	2020		Journal Article	Web of Science	EC3
Flow analysis inside tractor cabin for determining air conditioner vent location	COMPUTERS AND ELECTRONICS IN AGRICULTURE	10.1016/j.compag.2019.105199	Oh, Jooseon; Choi, Kyujeong; Son, Gwan-hee; Park, Young-Jun; Kang, Young-Sun; Kim, Young-Joo	2020		Journal Article	Web of Science	EC3
Human impacts on planetary boundaries amplified by Earth system interactions	NATURE SUSTAINABILITY	10.1038/s41893-019-0454-4	Lade, Steven J.; Steffen, Will; De Vries, Wim; Carpenter, Stephen R.; Donges, Jonathan F.; Gerten, Dieter; Hoff, Holger; Newbold, Tim; Richardson, Katherine; Rockstroem, Johan	2020		Journal Article	Web of Science	EC5
From 6.2 to 0.15 seconds - an Industrial Case Study on Mobile Web Performance	2020 IEEE INTERNATIONAL CONFERENCE ON SOFTWARE MAINTENANCE AND EVOLUTION (ICSME 2020)	10.1109/ICSME46990.2020.00084	van Riet, Jasper; Paganelli, Flavia; Malavolta, Ivano	2020		Conference Paper	Web of Science	EC3
Analytic for Temperature and Humidity - Cloud based Forecasting and Dashboard	PROCEEDINGS OF THE INTERNATIONAL CONFERENCE ON INTELLIGENT COMPUTING AND CONTROL SYSTEMS (ICICCS 2020)		Kolhe, Mukul; Paturkar, Roshan; Sahu, Umesh; Pillai, Sofia; Titarmare, Abhijit	2020		Conference Paper	Web of Science	EC3
DASHBOARDS - EFFECTIVE INSTRUMENT OF DECISION IN SYNERGY WITH SOFTWARE SUPPORT	POLISH JOURNAL OF MANAGEMENT STUDIES	10.17512/pjms.2020.22.1.36	Teplicka, K.; Steingartner, W.; Kadarova, J.; Hurna, S.	2020		Journal Article	Web of Science	EC3
Dashboard information system development as visualization of transaction reports in the application BackInd (backpacker reservation system)	2ND TALENTA CONFERENCE ON ENGINEERING, SCIENCE AND TECHNOLOGY	10.1088/1757-899X/801/1/012145	Lubis, Muharman; Dennis, Filhan; Andreswari, Rachmadita; Lubis, Arif Ridho	2020		Conference Paper	Web of Science	EC5
Data Visualisation Literacy in Higher Education: An Exploratory Study of Understanding of a Learning Dashboard Tool	INTERNATIONAL JOURNAL OF EMERGING TECHNOLOGIES IN LEARNING	10.3991/ijet.v15i17.15041	Donohoe, David; Costello, Eamon	2020		Journal Article	Web of Science	EC5
Learning analytics dashboards: the past, the present and the future	LAK20: THE TENTH INTERNATIONAL CONFERENCE ON LEARNING ANALYTICS & KNOWLEDGE	10.1145/3375462.3375504	Verbert, Katrien; Ochoa, Xavier; De Croon, Robin; Dourado, Raphael A.; De laet, Tinne	2020		Conference Paper	Web of Science	EC3
A Visual Analytics Tool for Personalized Competency Feedback	AMCIS 2020 PROCEEDINGS		Elmaleh, Joelle; Shankararaman, Venky	2020		Conference Paper	Web of Science	EC3
Breadth and frequency of marketing metric reporting and firm performance in the Middle East	JOURNAL OF ISLAMIC MARKETING	10.1108/JIMA-10-2018-0183	Sailors, John J.	2020		Journal Article	Web of Science	EC3
Principles of dashboard adaptability to get insights into origin-destination data	JOURNAL OF LOCATION BASED SERVICES	10.1080/17489725.2020.1738577	Dobraja, Ieva; Kraak, Menno-Jan	2020		Journal Article	Web of Science	QC1
Framework for Developing a Banking Performance Dashboard: Case Study of TMB Bank	INTERNATIONAL JOURNAL OF KNOWLEDGE AND SYSTEMS SCIENCE	10.4018/IJKSS.2020010103	Tantipisut, Panchana; Yenradee, Pisal	2020		Journal Article	Web of Science	EC3
The SSP 2020: The Revised School Success Profile	CHILDREN & SCHOOLS	10.1093/cs/cdz025	Bowen, Natasha K.; Lucio, Robert; Patak-Pietrafesa, Michele; Bowen, Gary L.	2020		Journal Article	Web of Science	EC3
NILM Dashboard: Power System Monitoring for Condition-Based Maintenance	NAVAL ENGINEERS JOURNAL		Kidwell, L. T. Stephen; Kane, L. T. Thomas; Green, Daisy; Donnal, John; Lindahl, Peter; Leeb, Steven; Zeineldin, Hatem; Khadkikar, Vinod; El Moursi, Mohamed	2019		Journal Article	Web of Science	EC3
Creating a learner performance dashboard for programmatic assessment	CLINICAL TEACHER	10.1111/tct.13106	Santen, Sally A.; Myklebust, Leif; Cabrera, Clare; Patton, Johmarx; Grichanik, Mark; Zaidi, Nikki L. Bibter	2020		Journal Article	Web of Science	EC3
Effects of learner interaction with learning dashboards on academic performance in an e-learning environment	BEHAVIOUR & INFORMATION TECHNOLOGY	10.1080/0144929X.2019.1680731	Kokoc, Mehmet; Altun, Arif	2021		Journal Article	Web of Science	EC3
Geospatial Dashboards for Monitoring Smart City Performance	SUSTAINABILITY	10.3390/su11205648	Jing, Changfeng; Du, Mingyi; Li, Songnian; Liu, Siyuan	2019		Journal Article	Web of Science	EC3
The Holy Grail of biodiversity conservation management: Monitoring impact in projects and project portfolios	PERSPECTIVES IN ECOLOGY AND CONSERVATION	10.1016/j.pecon.2019.11.003	Stephenson, P. J.	2019		Journal Article	Web of Science	EC3
Elemental: An Open-Source Wireless Hardware and Software Platform for Building Energy and Indoor Environmental Monitoring and Control	SENSORS	10.3390/s19184017	Ali, Akram Syed; Cote, Christopher; Heidarinejad, Mohammad; Stephens, Brent	2019		Journal Article	Web of Science	EC3
Evaluation of user interface design metrics using generator of realistic-looking dashboard samples	EXPERT SYSTEMS	10.1111/exsy.12434	Pastushenko, Olena; Hynek, Jiri; Hruska, Tomas			Journal Article	Web of Science	EC3
THE DESIGN OF A LEARNING ANALYTICS DASHBOARD: EDUOPEN MOOC PLATFORM REDEFINITION PROCEDURES	JOURNAL OF E-LEARNING AND KNOWLEDGE SOCIETY	10.20368/1971-8829/1135044	Dipace, Anna; Fazlagic, Bojan; Minerva, Tommaso	2019		Journal Article	Web of Science	EC3
Development of Managerial Key Performance Indicators for A Hospital Pharmacy Digital Dashboard	IRANIAN JOURNAL OF PHARMACEUTICAL RESEARCH	10.22037/ijpr.2019.1100822	Mahmodabadi, Arezoo Dehghani; Langarizadeh, Mostafa; Mehrjardi, Mohammad Hossein Mosaddegh; Emadi, Sima	2019		Journal Article	Web of Science	EC3
DRAS-TIC Linked Data: Evenly Distributing the Past	PUBLICATIONS	10.3390/publications7030050	Jansen, Gregory; Coburn, Aaron; Soroka, Adam; Thomas, Will; Marciano, Richard	2019		Journal Article	Web of Science	EC3
Assisting software engineering students in analyzing their performance in software development	SOFTWARE QUALITY JOURNAL	10.1007/s11219-018-9433-7	Raza, Mushtaq; Faria, Joao Pascoal; Salazar, Rafael	2019		Journal Article	Web of Science	EC3
Sensors, sense-making and sensitivities: UK household experiences with a feedback display on energy consumption and indoor environmental conditions	ENERGY RESEARCH & SOCIAL SCIENCE	10.1016/j.erss.2019.04.013	Wood, Georgina; Day, Rosie; Creamer, Emily; van der Horst, Dan; Hussain, Atif; Liu, Shuli; Shukla, Ashish; Iweka, Obiajulu; Gaterell, Mark; Petridis, Panagiotis; Adams, Nicholas; Brown, Victoria	2019		Journal Article	Web of Science	EC3
Next generation of ADMETox dashboard for drug discovery: Learnings and recommendations	ABSTRACTS OF PAPERS OF THE AMERICAN CHEMICAL SOCIETY		Bhhatarai, Barun; Gerebtzoff, Gregori; Berghausen, Joerg	2019		Journal Article	Web of Science	EC3
Introducing a scalable peer feedback system for learning teams	ASSESSMENT & EVALUATION IN HIGHER EDUCATION	10.1080/02602938.2018.1526256	O'Neill, Thomas; Larson, Nicole; Smith, Julia; Donia, Magda; Deng, Connie; Rosehart, William; Brennan, Robert	2019		Journal Article	Web of Science	EC3
EXPLORING THE DESIGN OF PERFORMANCE DASHBOARDS IN RELATION TO ACHIEVING ORGANISATIONAL STRATEGIC GOALS	SOUTH AFRICAN JOURNAL OF INDUSTRIAL ENGINEERING	10.7166/30-2-2021	Bugwandeen, K.; Ungerer, M.	2019		Journal Article	Web of Science	QC1
LoBEMS-IoT for Building and Energy Management Systems	ELECTRONICS	10.3390/electronics8070763	Mataloto, Bruno; Ferreira, Joao C.; Cruz, Nuno	2019		Journal Article	Web of Science	EC3
Large scale detailed mapping of dengue vector breeding sites using street view images	PLOS NEGLECTED TROPICAL DISEASES	10.1371/journal.pntd.0007555	Haddawy, Peter; Wettayakorn, Poom; Nonthaleerak, Boonpakorn; Yin, Myat Su; Wiratsudakul, Anuwat; Schoening, Johannes; Laosiritaworn, Yongjua; Balla, Klestia; Euaungkanakul, Sirinut; Quengdaeng, Papichaya; Choknitipakin, Kittipop; Traivijitkhun, Siripong; Erawan, Benyarut; Kraisang, Thansuda	2019		Journal Article	Web of Science	EC3
Taking advantage of the software product line paradigm to generate customized user interfaces for decision-making processes: a case study on university employability	PEERJ COMPUTER SCIENCE	10.7717/peerj-cs.203	Vazquez-Ingelmo, Andrea; Garcia-Penalvo, Francisco J.; Theron, Roberto	2019		Journal Article	Web of Science	EC3
oTree: The Equality Equivalence Test	JOURNAL OF BEHAVIORAL AND EXPERIMENTAL FINANCE	10.1016/j.jbef.2019.04.001	Holzmeister, F.; Kerschbamer, R.	2019		Journal Article	Web of Science	EC5
Efficient computation of key performance indicators in a distance learning university	INFORMATION DISCOVERY AND DELIVERY	10.1108/IDD-09-2018-0050	Pecori, Riccardo; Suraci, Vincenzo; Ducange, Pietro	2019		Journal Article	Web of Science	EC5
Indicators needed to design a student dashboard from teachers' perspectives: a qualitative study	REVISTA IBEROAMERICANA DE EDUCACION	10.35362/rie8013462	Arriaran Olalde, Inigo; Ipina Larranaga, Nagore	2019		Journal Article	Web of Science	EC3
On the Possibilities of Applying Dashboards in the Educational System	TEM JOURNAL-TECHNOLOGY EDUCATION MANAGEMENT INFORMATICS	10.18421/TEM82-15	Damyanov, Ivo; Tsankov, Nikolay	2019		Journal Article	Web of Science	EC3
Behavior stages of a physician- and coach-supported cloud-based diabetes prevention program for people with prediabetes	SAGE OPEN MEDICINE	10.1177/2050312119841986	Srivastava, Pallavi; Verma, Ashish; Geronimo, Christine; Button, Terry M.	2019		Journal Article	Web of Science	EC3
Involving end-users in the design of an audit and feedback intervention in the emergency department setting - a mixed methods study	BMC HEALTH SERVICES RESEARCH	10.1186/s12913-019-4084-3	van Deen, Welmoed K.; Cho, Edward S.; Pustolski, Kathryn; Wixon, Dennis; Lamb, Shona; Valente, Thomas W.; Menchine, Michael	2019		Journal Article	Web of Science	EC3
An Early Feedback Prediction System for Learners At-Risk Within a First-Year Higher Education Course	IEEE TRANSACTIONS ON LEARNING TECHNOLOGIES	10.1109/TLT.2019.2912167	Baneres, David; Elena Rodriguez-Gonzalez, M.; Serra, Montse	2019		Journal Article	Web of Science	EC3
An integrated framework for course adapted student learning analytics dashboard	COMPUTERS IN HUMAN BEHAVIOR	10.1016/j.chb.2018.03.035	Aljohani, Naif Radi; Daud, Ali; Abbasi, Rabeeh Ayaz; Alowibdi, Jalal S.; Basheri, Mohammad; Aslam, Muhammad Ahtisham	2019		Journal Article	Web of Science	EC3
Method for Monitoring Quality of Extension Programs: A Dashboard Construction Process	JOURNAL OF EXTENSION		Ellis, Gary D.; Taggart, Allen; Lepley, Toby; Lacanienta, Andrew	2019		Journal Article	Web of Science	EC3
A BI Solution to Identify Vulnerabilities and Detect Real-Time Cyber-Attacks for an Academic CSIRT	INTELLIGENT COMPUTING, VOL 2	10.1007/978-3-030-01177-2_82	Reyes, Francsico; Fuertes, Walter; Tapia, Freddy; Toulkeridis, Theofilos; Aules, Hernan; Perez, Ernesto	2019		Conference Paper	Web of Science	EC3
BIpm: Combining BI and Process Mining	PROCEEDINGS OF THE 8TH INTERNATIONAL CONFERENCE ON DATA SCIENCE, TECHNOLOGY AND APPLICATIONS (DATA)	10.5220/0007741901230128	Nik, Mohammad Reza Harati; van der Aalst, Wil M. P.; Sani, Mohammadreza Fani	2019		Conference Paper	Web of Science	EC3
Effective Training Methods for Automatic Musical Genre Classification	PROCEEDINGS OF THE 8TH INTERNATIONAL CONFERENCE ON DATA SCIENCE, TECHNOLOGY AND APPLICATIONS (DATA)	10.5220/0007933202750280	Atsiz, Eren; Albey, Erinc; Kayis, Enis	2019		Conference Paper	Web of Science	EC3
How to build dashboards for collecting and sharing relevant informations to the strategic level of crisis management: an industrial use case	2019 INTERNATIONAL CONFERENCE ON INFORMATION AND COMMUNICATION TECHNOLOGIES FOR DISASTER MANAGEMENT (ICT-DM 2019)		Limousin, Philippe; Azzabi, Radhouene; Berge, Louis-Pierre; Dubois, Hubert; Truptil, Sebastien; Le Gall, Luc	2019		Conference Paper	Web of Science	EC3
Designing the HRIS digital dashboard model using a CBHRM approach	4TH ANNUAL APPLIED SCIENCE AND ENGINEERING CONFERENCE, 2019	10.1088/1742-6596/1402/2/022081	Munthe, A. R. S.; Baswardono, W.; Satria, E.	2019		Conference Paper	Web of Science	EC3
Designing smart dashboard system towards digital leadership in franchise organizations	4TH ANNUAL APPLIED SCIENCE AND ENGINEERING CONFERENCE, 2019	10.1088/1742-6596/1402/2/022085	Nashrulloh, M. R.; Setiawan, R.; Satria, E.; Supriatna, A. D.	2019		Conference Paper	Web of Science	EC3
Design Crawler: A Web Application For Digital Design Metadata Analysis	2019 20TH INTERNATIONAL WORKSHOP ON MICROPROCESSOR/SOC TEST, SECURITY AND VERIFICATION (MTV 2019)	10.1109/MTV48867.2019.00014	Hosny, Sherif; Baher, Amr	2019		Conference Paper	Web of Science	EC3
Towards an ICT Enabler for Enhancing Non-Cognitive Skills in a Lifelong Learning Setting	PROCEEDINGS OF THE 18TH EUROPEAN CONFERENCE ON E-LEARNING (ECEL 2019)	10.34190/EEL.19.084	Mobini, Pooyeh; Karunaratne, Thashmee	2019		Conference Paper	Web of Science	EC3
Facilitating Data Exploration in Industry 4.0	ADVANCES IN CONCEPTUAL MODELING, ER 2019	10.1007/978-3-030-34146-6_11	Berges, Idoia; Julio Ramirez-Duran, Victor; Illarramendi, Arantza	2019		Conference Paper	Web of Science	EC3
PROJECT BASED INDUSTRIAL AUTOMATION TEACHING WITH LOW COST RASPBERRY-PI BASED EQUIPMENT	12TH INTERNATIONAL CONFERENCE OF EDUCATION, RESEARCH AND INNOVATION (ICERI2019)		Vilanova, R.; Pedret, C.	2019		Conference Paper	Web of Science	EC3
Towards A Programmable Analysis and Visualization Framework for Interactive Performance Analytics	PROCEEDINGS OF PROTOOLS 2019: 2019 IEEE/ACM INTERNATIONAL WORKSHOP ON PROGRAMMING AND PERFORMANCE VISUALIZATION TOOLS (PROTOOLS)	10.1109/ProTools49597.2019.00015	Islam, Tanzima Z.; Ayala, Alexis; Jensen, Quentin; Ibrahim, Khaled Z.	2019		Conference Paper	Web of Science	EC3
INTERACTIVE LEARNER ANALYTICS: INTERACTIVE DASHBOARDS FOR WIDENING ACCESS & PARTICIPATION AND INCLUSIVITY	12TH INTERNATIONAL CONFERENCE OF EDUCATION, RESEARCH AND INNOVATION (ICERI 2019)		O'Donnell, C.; Murphy, B.; Hunter, B.	2019		Conference Paper	Web of Science	EC3
Indicators needed to design a student dashboard from lecturers' perspectives: a qualitative study	5TH INTERNATIONAL CONFERENCE ON HIGHER EDUCATION ADVANCES (HEAD'19)	10.4995/HEAd19.2019.9415	Arriaran Olalde, Inigo; Ipina Larranaga, Nagore	2019		Conference Paper	Web of Science	EC5
Improving Teacher Game Learning Analytics Dashboards through ad-hoc Development	JOURNAL OF UNIVERSAL COMPUTER SCIENCE		Calvo-Morata, Antonio; Alonso-Fernandez, Cristina; Perez-Colado, Ivan J.; Freire, Manuel; Martinez-Ortiz, Ivan; Fernandez-Manjon, Baltasar	2019		Journal Article	Web of Science	EC5
Using Business Analytics for Decision Support in Zero Defect Manufacturing of Composite Parts in the Aerospace Industry	IFAC PAPERSONLINE	10.1016/j.ifacol.2019.11.405	Zoerrer, Helmut; Steringer, Robert; Zambal, Sebastian; Eitzinger, Christian	2019		Journal Article	Web of Science	EC3
Dashboard for exploring personalities based on mobile user log data	JOURNAL OF INTELLIGENT & FUZZY SYSTEMS	10.3233/JIFS-179357	Binh Thanh Nguyen	2019		Journal Article	Web of Science	EC3
Performance dashboard for productive families Case application with Wud charity in eastern province of Saudi Arabia	2019 2ND INTERNATIONAL CONFERENCE ON COMPUTER APPLICATIONS & INFORMATION SECURITY (ICCAIS)		Tanko, Salwa; Al-Saeed, Hawra; Alali, Ruqaya; Alawami, Sara; Brahimi, Samiha; Kirishina, Gomathi	2019		Conference Paper	Web of Science	EC3
Monitoring Technical Debt in an Industrial Setting	PROCEEDINGS OF EASE 2019 - EVALUATION AND ASSESSMENT IN SOFTWARE ENGINEERING	10.1145/3319008.3319019	Arvanitou, Elvira-Maria; Ampatzoglou, Apostolos; Bibi, Stamatia; Chatzigeorgiou, Alexander; Stamelos, Ioannis	2019		Conference Paper	Web of Science	EC3
Goal Setting and Striving in MOOCs: A Peek Inside the Black Box of Learner Behaviour	DIGITAL EDUCATION: AT THE MOOC CROSSROADS WHERE THE INTERESTS OF ACADEMIA AND BUSINESS CONVERGE	10.1007/978-3-030-19875-6_8	Henderikx, Maartje; Kalz, Marco	2019		Conference Paper	Web of Science	EC3
The Proposed Dashboard Model for Measuring Performance of Small-Medium Enterprises (SME)	INTERNATIONAL JOURNAL OF INTEGRATED ENGINEERING		Immawan, Taufiq; Pratiwi, Annisa Indah; Cahyo, Winda Nur	2019		Journal Article	Web of Science	EC3
Field Test of Wearable Sensors for Hydration Monitoring	2019 SYSTEMS AND INFORMATION ENGINEERING DESIGN SYMPOSIUM (SIEDS)		Culver, David J.; Colon, Alexander B.; Washington, Deanna R.; Appleton, Maurice G.; Strang, Adam; Alizadeh, Azar; Burns, Andrew; Poliks, Mark; Tossell, Chad C.	2019		Conference Paper	Web of Science	EC3
Towards Hybrid Human-System Regulation: Understanding Children' SRL Support Needs in Blended Classrooms	PROCEEDINGS OF THE 9TH INTERNATIONAL CONFERENCE ON LEARNING ANALYTICS & KNOWLEDGE (LAK'19)	10.1145/3303772.3303780	Molenaar, Inge; Horvers, Anne; Baker, Ryan S.	2019		Conference Paper	Web of Science	EC5
A knowledge-based system for overall supply chain performance evaluation: a multi-criteria decision making approach	SUPPLY CHAIN MANAGEMENT-AN INTERNATIONAL JOURNAL	10.1108/SCM-06-2017-0197	Khan, Sharfuddin Ahmed; Chaabane, Amin; Dweiri, Fikri	2019		Journal Article	Web of Science	EC5
SMART BUILDINGS: USE CASE FOR MIDDLEWARE FOR DATA VISUALIZATION AND DATA ANALYTICS	UNIVERSITY POLITEHNICA OF BUCHAREST SCIENTIFIC BULLETIN SERIES C-ELECTRICAL ENGINEERING AND COMPUTER SCIENCE		Chitu, Claudia; Sgarciu, Valentin	2019		Journal Article	Web of Science	EC3
PRINCIPLES FOR THE DESIGN AND DEVELOPMENT OF DASHBOARDS: LITERATURE REVIEW	PROCEEDINGS OF INTCESS 2019- 6TH INTERNATIONAL CONFERENCE ON EDUCATION AND SOCIAL SCIENCES		Abduldaem, Asmaa; Gravell, Andy	2019		Conference Paper	Web of Science	EC3
A Proposed Web Based Real Time Brain Computer Interface (BCI) System for Usability Testing	INTERNATIONAL JOURNAL OF ONLINE AND BIOMEDICAL ENGINEERING	10.3991/ijoe.v15i08.10406	Puwakpitiyage, C. A. Hewawasam; Rao, V. R. Paramesura; Azizi, M. S. A. Muhammad; Tee, W. J.; Mumgesan, R. K.; Hamzah, M. D.	2019		Journal Article	Web of Science	EC3
Data-focused managerial challenges within the hotel sector	TOURISM REVIEW	10.1108/TR-03-2017-0064	Lamest, Markus; Brady, Mairead	2019		Journal Article	Web of Science	EC3
A dashboard for controlling polarization in personalization	AI COMMUNICATIONS	10.3233/AIC-180606	Celis, L. Elisa; Kapoor, Sayash; Salehi, Farnood; Keswani, Vijay; Vishnoi, Nisheeth K.	2019		Journal Article	Web of Science	EC3
Role-Tailored Map Dashboards-A New Approach for Enhancing the Forest-based Supply Chain	ISPRS INTERNATIONAL JOURNAL OF GEO-INFORMATION	10.3390/ijgi8010041	Atzl, Caroline; Scholz, Johannes; Vockner, Bernhard; Mittlboeck, Manfred; Knoth, Laura	2019		Journal Article	Web of Science	EC3
MVC Architecture: A Comparative Study Between Laravel Framework and Slim Framework in Freelancer Project Monitoring System Web Based	4TH INTERNATIONAL CONFERENCE ON COMPUTER SCIENCE AND COMPUTATIONAL INTELLIGENCE (ICCSCI 2019) : ENABLING COLLABORATION TO ESCALATE IMPACT OF RESEARCH RESULTS FOR SOCIETY	10.1016/j.procs.2019.08.150	Sunardi, Andri; Suharjito	2019		Conference Paper	Web of Science	EC3
Andromeda: A Personalised Crisis Management Training Toolkit	GAMES AND LEARNING ALLIANCE, GALA 2019	10.1007/978-3-030-34350-7_14	Blom, Paris Mavromoustakos; Bakkes, Sander; Spronck, Pieter	2019		Conference Paper	Web of Science	EC3
Harnessing a Currency Matrix' for Performance Measurement in Cooperatives: A Multi-Phased Study	SUSTAINABILITY	10.3390/su10124536	Benos, Theo; Kalogeras, Nikos; Wetzels, Martin; de Ruyter, Ko; Pennings, Joost M. E.	2018		Journal Article	Web of Science	EC3
Developing dashboards for SMEs to improve performance of productive equipment and processes	JOURNAL OF INDUSTRIAL INFORMATION INTEGRATION	10.1016/j.jii.2018.02.003	Vilarinho, Sandrina; Lopes, Isabel; Sousa, Sergio	2018		Journal Article	Web of Science	EC3
KNOWLEDGE-ENABLED PERSONALIZED DASHBOARD FOR ASTHMA MANAGEMENT IN CHILDREN	ANNALS OF ALLERGY ASTHMA & IMMUNOLOGY	10.1016/j.anai.2018.09.134	Venkataramanan, R.; Sridharan, V.; Kadariya, D.; Sheth, A.; Thirunarayan, K.; Kalra, M.	2018		Journal Article	Web of Science	EC3
Building a cancer registry performance dashboard by leveraging existing workflow documents at a comprehensive cancer center.	JOURNAL OF CLINICAL ONCOLOGY	10.1200/JCO.2018.36.30_suppl.296	Yakowec, Jing Jing Wang; Stendhal, Ingrid; Lakhani, Hakim; Jacobson, Joseph O.	2018		Journal Article	Web of Science	EC5
Teacher facilitation support in ubiquitous learning environments	TECHNOLOGY PEDAGOGY AND EDUCATION	10.1080/1475939X.2018.1544587	Mottus, Alex; Kinshuk; Chen, Nian-Shing; Graf, Sabine; Alturki, Uthman; Aldraiweesh, Ahmed	2018		Journal Article	Web of Science	EC3
Leveraging a design of experiments methodology to enhance impacts of modeling and simulations for engineered resilient systems	JOURNAL OF DEFENSE MODELING AND SIMULATION-APPLICATIONS METHODOLOGY TECHNOLOGY-JDMS	10.1177/1548512918765701	MacCalman, Alex D.; Goerger, Simon R.	2018		Journal Article	Web of Science	EC3
Building a Decision Dashboard for Improving Green Supply Chain Management	INTERNATIONAL JOURNAL OF INFORMATION TECHNOLOGY & DECISION MAKING	10.1142/S0219622018500281	Chuang, Yen-Ching; Hu, Shu-Kung; Liou, James J. H.; Lo, Huai-Wei	2018		Journal Article	Web of Science	EC3
1-D versus 2-D Entropy Velocity Law for Water Discharge Assessment in a Rough Ditch	ENTROPY	10.3390/e20090638	Greco, Michele; Martino, Giovanni	2018		Journal Article	Web of Science	EC3
Increasing productivity with smartphone digital imagery wound measurements and analysis	JOURNAL OF WOUND CARE	10.12968/jowc.2018.27.Sup9a.S12	Nair, Harikrishna K. R.	2018		Journal Article	Web of Science	EC2
CLINICIAN DASHBOARD FOR PERSONALIZED PREDICTION OF RAPID FEV1 DECLINE	PEDIATRIC PULMONOLOGY		Szczesniak, R. D.; Grossoehme, D. H.; Brokamp, C.; Su, W.; McPhail, G. L.; Seid, M.; Pestian, J.; Clancy, J. P.	2018		Journal Article	Web of Science	EC3
MS-Ready structures for non-targeted high-resolution mass spectrometry screening studies	JOURNAL OF CHEMINFORMATICS	10.1186/s13321-018-0299-2	McEachran, Andrew D.; Mansouri, Kamel; Grulke, Chris; Schymanski, Emma L.; Ruttkies, Christoph; Williams, Antony J.	2018		Journal Article	Web of Science	EC3
Diagnostic performance dashboards: tracking diagnostic errors using big data	BMJ QUALITY & SAFETY	10.1136/bmjqs-2018-007945	Mane, Ketan K.; Rubenstein, Kevin B.; Nassery, Najlla; Sharp, Adam L.; Shamim, Ejaz A.; Sangha, Navdeep S.; Hassoon, Ahmed; Fanai, Mehdi; Wang, Zheyu; Newman-Toker, David E.	2018		Journal Article	Web of Science	EC3
Prediction of Individual Serum Infliximab Concentrations in Inflammatory Bowel Disease by a Bayesian Dashboard System	JOURNAL OF CLINICAL PHARMACOLOGY	10.1002/jcph.1069	Eser, Alexander; Primas, Christian; Reinisch, Sieglinde; Vogelsang, Harald; Novacek, Gottfried; Mould, Diane R.; Reinisch, Walter	2018		Journal Article	Web of Science	EC3
Call for action: how to improve use of patient-reported outcomes to guide clinical decision making in rheumatoid arthritis	RHEUMATOLOGY INTERNATIONAL	10.1007/s00296-018-4005-5	Fautrel, Bruno; Alten, Rieke; Kirkham, Bruce; de la Torre, Inmaculada; Durand, Frederick; Barry, Jane; Holzkaemper, Thorsten; Fakhouri, Walid; Taylor, Peter C.	2018		Journal Article	Web of Science	EC3
Automated work cycle classification and performance measurement for manual work stations	ROBOTICS AND COMPUTER-INTEGRATED MANUFACTURING	10.1016/j.rcim.2017.12.001	Bauters, Karel; Cottyn, Johannes; Claeys, Dieter; Slembrouck, Maarten; Veelaert, Peter; van Landeghem, Hendrik	2018		Journal Article	Web of Science	EC3
Implementation of the RCOG guidelines for prevention of obstetric anal sphincter injuries (OASIS) at two London Hospitals: A time series analysis	EUROPEAN JOURNAL OF OBSTETRICS & GYNECOLOGY AND REPRODUCTIVE BIOLOGY	10.1016/j.ejogrb.2018.03.021	Mohiudin, Henna; Ali, Sajjad; Pisal, Pradyna N.; Villar, Rose	2018		Journal Article	Web of Science	EC3
EFFECT OF AN AUTOMATED PATIENT DASHBOARD USING ACTIVE CHOICE AND PEER COMPARISON PERFORMANCE FEEDBACK TO PHYSICIANS ON STATIN PRESCRIBING: THE PRESCRIBE RANDOMIZED CLINICAL TRIAL	JOURNAL OF GENERAL INTERNAL MEDICINE		Patel, Mitesh; Kurtzman, Gregory W.; Kannan, Sneha; Small, Dylan; Morris, Alexander; Honeywell, Steven; Leri, Damien; Rareshide, Charles; Day, Susan C.; Mahoney, Kevin; Volpp, Kevin G.; Asch, David A.	2018		Journal Article	Web of Science	EC3
Strategy on a Page: An ArchiMate-based tool for visualizing and designing strategy	INTELLIGENT SYSTEMS IN ACCOUNTING FINANCE & MANAGEMENT	10.1002/isaf.1423	Aldea, Adina; Iacob, Maria-Eugenia; van Hillegersberg, Jos; Quartel, Dick; Franken, Henry	2018		Journal Article	Web of Science	EC3
Improving Performance of Mammographic Breast Positioning in an Academic Radiology Practice	AMERICAN JOURNAL OF ROENTGENOLOGY	10.2214/AJR.17.18212	Pal, Sunita; Ikeda, Debra M.; Jesinger, Robert A.; Mickelsen, L. Jake; Chen, Christina A.; Larson, David B.	2018		Journal Article	Web of Science	EC3
Designing and implementing a dashboard to monitor mentor performance for a STEM persistance program	ABSTRACTS OF PAPERS OF THE AMERICAN CHEMICAL SOCIETY		Ma, Alex; Gerald, Korenowski; Colon, Wilfredo	2018		Journal Article	Web of Science	EC3
Integrating the Features of Knowledge Management (KM) and Business Intelligence (BI) for Developing Organizational Performance Framework-A Diagnostics Dashboard	ADVANCED SCIENCE LETTERS	10.1166/as1.2018.11163	Al Jayakrishnan, Mailasan; Bin Mohamad, Abdul Karim; Yusof, Mokhtar Bin Mohd	2018		Journal Article	Web of Science	EC3
Collaborative Tool for the Construction Site to Enhance Lean Project Delivery	COOPERATIVE DESIGN, VISUALIZATION, AND ENGINEERING: 15TH INTERNATIONAL CONFERENCE, CDVE 2018	10.1007/978-3-030-00560-3_26	Ratajczak, Julia; Schimanski, Christoph Paul; Marcher, Carmen; Riedl, Michael; Matt, Dominik T.	2018		Conference Paper	Web of Science	EC3
Use of Attentive Information Dashboards to Support Task Resumption in Working Environments	2018 ACM SYMPOSIUM ON EYE TRACKING RESEARCH & APPLICATIONS (ETRA 2018)	10.1145/3204493.3208348	Toreini, Peyman; Langner, Moritz; Maedche, Alexander	2018		Conference Paper	Web of Science	EC5
Sensor for Real-Time Animal Condition and Movement Monitoring	2018 IEEE SENSORS	10.1109/ICSENS.2018.8589821	Kaidarova, Altynay; Karimi, Muhammad Akram; Amara, Selma; Sharnim, Atif; Gerali, Nathan R.; Duarte, Carlos Ivi; Kosel, Jurgen	2018		Conference Paper	Web of Science	EC3
City Dashboards and the Achilles' Heel of Smart Cities: Putting Governance in Action and in Space	COMPUTATIONAL SCIENCE AND ITS APPLICATIONS - ICCSA 2018, PT III	10.1007/978-3-319-95168-3_44	Balletto, Ginevra; Borruso, Giuseppe; Donato, Carlo	2018		Conference Paper	Web of Science	EC3
Domain engineering for generating dashboards to analyze employment and employability in the academic context	SIXTH INTERNATIONAL CONFERENCE ON TECHNOLOGICAL ECOSYSTEMS FOR ENHANCING MULTICULTURALITY (TEEM'18)	10.1145/3284179.3284329	Vazquez-Ingelmo, Andrea; Garcia-Penalvo, Francisco J.; Theron, Roberto	2018		Conference Paper	Web of Science	EC3
Quantified Factory Worker: Designing a Worker Feedback Dashboard	NORDICHI'18: PROCEEDINGS OF THE 10TH NORDIC CONFERENCE ON HUMAN-COMPUTER INTERACTION	10.1145/3240167.3240187	Heikkila, Paivi; Honka, Anita; Kaasinen, Eija	2018		Conference Paper	Web of Science	EC3
Sover! Social Media Observer	ACM/SIGIR PROCEEDINGS 2018	10.1145/3209978.3210173	Hadgu, Asmelash Teka; Abualhaija, Sallam; Niederee, Claudia	2018		Conference Paper	Web of Science	EC3
Data Visualization Techniques for real-time information - A Custom and Dynamic Dashboard for Analyzing Sur veys' Results	2018 13TH IBERIAN CONFERENCE ON INFORMATION SYSTEMS AND TECHNOLOGIES (CISTI)		Toasa, Renato; Maximiano, Marisa; Reis, Catarina; Guevara, David	2018		Conference Paper	Web of Science	EC3
A Framework for Analyzing and Developing Dashboard Templates for Small and Medium Enterprises	2018 5TH INTERNATIONAL CONFERENCE ON INDUSTRIAL ENGINEERING AND APPLICATIONS (ICIEA)		Noonpakdee, Wasinee; Khunkornsiri, Thitiporn; Phothichai, Acharaphun; Danaisawat, Kriangsak	2018		Conference Paper	Web of Science	EC5
SENCITY-EVALUATING USERS' EXPERIENCES OF INTELLIGENT LIGHTING FOR WELL-BEING IN SMART CITIES	LIGHT & ENGINEERING		Pihlajaniemi, Henrika; Luusua, Anna; Juntunen, Eveliina	2018		Journal Article	Web of Science	EC3
IMPROVING MECHANICAL PROPERTIES OF PALM SHEATH COMPOSITES USING SODIUM HYDROXIDE [NaOH] TREATMENT	MATERIALS TODAY-PROCEEDINGS	10.1016/j.matpr.2018.03.019	Saravanan, P.; Devaraju, A.	2018		Journal Article	Web of Science	EC3
Using Fuzzy Sets in a Data-to-Text System for Business Service Intelligence	ADVANCES IN FUZZY LOGIC AND TECHNOLOGY 2017, VOL 3	10.1007/978-3-319-66827-7_20	Ramos-Soto, A.; Janeiro, J.; Alonso, J. M.; Bugarin, A.; Berea-Cabaleiro, D.	2018		Conference Paper	Web of Science	EC3
Paradata and dashboards in PIAAC	QUALITY ASSURANCE IN EDUCATION	10.1108/QAE-06-2017-0031	Mohadjer, Leyla; Edwards, Brad	2018		Journal Article	Web of Science	EC3
A business intelligence framework for sustainability information management in higher education	INTERNATIONAL JOURNAL OF SUSTAINABILITY IN HIGHER EDUCATION	10.1108/IJSHE-06-2016-0118	Scholtz, Brenda; Calitz, Andre; Haupt, Ross	2018		Journal Article	Web of Science	EC3
Disruptive data visualization towards zero-defects diagnostics	11TH CIRP CONFERENCE ON INTELLIGENT COMPUTATION IN MANUFACTURING ENGINEERING	10.1016/j.procir.2017.12.270	Ferreira, Luis; Putnik, Goran D.; Lopes, Nuno; Garcia, Wiley; Cruz-Cunha, Maria M.; Castro, Helio; Varela, Maria L. R.; Moura, Joao M.; Shah, Vaibhav; Alves, Catia; Putnik, Zlata	2018		Conference Paper	Web of Science	EC3
Study of Chinese City Portrait Based on Data Visualization: Take City Dashboard for Example	DESIGN, USER EXPERIENCE, AND USABILITY: DESIGNING INTERACTIONS, DUXU 2018, PT II	10.1007/978-3-319-91803-7_26	Tong, Xueting; Wu, Zhanwei	2018		Conference Paper	Web of Science	EC3
IS PERSONAL ACADEMIC TUTORING CHANGING THE WAY WE SUPPORT STUDENTS IN HIGHER EDUCATION IN THE UNITED KINGDOM, HOW DO TUTORS FEEL ABOUT PERFORMING THE ROLE?	EDULEARN18: 10TH INTERNATIONAL CONFERENCE ON EDUCATION AND NEW LEARNING TECHNOLOGIES		Marsden, Frances	2018		Conference Paper	Web of Science	EC3
E-commerce Flow Management in Fulfillment Centers Through Data Visualization	HCI IN BUSINESS, GOVERNMENT, AND ORGANIZATIONS	10.1007/978-3-319-91716-0_60	Tarigonda, Amith; Hymes, Bruce; Nikonovich-Kahn, Alexei	2018		Conference Paper	Web of Science	EC3
How to Help Teachers Adapt to Learners? Teachers' Perspective on a Competency and Error-Type Centered Dashboard	LIFELONG TECHNOLOGY-ENHANCED LEARNING, EC-TEL 2018	10.1007/978-3-319-98572-5_53	Nikolayeva, Iryna; Martin, Bruno; Yessad, Amel; Chenevotot, Francoise; Pilet, Julia; Previt, Dominique; Grugeon-Allys, Brigitte; Luengo, Vanda	2018		Conference Paper	Web of Science	EC3
Selecting NLP Techniques to Evaluate Learning Design Objectives in Collaborative Multi-perspective Elaboration Activities	NATURAL LANGUAGE PROCESSING TECHNIQUES FOR EDUCATIONAL APPLICATIONS		Bakharia, Aneesha	2018		Conference Paper	Web of Science	EC3
Cost, Risk, Performance: Icon Water's Sewer Network Investment Plan	PIPELINES 2018: UTILITY ENGINEERING, SURVEYING, AND MULTIDISCIPLINARY TOPICS		Gibson, Andy; Khadka, Sagar; Engelhardt, Mark	2018		Conference Paper	Web of Science	EC3
Data Visualization Support for Complex Logistics Operations and Cyber-Physical Systems	VISIGRAPP 2018: PROCEEDINGS OF THE 13TH INTERNATIONAL JOINT CONFERENCE ON COMPUTER VISION, IMAGING AND COMPUTER GRAPHICS THEORY AND APPLICATIONS / INTERNATIONAL CONFERENCE ON INFORMATION VISUALIZATION THEORY AND APPLICATIONS (IVAPP), VOL 3	10.5220/0006569402000211	Gurdur, Didem; Raizer, Klaus; El-Khoury, Jad	2018		Conference Paper	Web of Science	EC3
An Integral Model to Provide Reactive and Proactive Services in an Academic CSIRT Based on Business Intelligence	SYSTEMS	10.3390/systems5040052	Fuertes, Walter; Reyes, Francisco; Valladares, Paul; Tapia, Freddy; Toulkeridis, Theofilos; Perez, Ernesto	2017		Journal Article	Web of Science	EC3
SHERLOCK: Experimental Evaluation of a Conversational Agent for Mobile Information Tasks	IEEE TRANSACTIONS ON HUMAN-MACHINE SYSTEMS	10.1109/THMS.2017.2700625	Preece, Alun; Webberley, William; Braines, Dave; Zaroukian, Erin G.; Bakdash, Jonathan Z.	2017		Journal Article	Web of Science	EC3
Using Key Performance Indicators to Reduce Perceived Perioperative Complexity and Improve Patient Workflow	INTERNATIONAL JOURNAL OF HEALTHCARE INFORMATION SYSTEMS AND INFORMATICS	10.4018/IJHISI.2017100102	Ryan, Jim; Doster, Barbara; Daily, Sandra; Lewis, Carmen	2017		Journal Article	Web of Science	EC3
Development of a Clinical Performance Dashboard to Empower Resident Education	ANNALS OF EMERGENCY MEDICINE	10.1016/j.annemergmed.2017.07.145	Sun, J.; Li, K. Y.; Peng, P.; Genes, N.; Chung, A.	2017		Journal Article	Web of Science	EC5
Integrating operational and risk information with system risk models in air traffic control	COGNITION TECHNOLOGY & WORK	10.1007/s10111-017-0409-3	Kontogiannis, Tom; Malakis, Stathis; McDonald, Nick	2017		Journal Article	Web of Science	EC3
CTD2 Dashboard: a searchable web interface to connect validated results from the Cancer Target Discovery and Development Network	DATABASE-THE JOURNAL OF BIOLOGICAL DATABASES AND CURATION	10.1093/database/bax054	Aksoy, Bulent Arman; Dancik, Vlado; Smith, Kenneth; Mazerik, Jessica N.; Ji, Zhou; Gross, Benjamin; Nikolova, Olga; Jaber, Nadia; Califano, Andrea; Schreiber, Stuart L.; Gerhard, Daniela S.; Hermida, Leandro C.; Jagu, Subhashini; Sander, Chris; Floratos, Aris; Clemons, Paul A.	2017		Journal Article	Web of Science	EC3
Revisiting Sensemaking: The case of the Digital Decision Network Application (DigitalDNA)	INTERNATIONAL REVIEW OF RESEARCH IN OPEN AND DISTRIBUTED LEARNING		Archer, Elizabeth; Barnes, Glen	2017		Journal Article	Web of Science	EC3
Monitoring Results in Routine Immunization: Development of Routine Immunization Dashboard in Selected African Countries in the Context of the Polio Eradication Endgame Strategic Plan	JOURNAL OF INFECTIOUS DISEASES	10.1093/infdis/jiw635	Poy, Alain; van den Ent, Maya M. V. X.; Sosler, Stephen; Hinman, Alan R.; Brown, Sidney; Sodha, Samir; Ehlman, Daniel C.; Wallace, Aaron S.; Mihigo, Richard	2017		Journal Article	Web of Science	EC3
Development of an HIV Testing Dashboard to Complement the HIV Care Continuum Among MSM, PWID, and Heterosexuals in Washington, DC, 2007-2015	JAIDS-JOURNAL OF ACQUIRED IMMUNE DEFICIENCY SYNDROMES	10.1097/QAI.0000000000001417	Patrick, Rudy; Greenberg, Alan; Magnus, Manya; Opoku, Jenevieve; Kharfen, Michael; Kuo, Irene	2017		Journal Article	Web of Science	EC3
Evaluation of performance indicators applied to a material recovery facility fed by mixed packaging waste	WASTE MANAGEMENT	10.1016/j.wasman.2017.02.030	Mastellone, Maria Laura; Cremiato, Raffaele; Zaccariello, Lucio; Lotito, Roberta	2017		Journal Article	Web of Science	EC5
The Society of Thoracic Surgeons General Thoracic Surgery Database 2017 Update on Outcomes and Quality	ANNALS OF THORACIC SURGERY	10.1016/j.athoracsur.2017.02.073	Seder, Christopher W.; Raymond, Daniel P.; Wright, Cameron D.; Gaissert, Henning A.; Chang, Andrew C.; Clinton, Sydney; Becker, Susan; Fernandez, Felix G.; Kozower, Benjamin D.	2017		Journal Article	Web of Science	EC5
Measuring the effectiveness and impact of an open innovation platform	DRUG DISCOVERY TODAY	10.1016/j.drudis.2017.01.009	Carroll, Glenn P.; Srivastava, Sanjay; Volini, Adam S.; Pineiro-Nunez, Marta M.; Vetman, Tatiana	2017		Journal Article	Web of Science	EC5
PROCESS MAPPING, DOCUMENT TEMPLATES, AND DASHBOARDS TO SUPPORT CONSISTENT, THOROUGH AND RAPID OF EARLY PHASE INDS	CYTOTHERAPY		Thebiay, J.; Gastineau, D.; Dietz, A.	2017		Journal Article	Web of Science	EC5
Exploring short-term and long-term time frames in Australian population carrying capacity assessment	POPULATION AND ENVIRONMENT	10.1007/s11111-016-0264-9	Lane, Murray	2017		Journal Article	Web of Science	EC3
Research directions for integrating the triple bottom line in maintenance dashboards	JOURNAL OF CLEANER PRODUCTION	10.1016/j.jclepro.2016.07.132	Senechal, Olivier	2017		Journal Article	Web of Science	EC5
Decision support for selection of food waste technologies at military installations	JOURNAL OF CLEANER PRODUCTION	10.1016/j.jclepro.2016.08.091	Chadderton, Colin; Foran, Christy M.; Rodriguez, Giselle; Gilbert, Dominique; Cosper, Steven D.; Linkov, Igor	2017		Journal Article	Web of Science	EC5
Cyberinfrastructure for Open Science at the Montreal Neurological Institute	FRONTIERS IN NEUROINFORMATICS	10.3389/fninf.2016.00053	Das, Samir; Glatard, Tristan; Rogers, Christine; Saigle, John; Paiva, Santiago; MacIntyre, Leigh; Safi-Harab, Mouna; Rousseau, Marc-Etienne; Stirling, Jordan; Khalili-Mahani, Najmeh; MacFarlane, David; Kostopoulos, Penelope; Rioux, Pierre; Madjar, Cecile; Lecours-Boucher, Xavier; Vanamala, Sandeep; Adalat, Reza; Mohaddes, Zia; Fonov, Vladimir S.; Milot, Sylvain; Leppert, Ilana; Degroot, Clotilde;…	2017		Journal Article	Web of Science	EC3
Design procedure to develop dashboards aimed at improving the performance of productive equipment and processes	27TH INTERNATIONAL CONFERENCE ON FLEXIBLE AUTOMATION AND INTELLIGENT MANUFACTURING, FAIM2017	10.1016/j.promfg.2017.07.314	Vilarinho, Sandrina; Lopes, Isabel; Sousa, Sergio	2017		Conference Paper	Web of Science	EC5
Supporting Group Reflection in a Virtual Role-Playing Environment	INTELLIGENT TECHNOLOGIES FOR INTERACTIVE ENTERTAINMENT, INTETAIN 2016	10.1007/978-3-319-49616-0_30	Othlinghaus, Julia; Hoppe, H. Ulrich	2017		Conference Paper	Web of Science	EC5
Towards Adaptive Dashboards for Learning Analytic An Approach for Conceptual Design and Implementation	PROCEEDINGS OF THE 9TH INTERNATIONAL CONFERENCE ON COMPUTER SUPPORTED EDUCATION (CSEDU), VOL 1	10.5220/0006325601200131	Ines, Dabbebi; Sebastien, Iksal; Jean-Marie, Gilliot; Madeth, May; Serge, Garlatti	2017		Conference Paper	Web of Science	EC5
DataScope: Interactive Visual Exploratory Dashboards For Large Multidimensional Data	2017 IEEE WORKSHOP ON VISUAL ANALYTICS IN HEALTHCARE (VAHC)		Iyer, Ganesh; DuttaDuwarah, Sapoonjyoti; Sharma, Ashish	2017		Conference Paper	Web of Science	EC5
Performance Dashboard Cutting-Edge Business Intelligence and Data Visualization	PROCEEDINGS OF THE 2017 INTERNATIONAL CONFERENCE ON SMART TECHNOLOGIES FOR SMART NATION (SMARTTECHCON)		Kumar, S. M.; Belwal, Meena	2017		Conference Paper	Web of Science	EC5
SenCity City Monitor as a platform for user involvement, innovation and service development	ECAADE 2017: SHARING OF COMPUTABLE KNOWLEDGE! (SHOCK!), VOL 1		Pihlajaniemi, Henrika; Luusua, Anna; Sarjanoja, Esa-Matti; Vaaraniemi, Risto; Juntunen, Eveliina; Kourunen, Sini	2017		Conference Paper	Web of Science	EC3
A Visualization Dashboard and Decision Support Tool for Building Integrated Performance Optimization	ECAADE 2017: SHARING OF COMPUTABLE KNOWLEDGE! (SHOCK!), VOL 1		Gadelhak, Mahmoud; Lang, Werner; Petzold, Frank	2017		Conference Paper	Web of Science	EC3
Designing Dashboard Visualization for Heterogeneous Stakeholders (Case Study: ITB Central Library)	PROCEEDINGS OF 2017 INTERNATIONAL CONFERENCE ON DATA AND SOFTWARE ENGINEERING (ICODSE)		Orlando, Tjan Marco; Sunindyo, Wikan Danar	2017		Conference Paper	Web of Science	EC5
WeBuild: Automatically Distributing Assembly Tasks Among Collocated Workers to Improve Coordination	PROCEEDINGS OF THE 2017 ACM SIGCHI CONFERENCE ON HUMAN FACTORS IN COMPUTING SYSTEMS (CHI'17)	10.1145/3025453.3026036	Fraser, C. Ailie; Grossman, Tovi; Fitzmaurice, George	2017		Conference Paper	Web of Science	EC5
Mixed-initiative system for tactical planning allowing real-time constraint insertions	IFAC PAPERSONLINE	10.1016/j.ifacol.2017.08.2376	Bouchard, Jean; Gaudreault, Jonathan; Quimper, Claude-Guy; Marier, Philippe; Brotherton, Edith; Simard, Nathaniel	2017		Journal Article	Web of Science	EC5
A Monitoring Framework of Collaborative Supply Chain for Agility	IFAC PAPERSONLINE	10.1016/j.ifacol.2017.08.2007	Jiang, Zheng; Lamothe, Jacques; Benaben, Frederick	2017		Journal Article	Web of Science	EC3
Strategic monitoring of port authorities activities: Proposal of a multi-dimensional digital dashboard	PRODUCTION PLANNING & CONTROL	10.1080/09537287.2017.1375146	Ferretti, Marco; Parmentola, Adele; Parola, Francesco; Risitano, Marcello	2017		Journal Article	Web of Science	EC5
A Data Visualization Dashboard for Exploring the Additive Manufacturing Solution Space	COMPLEX SYSTEMS ENGINEERING AND DEVELOPMENT	10.1016/j.procir.2017.01.016	Goguelin, Steven; Flynn, Joseph M.; Essink, Wesley P.; Dhokia, Vimal	2017		Conference Paper	Web of Science	EC5
From Financial Merchandise Planning to Supply Chain Design and Execution	BUSINESS MODELS AND ICT TECHNOLOGIES FOR THE FASHION SUPPLY CHAIN	10.1007/978-3-319-48511-9_18	Bianchini, Augusto; Tricase, Marco	2017		Conference Paper	Web of Science	EC3
Internet outfitters: librarians in the twenty-first century	LIBRARY MANAGEMENT	10.1108/LM-02-2017-0012	Hallis, Robert	2017		Journal Article	Web of Science	EC3
Supporting awareness and self-regulation in project-based learning through personalised dashboards	INTERNATIONAL JOURNAL OF TECHNOLOGY ENHANCED LEARNING	10.1504/IJTEL.2017.084500	Michel, Christine; Lavoue, Elise; George, Sebastien; Ji, Min	2017		Journal Article	Web of Science	EC3
Hospital performance dashboards: a literature review	JOURNAL OF HEALTH ORGANIZATION AND MANAGEMENT	10.1108/JHOM-04-2017-0088	Buttigieg, Sandra C.; Pace, Adriana; Rathert, Cheryl	2017		Journal Article	Web of Science	EC3
AUDITING OF ECO-DASHBOARD OF A COMPANY IN ALUMINUM INDUSTRY AND ITS IMPACT ON SUSTAINABILITY	JOURNAL OF ENVIRONMENTAL PROTECTION AND ECOLOGY		Ivan, O. R.; Capusneanu, S.; Topor, D. I.; Oprea, D. -M.	2017		Journal Article	Web of Science	EC3
DEPLOYING MOBILE CONSTRUCTION INSPECTION FORMS AS A CASE STUDY FOR TECHNOLOGY ADOPTION	PROCEEDINGS OF THE 11TH INTERNATIONAL PIPELINE CONFERENCE, 2016, VOL 2		Vogt, Brett D.; Belcher, Raymond E, Jr.	2017		Conference Paper	Web of Science	EC5
Analysis and optimization based on reusable knowledge base of process performance models	INTERNATIONAL JOURNAL OF ADVANCED MANUFACTURING TECHNOLOGY	10.1007/s00170-016-8761-7	Brodsky, Alexander; Shao, Guodong; Krishnamoorthy, Mohan; Narayanan, Anantha; Menasce, Daniel; Ak, Ronay	2017		Journal Article	Web of Science	EC5
Breadth and Depth of Learning Analytics	INNOVATIONS IN SMART LEARNING	10.1007/978-981-10-2419-1_30	Boulanger, David; Seanosky, Jeremie; Guillot, Rebecca; Kumar, Vivekanandan Suresh; Kinshuk	2017		Conference Paper	Web of Science	EC3
Opportunities and Challenges in Using Learning Analytics in Learning Design	DATA DRIVEN APPROACHES IN DIGITAL EDUCATION	10.1007/978-3-319-66610-5_16	Schmitz, Marcel; van Limbeek, Evelien; Greller, Wolfgang; Sloep, Peter; Drachsler, Hendrik	2017		Conference Paper	Web of Science	EC3
Making Social Media Activity Analytics Intelligible for Oneself and for Others: A Boundary Object Approach to Dashboard Design	HUMAN INTERFACE AND THE MANAGEMENT OF INFORMATION: INFORMATION, KNOWLEDGE AND INTERACTION DESIGN, HCI INTERNATIONAL 2017, PT I	10.1007/978-3-319-58521-5_8	Lambotte, Francois	2017		Conference Paper	Web of Science	EC3
Perceiving Learning at a Glance: A Systematic Literature Review of Learning Dashboard Research	IEEE TRANSACTIONS ON LEARNING TECHNOLOGIES	10.1109/TLT.2016.2599522	Schwendimann, Beat A.; Rodriguez-Triana, Maria Jesus; Vozniuk, Andrii; Prieto, Luis P.; Boroujeni, Mina Shirvani; Holzer, Adrian; Gillet, Denis; Dillenbourg, Pierre	2017		Journal Article	Web of Science	EC3
The NET dashboard to exploit social media data in performing arts: the case of Teatro Alla Scala	IFKAD 2017: 12TH INTERNATIONAL FORUM ON KNOWLEDGE ASSET DYNAMICS: KNOWLEDGE MANAGEMENT IN THE 21ST CENTURY: RESILIENCE, CREATIVITY AND CO-CREATION		Agostino, Deborah; Arnaboldi, Michela; Calissano, Anna	2017		Conference Paper	Web of Science	EC5
Use of performance measures, balanced scorecards and dashboards	MANAGERIAL AUDITING JOURNAL	10.1108/MAJ-12-2016-1494	Burnaby, Priscilla A.	2017		Journal Article	Web of Science	EC5
Automatic Recognition of Indoor Digital Instrument Reading for Inspection Robot of Power Substation	PROCEEDINGS OF THE 2017 INTERNATIONAL CONFERENCE ON WIRELESS COMMUNICATIONS, NETWORKING AND APPLICATIONS (WCNA2017)	10.1145/3180496.3180642	Wang, Yu; Xu, Chang-Bao; Wang, Jun; Gao, Peng; Gao, Ji-Pu; Xin, Ming-Yong; Zheng, Jun-Lin; Shi, Xiao-Long	2017		Conference Paper	Web of Science	EC3
Business Intelligence (BI) for Personalized Student Dashboards	SEVENTH INTERNATIONAL LEARNING ANALYTICS & KNOWLEDGE CONFERENCE (LAK'17)	10.1145/3027385.3029458	Sluijter, J.; Otten, M.	2017		Conference Paper	Web of Science	EC5
Redesigning educational dashboards for shifting user contexts	SIGDOC'17: PROCEEDINGS OF THE 35TH ACM INTERNATIONAL CONFERENCE ON THE DESIGN OF COMMUNICATION	10.1145/3121113.3121210	Manwaring, Emily; Carter, J. Noelle; Maynard, Keith	2017		Conference Paper	Web of Science	EC5
Visualizing statistical linked knowledge for decision support	SEMANTIC WEB	10.3233/SW-160225	Brasovcanu, Adrian M. P.; Sabou, Marta; Scharl, Arno; Hubmann-Haidvogel, Alexander; Fischl, Daniel	2017		Journal Article	Web of Science	EC5
The High Performance Platform New STN - a new dimension in searching	INFORMATION-WISSENSCHAFT UND PRAXIS	10.1515/iwp-2016-0052	Bolle, Babett	2016		Journal Article	Web of Science	EC5
The BEL information extraction workflow (BELIEF): evaluation in the BioCreative V BEL and IAT track	DATABASE-THE JOURNAL OF BIOLOGICAL DATABASES AND CURATION	10.1093/database/baw136	Madan, Sumit; Hodapp, Sven; Senger, Philipp; Ansari, Sam; Szostak, Justyna; Hoeng, Julia; Peitsch, Manuel; Fluck, Juliane	2016		Journal Article	Web of Science	EC5
Improvements in Clinical Workflow Measures and Clinician Group Performance Following Implementation of a Physician Dashboard Monitoring and Feedback Process	INTERNATIONAL JOURNAL OF RADIATION ONCOLOGY BIOLOGY PHYSICS	10.1016/j.ijrobp.2016.06.188	Song, D.; McNutt, T. R.; Smith, K. S.; DeWeese, T. L.	2016		Journal Article	Web of Science	EC5
Student perceptions of privacy principles for learning analytics	ETR&D-EDUCATIONAL TECHNOLOGY RESEARCH AND DEVELOPMENT	10.1007/s11423-016-9477-y	Ifenthaler, Dirk; Schumacher, Clara	2016		Journal Article	Web of Science	EC5
EVALUATION OF PROVIDING MILITARY SERVICE ORGANIZATIONS ECONOMIC PERFORMANCE BY EXECUTIVE DASHBOARDS	INDEPENDENT JOURNAL OF MANAGEMENT & PRODUCTION	10.14807/ijmp.v7i4.484	Davis, Marcelo David; de Santana, Esdras Carlos; Bandeira dos Santos, Maria de Fatima; Quintal, Renato Santiago; Tesch Santos, Jorge Luiz	2016		Journal Article	Web of Science	EC5
PROJECT PERFORMANCE MEASUREMENT DASHBOARD: A PROPOSAL FOR RESEARCH AND DEVELOPMENT ORGANIZATION	REVISTA DE GESTAO E PROJETOS	10.5585/gep.v7i3.321	de Souza, Cibelle Alexandre; Schmitz, Leandro Costa	2016		Journal Article	Web of Science	EC5
A Systems Design Exploration Approach that Illuminates Tradespaces Using Statistical Experimental Designs	SYSTEMS ENGINEERING	10.1002/sys.21352	MacCalman, Alex D.; Beery, Paul T.; Paulo, Eugene P.	2016		Journal Article	Web of Science	EC3
The Misty Grail: The Search for a Comprehensive Measure of Development and the Reasons for GDP Primacy	DEVELOPMENT AND CHANGE	10.1111/dech.12257	Felice, Emanuele	2016		Journal Article	Web of Science	EC5
Quality Management Integrated System and Reporting: Tunisian Case Study	QUALITY-ACCESS TO SUCCESS		Hakim Guermazi, Houda; Mbarek, Issam	2016		Journal Article	Web of Science	EC3
Intelligent dashboard to support for decision making in business courier company	REVISTA GESTAO & TECNOLOGIA-JOURNAL OF MANAGEMENT AND TECHNOLOGY	10.20397/g&t.v16i2.954	Ferreira, Ricardo Pinto; Martiniano, Andrea; Sassi, Renato Jose	2016		Journal Article	Web of Science	EC5
Instrument for the environmental risks management	ENGENHARIA SANITARIA E AMBIENTAL	10.1590/S1413-41522016140442	Couto Bissacot, Thaiza Clemente; Alves Correa Oliveira, Silvia Maria	2016		Journal Article	Web of Science	EC5
Dashboard report on performance on select quality indicators to cancer care providers	SCANDINAVIAN JOURNAL OF UROLOGY	10.3109/21681805.2015.1063083	Stattin, Par; Sandin, Fredrik; Sandback, Torsten; Damber, Jan-Erik; Lissbrant, Ingela Franck; Robinson, David; Bratt, Ola; Lambe, Mats	2016		Journal Article	Web of Science	EC5
DESIGN AND IMPLEMENTATION OF A STRUCTURED ADAPTIVE INDIVIDUALIZED LEARNING SYSTEM (SAILS) TO ASSIST IN THE SUCCESSFUL MATRICULATION OF STUDENTS IN COMPUTER SCIENCE	EDULEARN16: 8TH INTERNATIONAL CONFERENCE ON EDUCATION AND NEW LEARNING TECHNOLOGIES		Jean-Pierre, Ketly; Mejias, Marlon; Washington, Gloria; Burge, Legand, III	2016		Conference Paper	Web of Science	EC3
Designing manufacturing dashboards on the basis of a Key Performance Indicator survey	FACTORIES OF THE FUTURE IN THE DIGITAL ENVIRONMENT	10.1016/j.procir.2016.11.107	Tokola, Henri; Groeger, Christoph; Jarvenpaa, Eeva; Niemi, Esko	2016		Conference Paper	Web of Science	EC3
From Data to Decisions	9TH INTERNATIONAL CONFERENCE ON THEORY AND PRACTICE OF ELECTRONIC GOVERNANCE (ICEGOV 2016)	10.1145/2910019.2910032	Sokhn, Maria; Cotting, Alexandre; Evequoz, Florian; Zufferey, Arnaud	2016		Conference Paper	Web of Science	EC3
Online course selection: using course dashboards to inform student enrollment decisions	OPEN LEARNING	10.1080/02680513.2016.1227699	Marshall, James	2016		Journal Article	Web of Science	EC3
Challenges in Developing an A viation Operational Performance Dashboard Identification of Quantitative Performance Anomalies Using Statistical Limits	2016 INTEGRATED COMMUNICATIONS NAVIGATION AND SURVEILLANCE (ICNS)		Cooper, Wayne; Esmaeilzadeh, Ehsan; Flynn, Bob; Schrader, Phil	2016		Conference Paper	Web of Science	EC3
Multidimensional dashboards for evaluating strategic brand management processes for multi-brand companies	12TH INTERNATIONAL STRATEGIC MANAGEMENT CONFERENCE, ISMC 2016	10.1016/j.sbspro.2016.11.062	Erkollar, Alptekin; Oberer, Birgit	2016		Conference Paper	Web of Science	EC3
Developing a Real-Time Monitoring and Alerting Capability for Traffic Flow Management	2016 IEEE/AIAA 35TH DIGITAL AVIONICS SYSTEMS CONFERENCE (DASC)		Tien, Shin-Lai (Alex); DeArmon, James; Bateman, Hilton; Freer, Duane; Somersall, Patrick	2016		Conference Paper	Web of Science	EC3
Learning analytics in practice The effects of adaptive educational technology Snappet on students' arithmetic skills	LAK '16 CONFERENCE PROCEEDINGS: THE SIXTH INTERNATIONAL LEARNING ANALYTICS & KNOWLEDGE CONFERENCE,	10.1145/2883851.2883892	Molenaar, Inge; Knoop-van Campen, Carolien	2016		Conference Paper	Web of Science	EC3
Green Stormwater Infrastructure Monitoring of Philadelphia's Green City, Clean Waters Program	Water, Wastewater, and Stormwater and Urban Watershed Symposium		Heffernan, Taylor; White, Stephen; Krechmer, Tyler; Manna, Nicholas; Bergerson, Chris; Olsen, Mira; Cruz, Jay	2016		Conference Paper	Web of Science	EC3
Requirement Pattern Based on Dependencies of Plan in i* for Detecting Proactivity in Information-Technology Systems	REVISTA CUBANA DE INGENIERIA		Perez Acosta, Alain; Moreno Espino, Mailyn	2016		Journal Article	Web of Science	EC3
Operational metrics for the ESO Very Large Telescope: Lessons learned and future steps	OBSERVATORY OPERATIONS: STRATEGIES, PROCESSES, AND SYSTEMS VI	10.1117/12.2233588	Primas, F.; Marteau, S.; Tacconi-Garman, L. E.; Mainieri, V.; Mysore, S.; Rejkuba, M.; Hilker, M.; Patat, F.; Sterzik, M.; Kaufer, A.; Mieske, S.	2016		Conference Paper	Web of Science	EC3
Data Reductions and Data Quality for the High Resolution Spectrograph on the Southern African Large Telescope	GROUND-BASED AND AIRBORNE INSTRUMENTATION FOR ASTRONOMY VI	10.1117/12.2232653	Crawford, S. M.; Crause, Lisa; Depagne, Eric; Illkiewicz, Krystian; Schroeder, Anja; Kuhn, Rudolf; Hettlage, Christian; Colmenero, Encarni Romero; Kniazev, Alexei; Vaisanen, Petri	2016		Conference Paper	Web of Science	EC3
Understanding learning at a glance: An overview of learning dashboard studies	LAK '16 CONFERENCE PROCEEDINGS: THE SIXTH INTERNATIONAL LEARNING ANALYTICS & KNOWLEDGE CONFERENCE,	10.1145/2883851.2883930	Schwendimann, Beat A.; Rodriguez-Triana, Maria Jesus; Vozniuk, Andrii; Prieto, Luis P.; Boroujenii, Mina Shirvani; Holzer, Adrian; Gillet, Denis; Dillenbourg, Pierre	2016		Conference Paper	Web of Science	EC3
Asset Planning Performance Measurement	PROCEEDINGS OF THE 10TH WORLD CONGRESS ON ENGINEERING ASSET MANAGEMENT (WCEAM 2015)	10.1007/978-3-319-27064-7_8	Arthur, Daniel; Schoenmaker, R.; Hodkiewicz, Melinda; Muruvan, Sugandree	2016		Conference Paper	Web of Science	EC3
Evidence-Based Software Portfolio Management: A Tool Description and Evaluation	PROCEEDINGS OF THE 20TH INTERNATIONAL CONFERENCE ON EVALUATION AND ASSESSMENT IN SOFTWARE ENGINEERING 2016 (EASE '16)	10.1145/2915970.2916012	Huijgens, Hennie	2016		Conference Paper	Web of Science	EC3
Collection Dashboards for Selectors	ROLL WITH THE TIMES OR THE TIMES ROLL OVER YOU	10.5703/1288284316433	Cronk, Lindsay A.; Gao, Wenli	2016		Conference Paper	Web of Science	EC3
Introducing the Getting Found Web Analytics Cookbook for Monitoring Search Engine Optimization of Digital Repositories	QUALITATIVE & QUANTITATIVE METHODS IN LIBRARIES		Arlitsch, Kenning; OBrien, Patrick	2015		Journal Article	Web of Science	EC5
Product portfolio management - Targets and key performance indicators for product portfolio renewal over life cycle	INTERNATIONAL JOURNAL OF PRODUCTION ECONOMICS	10.1016/j.ijpe.2015.05.034	Tolonen, Arto; Shahmarichatghieh, Marzieh; Harkonen, Janne; Haapasalo, Harri	2015		Journal Article	Web of Science	EC5
Control limits for building energy end use based on frequency analysis and quantile regression	ENERGY EFFICIENCY	10.1007/s12053-015-9342-6	Henze, Gregor P.; Pless, Shanti; Petersen, Anya; Long, Nicholas; Scambos, Alexander T.	2015		Journal Article	Web of Science	EC5
ISCAHN TREATMENT DASHBOARD: PROVIDING CLINICIAN DECISION SUPPORT WITH DATA GENERATED AT THE POINT OF CARE	Asia-Pacific Journal of Clinical Oncology		Bell, Graeme; Chang, Chee Fon	2015		Journal Article	Web of Science	EC3
Lean Hospital(ist)s	HOSPITAL MEDICINE CLINICS	10.1016/j.ehmc.2015.06.008	Swartz, Joseph; Davis, Deanna; Graban, Mark	2015		Journal Article	Web of Science	EC3
Palliative and End-of-Life Care Quality Performance Indicators Dashboard	JOURNAL OF PALLIATIVE CARE		Jajszczok, Max	2015		Journal Article	Web of Science	EC3
Language of Improvement: Metrics, Key Performance Indicators, Benchmarks, Analytics, Scorecards, and Dashboards	AORN JOURNAL	10.1016/j.aorn.2015.07.015	Baker, Joy Don	2015		Journal Article	Web of Science	EC3
Proteogenomics Dashboard for the Human Proteome Project	JOURNAL OF PROTEOME RESEARCH	10.1021/acs.jproteome.5b00466	Tabas-Madrid, Daniel; Alves-Cruzeiro, Joao; Segura, Victor; Guruceaga, Elizabeth; Vialas, Vital; Prieto, Gorka; Garcia, Carlos; Corrales, Fernando J.; Pablo Albar, Juan; Pascual-Montano, Alberto	2015		Journal Article	Web of Science	EC3
Support for Management of Multiple Comorbidities through a Performance Measure Clinical Dashboard for Primary Care	JOURNAL OF THE AMERICAN GERIATRICS SOCIETY		Goldstein, M. K.; Tu, S. W.; Martins, S. B.; Oshiro, C.; Yuen, K.; Hwang, T.; Wang, D.; Furman, A.; Ashcraft, M.; Heidenreich, P.	2015		Journal Article	Web of Science	EC3
Identifying potential types of guidance for supporting student inquiry when using virtual and remote labs in science: a literature review	ETR&D-EDUCATIONAL TECHNOLOGY RESEARCH AND DEVELOPMENT	10.1007/s11423-015-9370-0	Zacharia, Zacharias C.; Manoli, Constantinos; Xenofontos, Nikoletta; de Jong, Ton; Pedaste, Margus; van Riesen, Siswa A. N.; Kamp, Ellen T.; Maeeots, Mario; Siiman, Leo; Tsourlidaki, Eleftheria	2015		Journal Article	Web of Science	EC3
Tweeting Traffic: Analyzing Twitter for generating real-time city traffic insights and predictions	COMPANION PROCEEDINGS OF THE SECOND ACM IKDD CONFERENCE ON DATA SCIENCES (CODS)	10.1145/2778865.2778874	Tejaswin, Priyam; Kumar, Rohan; Gupta, Siddharth	2015		Conference Paper	Web of Science	EC5
MyStream: an in browser stream processing personalization service to follow events from Twitter	2015 THIRD IEEE WORKSHOP ON HOT TOPICS IN WEB SYSTEMS AND TECHNOLOGIES (HOTWEB)	10.1109/HotWeb.2015.12	Boutet, Antoine; Laforest, Frederique; Frenot, Stephane; Reimert, Damien	2015		Conference Paper	Web of Science	EC3
Performance dashboards as a tool to monitor the result of students learning process	E-MENTOR	10.15219/em60.1184	Ziuzianski, Piotr; Furmankiewicz, Malgorzata; Soltysik-Piorunkiewicz, Anna	2015		Journal Article	Web of Science	EC3
Attentional Switch Characteristics are Correlated with the Performance of Simulated Aviation Task	HCI INTERNATIONAL 2015 - POSTERS' EXTENDED ABSTRACTS, PT II	10.1007/978-3-319-21383-5_101	Du, Feng; Zhang, Jie; Dai, Mengnuo	2015		Conference Paper	Web of Science	EC3
RETROSPECTIVE ANALYSIS OF USING MANAGING INSTRUMENTS IN ROMANIA: CORRELATION BETWEEN DASHBOARDS, INDIVIDUAL AND GLOBAL PERFORMANCE	PROCEEDINGS OF THE 10TH INTERNATIONAL CONFERENCE ACCOUNTING AND MANAGEMENT INFORMATION SYSTEMS (AMIS 2015)		Serban, Claudia-Elena; Roibu, Georgiana-Nicuta; Toader, George-Andrei	2015		Conference Paper	Web of Science	EC3
Design of Metrics for e-Word-of-Mouth Evaluation From Unstructured Data for Banking Sector	PROCEEDINGS OF THE 16TH EUROPEAN CONFERENCE ON KNOWLEDGE MANAGEMENT (ECKM 2015)		Sperkova, Lucie; Skola, Petr	2015		Conference Paper	Web of Science	EC3
A sustainable urban logistics dashboard from the perspective of a group of operational managers	MANAGEMENT RESEARCH REVIEW	10.1108/MRR-11-2014-0260	Morana, Joelle; Gonzalez-Feliu, Jesus	2015		Journal Article	Web of Science	EC3
ENVIRONMENTAL CHANGES AND THEIR INFLUENCES ON PERFORMANCE OF A COMPANY BY USING ECO-DASHBOARD	JOURNAL OF ENVIRONMENTAL PROTECTION AND ECOLOGY		Capusneanu, S.; Ivan, R.; Topor, D. I.; Oprea, D. -M.; Muntean, A.	2015		Journal Article	Web of Science	EC3
Observing, Coaching and Reflecting: A Multi-modal Natural Language-based Dialogue System in a Learning Context	WORKSHOP PROCEEDINGS OF THE 11TH INTERNATIONAL CONFERENCE ON INTELLIGENT ENVIRONMENTS	10.3233/978-1-61499-530-2-220	Van Helvert, Joy; Van Rosmalen, Peter; Borner, Dirk; Petukhova, Volha; Alexandersson, Jan	2015		Conference Paper	Web of Science	EC3
MAINTAINING AND IMPROVING AMTRAK'S ACELA FLEET WITH INTELLIGENT DATA	PROCEEDINGS OF THE ASME JOINT RAIL CONFERENCE, 2015		Ward, Lamont B.; Byrne, David P.	2015		Conference Paper	Web of Science	EC3
Development of the Learning Analytics Dashboard to Support Students' Learning Performance	JOURNAL OF UNIVERSAL COMPUTER SCIENCE		Park, Yeonjeong; Jo, Il-Hyun	2015		Journal Article	Web of Science	EC3
Teaching Predictive Model Management in MIS Classrooms: A Tutorial	COMMUNICATIONS OF THE ASSOCIATION FOR INFORMATION SYSTEMS		Balkan, Sule; Demirkan, Haluk	2015		Journal Article	Web of Science	EC3
Leveraging Social Networks for Strategic Success	INTERNATIONAL JOURNAL OF BUSINESS COMMUNICATION	10.1177/2329488414560283	Eisenberg, Eric M.; Johnson, Zachary; Pieterson, Willem	2015		Journal Article	Web of Science	EC3
Exploring Student Interactions: Learning Analytics Tools for Student Tracking	LEARNING AND COLLABORATION TECHNOLOGIES, LCT 2015	10.1007/978-3-319-20609-7_6	Angel Conde, Miguel; Hernandez-Garcia, Angel; Garcia-Penalvo, Francisco J.; Luisa Sein-Echaluce, Maria	2015		Conference Paper	Web of Science	EC3
Management model in incubators and performance of maps	REVISTA CIENCIAS ADMINISTRATIVAS	10.5020/2318-0722.2015.v21n1p112	Souza, Lieda Amaral; Dantas, Pablo Fernandes; El Aouar, Walid Abbas; Silva Barreto, Lais Karla	2015		Journal Article	Web of Science	EC3
G-OLA: Generalized On-Line Aggregation for Interactive Analysis on Big Data	SIGMOD'15: PROCEEDINGS OF THE 2015 ACM SIGMOD INTERNATIONAL CONFERENCE ON MANAGEMENT OF DATA	10.1145/2723372.2735381	Zeng, Kai; Agarwal, Sameer; Dave, Ankur; Armbrust, Michael; Stoica, Ion	2015		Conference Paper	Web of Science	EC3
DataTone: Managing Ambiguity in Natural Language Interfaces for Data Visualization	UIST'15: PROCEEDINGS OF THE 28TH ANNUAL ACM SYMPOSIUM ON USER INTERFACE SOFTWARE AND TECHNOLOGY	10.1145/2807442.2807478	Gao, Tong; Dontcheva, Mira; Adar, Eytan; Liu, Zhicheng; Karahalios, Karrie	2015		Conference Paper	Web of Science	EC3
National survey of perineal trauma and its subsequent management in the United Kingdom	INTERNATIONAL UROGYNECOLOGY JOURNAL	10.1007/s00192-014-2406-x	Thiagamoorthy, G.; Johnson, A.; Thakar, R.; Sultan, A. H.	2014		Journal Article	Web of Science	EC3
A Biodiversity Indicators Dashboard: Addressing Challenges to Monitoring Progress towards the Aichi Biodiversity Targets Using Disaggregated Global Data	PLOS ONE	10.1371/journal.pone.0112046	Han, Xuemei; Smyth, Regan L.; Young, Bruce E.; Brooks, Thomas M.; de Lozada, Alexandra Sanchez; Bubb, Philip; Butchart, Stuart H. M.; Larsen, Frank W.; Hamilton, Healy; Hansen, Matthew C.; Turner, Will R.	2014		Journal Article	Web of Science	EC5
Plotting Performance Improvement Progress Through the Development of a Trauma Dashboard	JOURNAL OF TRAUMA NURSING	10.1097/JTN.0000000000000067	Hochstuhl, Diane C.; Elwell, Sean	2014		Journal Article	Web of Science	EC3
Assessing technical performance in differential gene expression experiments with external spike-in RNA control ratio mixtures	NATURE COMMUNICATIONS	10.1038/ncomms6125	Munro, Sarah A.; Lund, Steven P.; Pine, P. Scott; Binder, Hans; Clevert, Djork-Arne; Conesa, Ana; Dopazo, Joaquin; Fasold, Mario; Hochreiter, Sepp; Hong, Huixiao; Jafari, Nadereh; Kreil, David P.; Labaj, Pawel P.; Li, Sheng; Liao, Yang; Lin, Simon M.; Meehan, Joseph; Mason, Christopher E.; Santoyo-Lopez, Javier; Setterquist, Robert A.; Shi, Leming; Shi, Wei; Smyth, Gordon K.; Stralis-Pavese, Nanc…	2014		Journal Article	Web of Science	EC5
Enablers and Barriers to Implementing Unit-Specific Nursing Performance Dashboards	JOURNAL OF NURSING CARE QUALITY	10.1097/NCQ.0000000000000064	Jeffs, Lianne; Lo, Joyce; Beswick, Susan; Chuun, Aline; Lai, Yonda; Campbell, Heather; Ferris, Ella	2014		Journal Article	Web of Science	EC3
Exploring multi-actor value creation in IT service processes	JOURNAL OF INFORMATION TECHNOLOGY	10.1057/jit.2014.1	Lempinen, Heikki; Rajala, Risto	2014		Journal Article	Web of Science	EC5
Adaptation and use of RCOG maternity dashboard in India	BJOG-AN INTERNATIONAL JOURNAL OF OBSTETRICS AND GYNAECOLOGY		Kallur, S. D.	2014		Journal Article	Web of Science	EC3
Improving outcomes for patients with type 2 diabetes using general practice networks: a quality improvement project in east London	BMJ QUALITY & SAFETY	10.1136/bmjqs-2013-002008	Hull, Sally; Chowdhury, Tahseen A.; Mathur, Rohini; Robson, John	2014		Journal Article	Web of Science	EC3
Application of self-tuning High-fidelity Dynamic Simulation model for Soft-sensing.	PROCEEDINGS OF THE 8TH INTERNATIONAL CONFERENCE ON FOUNDATIONS OF COMPUTER-AIDED PROCESS DESIGN		Chowdhary, Abhisek Roy	2014		Conference Paper	Web of Science	EC3
Design and evaluation of a widget-based dashboard for awareness support in Research Networks	INTERACTIVE LEARNING ENVIRONMENTS	10.1080/10494820.2012.707126	Reinhardt, Wolfgang; Mletzko, Christian; Drachsler, Hendrik; Sloep, Peter B.	2014		Journal Article	Web of Science	EC3
Balanced scoreboard, the performance tool in higher education: Establishment of performance indicators	5TH WORLD CONFERENCE ON EDUCATIONAL SCIENCES	10.1016/j.sbspro.2014.01.984	Khalid, Snadrou; Knouzi, Noureddine; Tanane, Omar; Talbi, Mohammed	2014		Conference Paper	Web of Science	EC3
Conflicts of interests in the accounting reporting area of European social fund financed operations in Romania	2ND WORLD CONFERENCE ON BUSINESS, ECONOMICS AND MANAGEMENT	10.1016/j.sbspro.2013.12.447	Danescu, Tatiana; Dogar, Cristian	2014		Conference Paper	Web of Science	EC3
Towards a centralized Grid Speedometer	20TH INTERNATIONAL CONFERENCE ON COMPUTING IN HIGH ENERGY AND NUCLEAR PHYSICS (CHEP2013), PARTS 1-6	10.1088/1742-6596/513/3/032028	Dzhunov, I.; Andreeva, J.; Fajardo, E.; Gutsche, O.; Luyckx, S.; Saiz, P.	2014		Conference Paper	Web of Science	EC5
A Game-based Approach to Understand Human Factors in Supply Chains and Quality Management	2ND ICRM 2014 INTERNATIONAL CONFERENCE ON RAMP-UP MANAGEMENT	10.1016/j.procir.2014.05.033	Stiller, Sebastian; Falk, Bjoern; Philipsen, Ralf; Brauner, Philipp; Schmitt, Robert; Ziefle, Martina	2014		Conference Paper	Web of Science	EC5
Cloud-based Auction Tower for Perishable Supply Chain Trading	8TH INTERNATIONAL CONFERENCE ON DIGITAL ENTERPRISE TECHNOLOGY - DET 2014 DISRUPTIVE INNOVATION IN MANUFACTURING ENGINEERING TOWARDS THE 4TH INDUSTRIAL REVOLUTION	10.1016/j.procir.2014.10.046	Cheng, Meng; Luo, Hao; Zhong, Ray Y.; Lan, Shulin; Huang, George Q.	2014		Conference Paper	Web of Science	EC3
Collection Development and Data Visualization: How Interactive Graphic Displays Are Transforming Collection Development Decisions	CHARLESTON CONFERENCE PROCEEDINGS 2014: THE IMPORTANCE OF BEING EARNEST	10.5703/1288284315637	Borrego, Paulina; Lewellen, Rachel	2014		Conference Paper	Web of Science	EC3
A decision-support system for the design and management of warehousing systems	COMPUTERS IN INDUSTRY	10.1016/j.compind.2013.08.007	Accorsi, Riccardo; Manzini, Riccardo; Maranesi, Fausto	2014		Journal Article	Web of Science	EC3
Multimodal Management	PROCEEDINGS OF THE 2ND INTERNATIONAL CONFERENCE ON MANAGEMENT, LEADERSHIP AND GOVERNANCE (ICMLG 2014)		Zelena, Veronika	2014		Conference Paper	Web of Science	EC3
Resilience Quantification and Its Application to a Residential Building Subject to Hurricane Winds	INTERNATIONAL JOURNAL OF DISASTER RISK SCIENCE	10.1007/s13753-013-0012-z	Tokgoz, Berna Eren; Gheorghe, Adrian V.	2013		Journal Article	Web of Science	EC3
REDD plus emissions estimation and reporting: dealing with uncertainty	ENVIRONMENTAL RESEARCH LETTERS	10.1088/1748-9326/8/3/034009	Pelletier, Johanne; Martin, Davy; Potvin, Catherine	2013		Journal Article	Web of Science	EC3
Enhancing organizational sensemaking: An examination of the interactive effects of sales capabilities and marketing dashboards	INDUSTRIAL MARKETING MANAGEMENT	10.1016/j.indmarman.2013.02.017	Krush, Michael T.; Agnihotri, Raj; Trainor, Kevin J.; Nowlin, Edward L.	2013		Journal Article	Web of Science	EC3
Effects of a computerized feedback intervention on safety performance by junior doctors: results from a randomized mixed method study	BMC MEDICAL INFORMATICS AND DECISION MAKING	10.1186/1472-6947-13-63	Redwood, Sabi; Ngwenya, Nothando B.; Hodson, James; Ferner, Robin E.; Coleman, Jamie J.	2013		Journal Article	Web of Science	EC3
THE USE OF INDIVIDUALIZED DASHBOARDS AND PAY-FOR-PERFORMANCE TO IMPROVE VENOUS THROMBOEMBOLISM PROPHYLAXIS COMPLIANCE BY HOSPITALISTS	JOURNAL OF GENERAL INTERNAL MEDICINE		Michtalik, Henry J.; Carolan, Howard T.; Streiff, Michael B.; Haut, Elliott R.; Finkelstein, Joseph; Durkin, Nowella; Padmanaban, Murali A.; Lau, Brandyn D.; Brotman, Daniel	2013		Journal Article	Web of Science	EC3
DEVELOPMENT OF AN INTERACTIVE, WEB-BASED COMPREHENSIVE PERFORMANCE DASHBOARD FOR USE IN PRIMARY CARE PRACTICE NETWORKS	JOURNAL OF GENERAL INTERNAL MEDICINE		Ward, Charlotte E.; He, Wei; Ashburner, Jeffrey M.; Atlas, Steven J.	2013		Journal Article	Web of Science	EC3
The Impact of Brand Rating Dispersion on Firm Value	JOURNAL OF MARKETING RESEARCH	10.1509/jmr.12.0188	Luo, Xueming; Raithel, Sascha; Wiles, Michael A.	2013		Journal Article	Web of Science	EC3
Utilization of Dashboard Technology in Academic Radiology Departments: Results of a National Survey	JOURNAL OF THE AMERICAN COLLEGE OF RADIOLOGY	10.1016/j.jacr.2012.09.030	Mansoori, Bahar; Novak, Ronald D.; Sivit, Carlos J.; Ros, Pablo R.	2013		Journal Article	Web of Science	EC3
A voluntary performance evaluation of a regional paediatric HIV centre using quality dashboard markers	HIV MEDICINE		Tan, A.; Patni, S.; Urooj, F.; Rowson, K.; McMaster, P.	2013		Journal Article	Web of Science	EC3
An ISA-95-based manufacturing intelligence system in support of lean initiatives	INTERNATIONAL JOURNAL OF ADVANCED MANUFACTURING TECHNOLOGY	10.1007/s00170-012-4223-z	Unver, Hakki Ozgur	2013		Journal Article	Web of Science	EC3
Towards better measurement of household food security: Harmonizing indicators and the role of household surveys	GLOBAL FOOD SECURITY-AGRICULTURE POLICY ECONOMICS AND ENVIRONMENT	10.1016/j.gfs.2012.11.006	Carletto, Calogero; Zezza, Alberto; Banerjee, Raka	2013		Journal Article	Web of Science	EC3
Business Intelligence admission to Hospital emergency	PROCEEDINGS OF THE 2013 8TH IBERIAN CONFERENCE ON INFORMATION SYSTEMS AND TECHNOLOGIES (CISTI 2013)		Barrento, Manuel; Caiado, Jose Carlos; Neto, Miguel de Castro	2013		Conference Paper	Web of Science	EC5
Data Mart With Lean Six Sigma Concept for Performance Level Assessment in Knowledge Management Framework	PROCEEDINGS OF THE 14TH EUROPEAN CONFERENCE ON KNOWLEDGE MANAGEMENT (ECKM 2013), VOLS 1 AND 2		Sahno, Jevgeni; Shevtshenko, Eduard; Karaulova, Tatjana	2013		Conference Paper	Web of Science	EC5
Managing Patients' Wait Time in Specialist Out-patient Clinic Using Real-time Data from Existing Queue Management and ADT Systems	MEDINFO 2013: PROCEEDINGS OF THE 14TH WORLD CONGRESS ON MEDICAL AND HEALTH INFORMATICS, PTS 1 AND 2	10.3233/978-1-61499-289-9-951	Ju, John Chen; Ann, Gan Soon; Wee, Justine Tan Siew; Yuchi, Peter Huang; Mei, Chan Mei; Mei, Sharon Wong Mei; Weng, Fong Kam	2013		Conference Paper	Web of Science	EC5
Agent based Resource Monitoring system in IaaS Cloud Environment	FIRST INTERNATIONAL CONFERENCE ON COMPUTATIONAL INTELLIGENCE: MODELING TECHNIQUES AND APPLICATIONS (CIMTA) 2013	10.1016/j.protcy.2013.12.353	Meera, A.; Swamynathan, S.	2013		Conference Paper	Web of Science	EC3
Interactive Software Maps for Web-Based Source Code Analysis	WEB3D 2013: 18TH INTERNATIONAL CONFERENCE ON 3D WEB TECHNOLOGY		Limberger, Daniel; Wasty, Benjamin; Truemper, Jonas; Doellner, Juergen	2013		Conference Paper	Web of Science	EC2
Implementation of a Corporate Performance Management System in a Large City	PROCEEDINGS OF THE 4TH INTERNATIONAL CONFERENCE ON INFORMATION SYSTEMS MANAGEMENT AND EVALUATION (ICIME 2013)		Tudor, Mark; Hart, Mike	2013		Conference Paper	Web of Science	EC2
Intrapartum care quality indicators: a systematic approach for achieving consensus	EUROPEAN JOURNAL OF OBSTETRICS & GYNECOLOGY AND REPRODUCTIVE BIOLOGY	10.1016/j.ejogrb.2012.09.018	Sibanda, Thabani; Fox, Robert; Draycott, Timothy J.; Mahmood, Tahir; Richmond, David; Simms, Rebecca A.	2013		Journal Article	Web of Science	EC3
DASHBOARD - TOOL FOR MONITORING AND CONTROL THE PERFORMANCES WITHIN INDUSTRIAL ENTITIES	METALURGIA INTERNATIONAL		Man, Mariana; Boca, Ileana-Sorina (Rakos); Macris, Maria	2013		Journal Article	Web of Science	EC5
Comparative analysis of engine generator performance using diesel oil and biodiesels available in Parana State, Brazil	RENEWABLE & SUSTAINABLE ENERGY REVIEWS	10.1016/j.rser.2012.09.037	da Silva, Marcelo Jose; Melegari de Souza, Samuel Nelson; Chaves, Luiz Inacio; Rosa, Helton Aparecido; Secco, Deonir; Santos, Reginaldo Ferreira; Baricatti, Reinaldo Aparecido; Camargo Nogueira, Carlos Eduardo	2013		Journal Article	Web of Science	EC5
USING MODELS TO PROVIDE PREDICTED RANGES FOR BUILDING-HUMAN INTERFACES	BUILDING SIMULATION 2013: 13TH INTERNATIONAL CONFERENCE OF THE INTERNATIONAL BUILDING PERFORMANCE SIMULATION ASSOCIATION		Long, Nicholas; Scheib, Jennifer; Pless, Shanti; Schott, Marjorie	2013		Conference Paper	Web of Science	EC3
INTEGRATION OF LIGHTING PERFORMANCE INDICATORS INTO A DASHBOARD FOR DAYLIGHTING ASSESSMENTS	BUILDING SIMULATION 2013: 13TH INTERNATIONAL CONFERENCE OF THE INTERNATIONAL BUILDING PERFORMANCE SIMULATION ASSOCIATION		Piderit, Beatriz; Besser, Daniela	2013		Conference Paper	Web of Science	EC3
Process Innovation: Redesigning an Enterprise Backbone System	ENTERPRISE INFORMATION SYSTEMS OF THE FUTURE		Van den Bergh, Joachim; Viaene, Stijn	2013		Conference Paper	Web of Science	EC3
Measurement and benchmarking foundations: Providing support to organizations in their development and growth using dashboards	GOVERNMENT INFORMATION QUARTERLY	10.1016/j.giq.2012.11.002	Maheshwari, Devender; Janssen, Marijn	2013		Journal Article	Web of Science	EC3
Revision of sediment quality triad indicators in Puget Sound (Washington, USA): I. a Sediment Chemistry Index and targets for mixtures of toxicants	INTEGRATED ENVIRONMENTAL ASSESSMENT AND MANAGEMENT	10.1002/ieam.1309	Long, Edward R.; Dutch, Margaret; Partridge, Valerie; Weakland, Sandra; Welch, Kathy	2013		Journal Article	Web of Science	EC3
Transportation performances measures and metrics: Overall Transportation Effectiveness (OTE) A Framework, Prototype and Case Study	PROCEEDINGS OF THE 46TH ANNUAL HAWAII INTERNATIONAL CONFERENCE ON SYSTEM SCIENCES	10.1109/HICSS.2013.575	Dalmolen, Simon; Moonen, Hans; Iankoulova, Iliana; van Hillegersberg, Jos	2013		Conference Paper	Web of Science	EC3
Experiment archive, analysis, and visualization at the National Ignition Facility	FUSION ENGINEERING AND DESIGN	10.1016/j.fusengdes.2012.07.009	Hutton, Matthew S.; Azevedo, Stephen; Beeler, Richard; Bettenhausen, Rita; Bond, Essex; Casey, Allan; Liebman, Judith; Marsh, Amber; Pannell, Thomas; Warrick, Abbie	2012		Journal Article	Web of Science	EC3
Towards life cycle sustainability assessment: an implementation to photovoltaic modules	INTERNATIONAL JOURNAL OF LIFE CYCLE ASSESSMENT	10.1007/s11367-012-0433-8	Traverso, Marzia; Asdrubali, Francesco; Francia, Annalisa; Finkbeiner, Matthias	2012		Journal Article	Web of Science	EC3
Meaningful and Useful Measures of Performance: Building a Comprehensive Dashboard of Measures	JOURNAL OF PERIANESTHESIA NURSING	10.1016/j.jopan.2012.07.001	Hooper, Vallire D.	2012		Journal Article	Web of Science	EC3
Performance Dashboard for a Pharmaceutical Project Benchmarking Program	JOURNAL OF CONSTRUCTION ENGINEERING AND MANAGEMENT	10.1061/(ASCE)CO.1943-7862.0000503	Suk, Sung-Joon; Hwang, Bon-Gang; Dai, Jiukun; Caldas, Carlos H.; Mulva, Stephen P.	2012		Journal Article	Web of Science	EC3
Moving forward without looking back: Performance management systems as real-time evidence-based practice tools	CHILDREN AND YOUTH SERVICES REVIEW	10.1016/j.childyouth.2011.12.008	Cash, Scottye J.; Ingram, Stephanie D.; Biben, Denise S.; McKeever, Shann J.; Thompson, Ronald W.; Ferrell, Jared Z.	2012		Journal Article	Web of Science	EC3
Project Management Metrics, KPIs, and Dashboards: A Guide to Measuring and Monitoring Project Performance	PROJECT MANAGEMENT JOURNAL	10.1002/pmj.21263	Indelicato, Greg	2012		Journal Article	Web of Science	EC5
Experiment Dashboard - a generic, scalable solution for monitoring of the LHC computing activities, distributed sites and services	INTERNATIONAL CONFERENCE ON COMPUTING IN HIGH ENERGY AND NUCLEAR PHYSICS 2012 (CHEP2012), PTS 1-6	10.1088/1742-6596/396/3/032093	Andreeva, J.; Cinquilli, M.; Dieguez, D.; Dzhunov, I.; Karavakis, E.; Karhula, P.; Kenyon, M.; Kokoszkiewicz, L.; Nowotka, M.; Ro, G.; Saiz, P.; Sargsyan, L.; Schovancova, J.; Tuckett, D.	2012		Conference Paper	Web of Science	EC3
Storage element performance optimization for CMS analysis jobs	INTERNATIONAL CONFERENCE ON COMPUTING IN HIGH ENERGY AND NUCLEAR PHYSICS 2012 (CHEP2012), PTS 1-6	10.1088/1742-6596/396/4/042037	Behrmann, G.; Dahlblom, J.; Guldmyr, J.; Happonen, K.; Linden, T.	2012		Conference Paper	Web of Science	EC3
Centralized Fabric Management Using Puppet, Git, and GLPI	INTERNATIONAL CONFERENCE ON COMPUTING IN HIGH ENERGY AND NUCLEAR PHYSICS 2012 (CHEP2012), PTS 1-6	10.1088/1742-6596/396/4/042056	Smith, Jason A.; De Stefano, John S., Jr.; Fetzko, John; Hollowell, Christopher; Ito, Hironori; Karasawa, Mizuki; Pryor, James; Rao, Tejas; Strecker-Kellogg, William	2012		Conference Paper	Web of Science	EC3
Freeway and Arterial System of Transportation Dashboard Web-Based Freeway and Arterial Performance Measurement System	TRANSPORTATION RESEARCH RECORD	10.3141/2271-06	Xie, Gang; Hoeft, Brian	2012		Journal Article	Web of Science	EC3
Unveiling strategy in SMEs through balanced scorecard implementation: A circular methodology	TOTAL QUALITY MANAGEMENT & BUSINESS EXCELLENCE	10.1080/14783363.2011.637800	Garengo, Patrizia; Biazzo, Stefano	2012		Journal Article	Web of Science	EC3
AN INSTITUTION-WIDE PROJECT USING AN ELECTRONIC VOTING SYSTEM FOR ASSESSMENT: THE STORY SO FAR ...	EDULEARN12: 4TH INTERNATIONAL CONFERENCE ON EDUCATION AND NEW LEARNING TECHNOLOGIES		Robins, K.; Gormley-Fleming, E.	2012		Conference Paper	Web of Science	EC3
Monitoring the US ATLAS Network Infrastructure with perfSONAR-PS	INTERNATIONAL CONFERENCE ON COMPUTING IN HIGH ENERGY AND NUCLEAR PHYSICS 2012 (CHEP2012), PTS 1-6	10.1088/1742-6596/396/4/042038	McKee, Shawn; Lake, Andrew; Laurens, Philippe; Severini, Horst; Wlodek, Tomasz; Wolff, Stephen; Zurawski, Jason	2012		Conference Paper	Web of Science	EC5
Assessing architectural evolution: a case study	EMPIRICAL SOFTWARE ENGINEERING	10.1007/s10664-011-9164-x	Wermelinger, Michel; Yu, Yijun; Lozano, Angela; Capiluppi, Andrea	2011		Journal Article	Web of Science	EC3
A framework of information visualization for multi-system construction	AUTOMATION IN CONSTRUCTION	10.1016/j.autcon.2010.10.003	Kuo, Cheng-Han; Tsai, Meng-Han; Kang, Shih-Chung	2011		Journal Article	Web of Science	EC3
Implementation and impact of a regional anticoagulation performance measure dashboard tool within the Veterans Affairs Sierra Pacific Network	JOURNAL OF THROMBOSIS AND THROMBOLYSIS		Wright, S. M.; Carmichael, J. M.; Pham, R. H.; Coleman, R. W.; Meier, J. L.; Mambourg, S. E.	2011		Journal Article	Web of Science	EC3
Towards an Enterprise Information Subsystem for Measuring (Perceived) Landside Accessibility of Airports	ENTERPRISE INFORMATION SYSTEMS, PT 2		Janssen, Maarten; van den Berg, Jan; Davarynejad, Mohsen; Marchau, Vincent	2011		Conference Paper	Web of Science	EC3
The TDAQ Analytics Dashboard: a real-time web application for the ATLAS TDAQ control infrastructure	INTERNATIONAL CONFERENCE ON COMPUTING IN HIGH ENERGY AND NUCLEAR PHYSICS (CHEP 2010)	10.1088/1742-6596/331/2/022019	Miotto, Giovanna Lehmann; Magnoni, Luca; Sloper, John Erik	2011		Conference Paper	Web of Science	EC3
Taking Advantage of Education Data: Advanced Data Analysis and Reporting in Virtual Learning Environments	ELEKTRONIKA IR ELEKTROTECHNIKA		Podgorelec, V.; Kuhar, S.	2011		Journal Article	Web of Science	EC3
ASSESSING ORGANIZATIONAL EFFECTIVENESS: THE ROLE OF PERFORMANCE MEASURES	LIBRARY QUARTERLY	10.1086/657447	Matthews, Joseph R.	2011		Journal Article	Web of Science	EC5
BUSINESS PERFORMANCE MANAGEMENT FRAMEWORK BASED ON BUSINESS INTELLIGENCE PLATFORM	3RD INTERNATIONAL SYMPOSIUM ON INFORMATION ENGINEERING AND ELECTRONIC COMMERCE (IEEC 2011), PROCEEDINGS		Tian Xin; Zhang Yu-feng	2011		Conference Paper	Web of Science	EC5
Utilizing IT in Government: Strategic View to Digital Dashboards	INFORMATION AND FINANCIAL ENGINEERING, ICIFE 2011		Aliy, Nastaran	2011		Conference Paper	Web of Science	EC5
REMOTE TEACHER E-VALUATION IN AN ONLINE ENVIRONMENT	INTED2011: 5TH INTERNATIONAL TECHNOLOGY, EDUCATION AND DEVELOPMENT CONFERENCE		Fawson, Kenneth; Naffziger, Loren	2011		Conference Paper	Web of Science	EC5
From Mobile Phones to Personal Wellness Dashboards	IEEE PULSE	10.1109/MPUL.2010.937244	Kailas, Aravind; Chong, Chia-Chin; Watanabe, Fujio	2010		Journal Article	Web of Science	EC5
Dashboard applications to monitor experiment activities at sites	17TH INTERNATIONAL CONFERENCE ON COMPUTING IN HIGH ENERGY AND NUCLEAR PHYSICS (CHEP09)	10.1088/1742-6596/219/6/062003	Andreeva, Julia; Belforte, Stefano; Boehm, Max; Casajus, Adrian; Flix, Josep; Gaidioz, Benjamin; Grigoras, Costin; Kokoszkiewicz, Lukasz; Lanciotti, Elisa; Rocha, Ricardo; Saiz, Pablo; Santinelli, Roberto; Sidorova, Irina; Sciaba, Andrea; Tsaregorodtsev, Andrei	2010		Conference Paper	Web of Science	EC5
NAVIGATING RETAIL BRANDS FOR STAYING ALIVE	3RD ANNUAL EUROMED CONFERENCE OF THE EUROMED ACADEMY OF BUSINESS: BUSINESS DEVELOPMENTS ACROSS COUNTRIES AND CULTURES		Grandhi, Balakrishna; Singh, Jyothsna; Patwa, Nitin	2010		Conference Paper	Web of Science	EC5
Performance Dashboards for Universities	ADVANCED MANUFACTURING ENGINEERING, QUALITY AND PRODUCTION SYSTEMS		Muntean, Mihaela; Sabau, Gheorghe; Bologa, Ana-Ramona; Surcel, Traian; Florea, Alexandra	2010		Conference Paper	Web of Science	EC3
DASHBOARDS IN PERFORMANCE MANAGEMENT: THE FOUNDATIONS AND RESEARCH OPPORTUNITIES FOR THEIR EFFECTIVE USE	AMIS 2010 - PROCEEDINGS OF THE 5TH INTERNATIONAL CONFERENCE, ACCOUNTING AND MANAGEMENT INFORMATION SYSTEMS		Yigitbasioglu, Ogan; Velcu, Oana	2010		Conference Paper	Web of Science	EC3
Risk in Supply Networks: The Case of Aeronautical Firms	BUSINESS PERFORMANCE MEASUREMENT AND MANAGEMENT: NEW CONTEXTS, THEMES AND CHALLENGES	10.1007/978-3-642-04800-5_14	Grisi, Roberto Maria; Murino, Teresa; Zoppoli, Pasquale	2010		Conference Paper	Web of Science	EC3
Sustainable Development and Climate Change Challenges Case of a Public Organization	CLIMATE: GLOBAL CHANGE AND LOCAL ADAPTATION	10.1007/978-94-007-1770-1_11	Merad, M.; Dechy, N.; Marcel, F.	2010		Conference Paper	Web of Science	EC3
Financial Markets in Motion: Visualising stock price and news interactions during the 2008 global financial crisis	ICCS 2010 - INTERNATIONAL CONFERENCE ON COMPUTATIONAL SCIENCE, PROCEEDINGS	10.1016/j.procs.2010.04.198	Wu, Elizabeth; Phillips, Peter	2010		Conference Paper	Web of Science	EC3
The Environmental Performance of Dutch Government Bond Funds	JOURNAL OF BUSINESS ETHICS	10.1007/s10551-010-0637-4	Scholtens, Bert	2010		Journal Article	Web of Science	EC3
Assessing and Selecting Data for a Nursing Services Dashboard	JOURNAL OF NURSING ADMINISTRATION	10.1097/NNA.0b013e3181c47d45	Frith, Karen H.; Anderson, Faye; Sewell, Jeanne P.	2010		Journal Article	Web of Science	EC3
A Strategic DSS Model from Functionalities to User Interface	KNOWLEDGE MANAGEMENT AND INNOVATION: A BUSINESS COMPETITIVE EDGE PERSPECTIVE, VOLS 1-3		Airinei, Dinu; Homocianu, Daniel	2010		Conference Paper	Web of Science	EC3
B2B relationship management: a framework to explore the impact of collaboration	PRODUCTION PLANNING & CONTROL	10.1080/09537287.2010.488932	Derrouiche, Ridha; Neubert, Gilles; Bouras, Abdelaziz; Savino, Matteo	2010		Journal Article	Web of Science	EC3
The modelling of business rules for dashboard reporting using mutual information	18TH WORLD IMACS CONGRESS AND MODSIM09 INTERNATIONAL CONGRESS ON MODELLING AND SIMULATION: INTERFACING MODELLING AND SIMULATION WITH MATHEMATICAL AND COMPUTATIONAL SCIENCES		Calbert, Greory	2009		Conference Paper	Web of Science	EC3
DEVELOPING DASHBOARDS: Performance at a Glance	ACSMS HEALTH & FITNESS JOURNAL		Evans, David L.	2009		Journal Article	Web of Science	EC5
CONSIDERATIONS FOR USE DASHBOARD AS INDUCTOR OF PERFORMANCE OF ENTERPRISE	ANNALS OF DAAAM FOR 2009 & PROCEEDINGS OF THE 20TH INTERNATIONAL DAAAM SYMPOSIUM		Niculescu, Nicoleta; Ionescu, Adriana Mihaela; Golea, Valentina; Leustean, Beatrice	2009		Conference Paper	Web of Science	EC5
The Expert Explorer: A Tool for Hospital Data Visualization and Adverse Drug Event Rules Validation	DETECTION AND PREVENTION OF ADVERSE DRUG EVENTS: INFORMATION TECHNOLOGIES AND HUMAN FACTORS	10.3233/978-1-60750-043-8-85	Baceanu, Adrian; Atasiei, Ionut; Chazard, Emmanuel; Leroy, Nicolas	2009		Conference Paper	Web of Science	EC5
VERTIGO: Find, Enjoy and Share Media Trails across Physical and Social Contexts	DIGITAL BUSINESS		Galli, Luca; Guarneri, Renata; Huhtamaki, Jukka	2009		Conference Paper	Web of Science	EC5
ENVIRONMENT AND ENVIRONMENTAL EFFECTS OF POLLUTION. MODEL OF ECO-DASHBOARD - A TOOL FOR ANALYSIS OF ENVIRONMENTAL MANAGEMENT PERFORMANCES	METALURGIA INTERNATIONAL		Martinescu, Dana-Maria; Capusneanu, Sorinel	2009		Journal Article	Web of Science	EC5
Plasma edge kinetic-MHD modeling in tokamaks using Kepler workflow for code coupling, data management and visualization	COMMUNICATIONS IN COMPUTATIONAL PHYSICS		Cummings, J.; Pankin, A.; Podhorszki, N.; Park, G.; Ku, S.; Barreto, R.; Klasky, S.; Chang, C. S.; Strauss, H.; Sugiyama, L.; Snyder, P.; Pearlstein, D.; Ludaescher, B.; Bateman, G.; Kritz, A.	2008		Journal Article	Web of Science	EC5
Lessons learnt from the reorganization of maternity services	BRITISH JOURNAL OF HOSPITAL MEDICINE	10.12968/hmed.2008.69.2.28349	Arulkumaran, S.; Wells, M.; Boddington, R.	2008		Journal Article	Web of Science	EC5
Business process monitoring: BT Italy case study	E-GOVERNMENT: ICT PROFESSIONALISM AND COMPETENCES - SERVICE SCIENCE		Rimini, Giorgio; Roberti, Paolo	2008		Conference Paper	Web of Science	EC3
Effects of Pattern Size, Dual Side Patterning, and Imprint Materials in the Fabrication of Antireflective Structure Using Nanoimprint	NANOENGINEERING: FABRICATION, PROPERTIES, OPTICS, AND DEVICES V	10.1117/12.794426	Choi, Dae-Geun; Lee, Ki-Jung; Kim, Ki-Don; Choi, Jun-Hyuk; Jeong, Jun-Ho; Lee, Eung-Sug	2008		Conference Paper	Web of Science	EC3
16T: toward a dynamic vendor evaluation model in integrated SCM processes	SUPPLY CHAIN MANAGEMENT-AN INTERNATIONAL JOURNAL	10.1108/13598540810905642	Pal, Pralay; Kumar, Bimal	2008		Journal Article	Web of Science	EC3
The deadly sins of performance measurment (and how to avoid them)	MIT SLOAN MANAGEMENT REVIEW		Hammer, Michael; Haney, Carole J.; Wester, Anders; Ciccone, Rick; Gaffney, Paul	2007		Journal Article	Web of Science	EC5
A rapid method for assessing the environmental performance of commercial farms in the Pampas of Argentina	ENVIRONMENTAL MONITORING AND ASSESSMENT	10.1007/s10661-006-7981-y	Viglizzo, E. F.; Frank, F.; Bernardos, J.; Buschiazzo, D. E.; Cabo, S.	2006		Journal Article	Web of Science	EC5
Developing a municipal performance measurement system: Reflections on the Atlanta dashboard	PUBLIC ADMINISTRATION REVIEW	10.1111/j.1540-6210.2005.00461.x	Edwards, D; Thomas, JC	2005		Journal Article	Web of Science	EC5
Leveraging nurse-related dashboard benchmarks to expedite performance improvement and document excellence	JOURNAL OF NURSING ADMINISTRATION		Donaldson, N; Brown, DS; Aydin, CE; Bolton, MLB; Rutledge, DN	2005		Journal Article	Web of Science	EC5
Performance improvement dashboard for the perioperative services area	2005 IEEE 31ST ANNUAL NORTHEAST BIOENGINEERING CONFERENCE		Larsen, KW	2005		Conference Paper	Web of Science	EC3
Capitalizing on early project decision-making opportunities to improve facility design, construction, and life-cycle performance - POP, PM4D, and decision dashboard approaches	AUTOMATION IN CONSTRUCTION	10.1016/j.autcon.2003.08.004	Kam, C; Fischer, M	2004		Journal Article	Web of Science	EC3
Virginia department of transportation's dashboard performance measurement and reporting system - Going the full monty	TRANSPORTATION PLANNING AND ANALYSIS 2004		Gifford, JL; Carlisle, WH	2004		Conference Paper	Web of Science	EC3
Control charts in the comptrollers office: (And other peculiar places)	ASQ'S 57TH ANNUAL QUALITY CONGRESS PROCEEDINGS: EXPANDING HORIZON: GLOBAL, PERSONAL, TOOLS, NETWORKING, SOLUTIONS		Gerst, R	2003		Conference Paper	Web of Science	EC3
Life Cycle Costing applied to railway design and maintenance: creating a dashboard for infrastructure performance planning	URBAN TRANSPORT IX: URBAN TRANSPORT AND THE ENVIRONMENT IN THE 21ST CENTURY		Zoeteman, A	2003		Conference Paper	Web of Science	EC3
Daytime veiling glare and driver visual performance: Influence of windshield rake angle and dashboard reflectance	JOURNAL OF SAFETY RESEARCH	10.1016/S0022-4375(97)00004-2	Schumann, J; Flannagan, MJ; Sivak, M; Traube, EC	1997		Journal Article	Web of Science	EC5
Collaborative learning in mathematics classrooms: Can teachers understand progress of concurrent collaborating groups?	Computers and Education	10.1016/j.compedu.2021.104151	Schwarz, B.B., Swidan, O., Prusak, N., Palatnik, A.	2021	https://www.scopus.com/inward/record.uri?eid=2-s2.0-85100417083&doi=10.1016%2fj.compedu.2021.104151&partnerID=40&md5=dabe858e4c3c5eda23a2c5bb7a15ad9c	Journal Article	Scopus	EC3
Assessment of sustainable development through a multi-criteria approach: Application in brazilian municipalities	Journal of Environmental Management	10.1016/j.jenvman.2021.111954	Paz, T.D.S.R., Caiado, R.G.G., Quelhas, O.L.G., Gavião, L.O., Lima, G.B.A.	2021	https://www.scopus.com/inward/record.uri?eid=2-s2.0-85099623984&doi=10.1016%2fj.jenvman.2021.111954&partnerID=40&md5=96c8123b652f951e334c07f6f29aacb0	Journal Article	Scopus	EC3
Use of Digital Platforms to Enhance Productivity and Efficiency in the Petroleum Industry	SAE Technical Papers		Aggarwal, K., Gosalvez, D.	2021	https://www.scopus.com/inward/record.uri?eid=2-s2.0-85103446328&partnerID=40&md5=73f114c6ba87a9f26df3dcdbf754f84e	Conference Paper	Scopus	EC3
Enabling High-Throughput Searches for Multiple Chemical Data Using the U.S.-EPA CompTox Chemicals Dashboard	Journal of Chemical Information and Modeling	10.1021/acs.jcim.0c01273	Lowe, C.N., Williams, A.J.	2021	https://www.scopus.com/inward/record.uri?eid=2-s2.0-85100264521&doi=10.1021%2facs.jcim.0c01273&partnerID=40&md5=b2b2c237f26878421952f9de182eda42	Journal Article	Scopus	EC3
Field BIM: Establishing a Requirements Framework for Mobile BIM Technologies	Lecture Notes in Civil Engineering	10.1007/978-3-030-51295-8_70	Jowett, B., Kassem, M.	2021	https://www.scopus.com/inward/record.uri?eid=2-s2.0-85088452032&doi=10.1007%2f978-3-030-51295-8_70&partnerID=40&md5=0dc5dce62f9edfe305c8813a14e15b20	Book Chapter	Scopus	EC5
SecurityGuard: An Automated Secure Coding Framework	Communications in Computer and Information Science	10.1007/978-3-030-71711-7_25	Javed, Y., Arian, Q.A., Alenezi, M.	2021	https://www.scopus.com/inward/record.uri?eid=2-s2.0-85103500642&doi=10.1007%2f978-3-030-71711-7_25&partnerID=40&md5=62ddc8acceb9ee9dba537f350b916ad5	Conference Paper	Scopus	EC5
Snap4City Platform to Speed Up Policies	Green Energy and Technology	10.1007/978-3-030-57764-3_7	Mitolo, N., Nesi, P., Pantaleo, G., Paolucci, M.	2021	https://www.scopus.com/inward/record.uri?eid=2-s2.0-85102646535&doi=10.1007%2f978-3-030-57764-3_7&partnerID=40&md5=9466be257207ee8eb925dacef96e90a9	Conference Paper	Scopus	EC5
Radiology Patient Outcome Measures: Impact of a Departmental Pay-for-Performance Initiative on Key Quality and Safety Measures	Journal of the American College of Radiology	10.1016/j.jacr.2020.12.032	Enamandram, S.S., Burk, K.S., Dang, P.A., Mar, W.W., Centerbar, C., Boland, G.W., Khorasani, R.	2021	https://www.scopus.com/inward/record.uri?eid=2-s2.0-85102146059&doi=10.1016%2fj.jacr.2020.12.032&partnerID=40&md5=16dcd46afdc0fb1a896d5962838a6a9b	Journal Article	Scopus	EC5
Development of a Real-Time Pollution Monitoring System for Green Auditing	Advances in Intelligent Systems and Computing	10.1007/978-981-15-5113-0_36	Garg, A., Singh, B., Ekta, Biswas, J.R., Madan, K., Chopra, P.	2021	https://www.scopus.com/inward/record.uri?eid=2-s2.0-85089717293&doi=10.1007%2f978-981-15-5113-0_36&partnerID=40&md5=02e116a87169f912ee0d6a38e7ae2481	Conference Paper	Scopus	EC5
Model to Evaluate Users’ Engagement to Augmented Reality Using xAPI	Advances in Intelligent Systems and Computing	10.1007/978-3-030-52575-0_26	Angeloni, M.P.C., Saliah-Hassane, H., da Silva, J.B., Alves, J.B.M.	2021	https://www.scopus.com/inward/record.uri?eid=2-s2.0-85090097720&doi=10.1007%2f978-3-030-52575-0_26&partnerID=40&md5=9738c71970a583dc46bfde0256b300c0	Conference Paper	Scopus	EC5
Profile Information Analysis of Twitter Social Network	Advances in Intelligent Systems and Computing	10.1007/978-3-030-59191-5_5	Urrutia, A., Nicolas, C.	2021	https://www.scopus.com/inward/record.uri?eid=2-s2.0-85097583107&doi=10.1007%2f978-3-030-59191-5_5&partnerID=40&md5=f972c49ab35bf8ea40f918e0f7b4861d	Book Chapter	Scopus	EC3
Unraveling the Secret to Success: Investigating the Link Between a Business Strategy Model and Organizational Performance	Lecture Notes in Networks and Systems	10.1007/978-3-030-66093-2_36	Eybers, S.	2021	https://www.scopus.com/inward/record.uri?eid=2-s2.0-85101369240&doi=10.1007%2f978-3-030-66093-2_36&partnerID=40&md5=1a00999be7bcc9a8c09e683aba2b7c4d	Conference Paper	Scopus	EC3
De-risking subsurface uncertainties in developing and managing deepwater turbidite gas assets through data analytics	Arabian Journal for Science and Engineering	10.1007/s13369-021-05590-y	Pratama, E.	2021	https://www.scopus.com/inward/record.uri?eid=2-s2.0-85103678281&doi=10.1007%2fs13369-021-05590-y&partnerID=40&md5=8422f505471b8b56002ebec8fc4d83cf	Journal Article	Scopus	EC5
A business intelligence dashboard design approach to improve data analytics and decision making	CEUR Workshop Proceedings		Orlovskyi, D., Kopp, A.	2021	https://www.scopus.com/inward/record.uri?eid=2-s2.0-85103274538&partnerID=40&md5=f33494d625a98f3bbd29277c58fd1dbc	Conference Paper	Scopus	EC5
Efficacy of dashboard driven dosing of infliximab in inflammatory bowel disease patients; a randomized controlled trial	Scandinavian Journal of Gastroenterology	10.1080/00365521.2020.1856405	Strik, A.S., Löwenberg, M., Mould, D.R., Berends, S.E., Ponsioen, C.I., van den Brande, J.M.H., Jansen, J.M., Hoekman, D.R., Brandse, J.F., Duijvestein, M., Gecse, K.B., de Vries, A., Mathôt, R.A., D’Haens, G.R.	2021	https://www.scopus.com/inward/record.uri?eid=2-s2.0-85097394546&doi=10.1080%2f00365521.2020.1856405&partnerID=40&md5=91798f15ca2d26ba185d0b972d77a565	Journal Article	Scopus	EC3
Deriving Performance Measures of Workflow in Radiation Therapy from Real-Time Data	Lecture Notes in Computer Science (including subseries Lecture Notes in Artificial Intelligence and Lecture Notes in Bioinformatics)	10.1007/978-3-030-70650-0_13	Munbodh, R., Leonard, K.L., Klein, E.E.	2021	https://www.scopus.com/inward/record.uri?eid=2-s2.0-85103546631&doi=10.1007%2f978-3-030-70650-0_13&partnerID=40&md5=ea72f5ce22122c9076d02030f66993b5	Conference Paper	Scopus	EC3
Design and realization of microcontroller-based sound level meter calibration devices	IOP Conference Series: Materials Science and Engineering	10.1088/1757-899X/1007/1/012181	Setyaningsih, E., Bayu Ramada Meikaharto, R., Candra, H.	2020	https://www.scopus.com/inward/record.uri?eid=2-s2.0-85100047881&doi=10.1088%2f1757-899X%2f1007%2f1%2f012181&partnerID=40&md5=d4a7d5d1eff293071a88196cec26bcef	Conference Paper	Scopus	EC3
Dashboard utilization for improvement in Key Performance Indicators (KPI) in Clinical Laboratory of Tertiary Care Hospital, Lahore Pakistan	Medical Forum Monthly		Alavi, N., Khawaja, A., Asif, M., Ejaz, A., Abeer, Jaffar, R.	2020	https://www.scopus.com/inward/record.uri?eid=2-s2.0-85101635462&partnerID=40&md5=4ced838acdc8b8c51675efe3b7d1f99b	Journal Article	Scopus	EC3
Learning dialogues orchestrated with BookRoll: A case study of undergraduate physics class during COVID-19 lockdown	ICCE 2020 - 28th International Conference on Computers in Education, Proceedings		Kannan, V., Warriem, J., Majumdar, R., Ogata, H.	2020	https://www.scopus.com/inward/record.uri?eid=2-s2.0-85099456073&partnerID=40&md5=4edb5d58fd69a4df0a20ffd1b4f948c1	Conference Paper	Scopus	EC3
Reimagining the conceptualisation, design and delivery of learning analytics	ICCE 2020 - 28th International Conference on Computers in Education, Proceedings		Bakharia, A., Corrin, L.	2020	https://www.scopus.com/inward/record.uri?eid=2-s2.0-85099453235&partnerID=40&md5=447aa8934de4a6144890f43bc607ac5b	Conference Paper	Scopus	EC3
Near Real Time Twitter Sentiment Analysis and Visualization	IOP Conference Series: Materials Science and Engineering	10.1088/1757-899X/928/3/032044	Albaldawi, W.S., Almuttairi, R.M.	2020	https://www.scopus.com/inward/record.uri?eid=2-s2.0-85097132481&doi=10.1088%2f1757-899X%2f928%2f3%2f032044&partnerID=40&md5=f29dfc6e31528e2e4b20ef636c41b7ea	Conference Paper	Scopus	EC3
WiFiMon: A mobility analytics platform for building occupancy monitoring and contact tracing using wifi sensing: Poster abstract	SenSys 2020 - Proceedings of the 2020 18th ACM Conference on Embedded Networked Sensor Systems	10.1145/3384419.3430598	Cecchet, E., Acharya, A., Molom-Ochir, T., Trivedi, A., Shenoy, P.	2020	https://www.scopus.com/inward/record.uri?eid=2-s2.0-85097565279&doi=10.1145%2f3384419.3430598&partnerID=40&md5=8ad41054a75b102d8af634c468287709	Conference Paper	Scopus	EC5
Recommender systems: Metric suggestion mechanisms applied to adaptable software dashboards	ESEC/FSE 2020 - Proceedings of the 28th ACM Joint Meeting European Software Engineering Conference and Symposium on the Foundations of Software Engineering	10.1145/3368089.3418779	Strugar, D.	2020	https://www.scopus.com/inward/record.uri?eid=2-s2.0-85097131824&doi=10.1145%2f3368089.3418779&partnerID=40&md5=80c0ab2c64e315d44067fe7178cbde73	Conference Paper	Scopus	OK
Data visualization on focus: Exploring communicability of dashboards generated from BI tools	IHC 2020 - Proceedings of the 19th Brazilian Symposium on Human Factors in Computing Systems	10.1145/3424953.3426544	Nunes, F., Correa, C., Jandrey, A., Barcelos, A., Reyes, D., Bernardes, M., Sales, A., Silveira, M.S.	2020	https://www.scopus.com/inward/record.uri?eid=2-s2.0-85099716639&doi=10.1145%2f3424953.3426544&partnerID=40&md5=31fb34928b04ed658bbb0a41448c803d	Conference Paper	Scopus	EC5
Advances in the use of domain engineering to support feature identification and generation of information visualizations	ACM International Conference Proceeding Series	10.1145/3434780.3436640	Vázquez-Ingelmo, A., García Peñalvo, F.J., Theron, R.	2020	https://www.scopus.com/inward/record.uri?eid=2-s2.0-85100535082&doi=10.1145%2f3434780.3436640&partnerID=40&md5=31965c7e78dc162579e2192f8fe8de0d	Conference Paper	Scopus	EC3
Annotation System to Build Cyberbullying and Hate Speech Detection Model Training Dataset	ACM International Conference Proceeding Series	10.1145/3431656.3432054	Febriana, T., Budiarto, A.	2020	https://www.scopus.com/inward/record.uri?eid=2-s2.0-85100372128&doi=10.1145%2f3431656.3432054&partnerID=40&md5=30fdb59fe81219c160870251e5371157	Conference Paper	Scopus	EC5
Intelligent positioning method for aesthetic preference of user interface based on Mahalanobis-Taguchi system [基于马田系统的人机界面审美偏好智能定位方法]	Jisuanji Jicheng Zhizao Xitong/Computer Integrated Manufacturing Systems, CIMS	10.13196/j.cims.2020.10.004	Chu, C., Dong, Z.	2020	https://www.scopus.com/inward/record.uri?eid=2-s2.0-85096561697&doi=10.13196%2fj.cims.2020.10.004&partnerID=40&md5=9249bdf2cc6ff8ceda4a454f0ac0a3cf	Journal Article	Scopus	EC3
A vertical wind turbine monitoring system using commercial online digital dashboard	International Journal of Electrical and Computer Engineering	10.11591/IJECE.V10I5.PP5131-5138	Ermeey, A.K., Taib, M.M., Nasran, A.R., Yushafizee, Y.M.	2020	https://www.scopus.com/inward/record.uri?eid=2-s2.0-85087149111&doi=10.11591%2fIJECE.V10I5.PP5131-5138&partnerID=40&md5=b8e71c79656b0ced7d2e1339006ac962	Journal Article	Scopus	EC5
Optimization of the control process in residential buildings using technological tools	2020 Congreso Internacional de Innovacion y Tendencias en Ingenieria, CONIITI 2020 - Conference Proceedings	10.1109/CONIITI51147.2020.9240343	Prat, J., Romero, A., Rodriguez, S., Farje, J.	2020	https://www.scopus.com/inward/record.uri?eid=2-s2.0-85096535379&doi=10.1109%2fCONIITI51147.2020.9240343&partnerID=40&md5=c43d20169a559eba8cea3c8908dfa9e3	Conference Paper	Scopus	EC5
Application of innovative tools to design ergonomic control dashboards	Advances in Transdisciplinary Engineering	10.3233/ATDE200077	Grandi, F., Peruzzini, M., Campanella, C.E., Pellicciari, M.	2020	https://www.scopus.com/inward/record.uri?eid=2-s2.0-85092786412&doi=10.3233%2fATDE200077&partnerID=40&md5=90ccea43799f602ee551df8a12085cb3	Conference Paper	Scopus	EC3
An IoT application case study to optimize electricity consumption in the government sector	ACM International Conference Proceeding Series	10.1145/3428502.3428511	Branco, T.T., Kawashita, I.M., De Sa-Soares, F., Monteiro, C.N.	2020	https://www.scopus.com/inward/record.uri?eid=2-s2.0-85095972325&doi=10.1145%2f3428502.3428511&partnerID=40&md5=a9f8428d07b2a2e0a154e415631c3932	Conference Paper	Scopus	EC3
An Intelligent Dashboard for Assisted Tweet Composition in the Cultural Heritage Area (Work-in-progress)	ACM International Conference Proceeding Series	10.1145/3411170.3411272	Martoglia, R., Montangero, M.	2020	https://www.scopus.com/inward/record.uri?eid=2-s2.0-85091321785&doi=10.1145%2f3411170.3411272&partnerID=40&md5=7c9e663787eb928a3440b1810fbe745b	Conference Paper	Scopus	EC5
Comparative Frameworks for Monitoring Quality Assurance in Higher Education Institutions using Business Intelligence	2020 International Conference on Computing and Information Technology, ICCIT 2020	10.1109/ICCIT-144147971.2020.9213808	Sorour, A., Atkins, A.S., Stanier, C.F., Alharbi, F.D.	2020	https://www.scopus.com/inward/record.uri?eid=2-s2.0-85098462483&doi=10.1109%2fICCIT-144147971.2020.9213808&partnerID=40&md5=5713adb2f2887dfcbfcd30926c4ce070	Conference Paper	Scopus	EC3
A gamification platform to foster energy efficiency in office buildings	Energy and Buildings	10.1016/j.enbuild.2020.110101	Iria, J., Fonseca, N., Cassola, F., Barbosa, A., Soares, F., Coelho, A., Ozdemird, A.	2020	https://www.scopus.com/inward/record.uri?eid=2-s2.0-85084830401&doi=10.1016%2fj.enbuild.2020.110101&partnerID=40&md5=4638556e69349e843d5f636687a471fb	Journal Article	Scopus	EC3
From 6.2 to 0.15 seconds-an Industrial Case Study on Mobile Web Performance	Proceedings - 2020 IEEE International Conference on Software Maintenance and Evolution, ICSME 2020	10.1109/ICSME46990.2020.00084	Riet, J.V., Paganelli, F., Malavolta, I.	2020	https://www.scopus.com/inward/record.uri?eid=2-s2.0-85096639487&doi=10.1109%2fICSME46990.2020.00084&partnerID=40&md5=95b9c95d3f65406eeaafc7912d5ef67a	Conference Paper	Scopus	EC3
Interactive Data Driven Visualization for COVID-19 with Trends, Analytics and Forecasting	Proceedings of the International Conference on Information Visualisation	10.1109/IV51561.2020.00101	Clement, F., Kaur, A., Sedghi, M., Krishnaswamy, D., Punithakumar, K.	2020	https://www.scopus.com/inward/record.uri?eid=2-s2.0-85102940681&doi=10.1109%2fIV51561.2020.00101&partnerID=40&md5=d2fbacd067bc2ff23ed3b084b75ee8a9	Conference Paper	Scopus	EC5
Data-driven and tool-supported elicitation of quality requirements in agile companies	Software Quality Journal	10.1007/s11219-020-09509-y	Oriol, M., Martínez-Fernández, S., Behutiye, W., Farré, C., Kozik, R., Seppänen, P., Vollmer, A.M., Rodríguez, P., Franch, X., Aaramaa, S., Abhervé, A., Choraś, M., Partanen, J.	2020	https://www.scopus.com/inward/record.uri?eid=2-s2.0-85082809321&doi=10.1007%2fs11219-020-09509-y&partnerID=40&md5=8fa0cc100c3ef40adf4ca12f6387189c	Journal Article	Scopus	EC5
The Wikipedia Diversity Observatory: A Project to Identify and Bridge Content Gaps in Wikipedia	ACM International Conference Proceeding Series	10.1145/3412569.3412866	Miquel-Ribé, M., Laniado, D.	2020	https://www.scopus.com/inward/record.uri?eid=2-s2.0-85094945372&doi=10.1145%2f3412569.3412866&partnerID=40&md5=c973a3e9458cf2f7d22d064893f47e4d	Conference Paper	Scopus	EC3
Didactic metadata informing teachers’ selection of learning resources: boundary crossing in professional development	Journal of Mathematics Teacher Education	10.1007/s10857-019-09428-1	Cooper, J., Olsher, S., Yerushalmy, M.	2020	https://www.scopus.com/inward/record.uri?eid=2-s2.0-85061911613&doi=10.1007%2fs10857-019-09428-1&partnerID=40&md5=7db0ba0076094fac801e04b9dc3fc057	Journal Article	Scopus	EC5
Validating clinical threshold values for a dashboard view of the compensatory reserve measurement for hemorrhage detection	The journal of trauma and acute care surgery	10.1097/TA.0000000000002586	Convertino, V.A., Wampler, M.R., Johnson, M., Alarhayem, A., Le, T.D., Nicholson, S., Myers, J.G., Chung, K.K., Struck, K.R., Cuenca, C., Eastridge, B.J.	2020	https://www.scopus.com/inward/record.uri?eid=2-s2.0-85089129627&doi=10.1097%2fTA.0000000000002586&partnerID=40&md5=0437af996e2c6fa54aab1bd2a87a8046	Journal Article	Scopus	EC5
Log Files Analysis for Network Intrusion Detection	2020 IEEE 10th International Conference on Intelligent Systems, IS 2020 - Proceedings	10.1109/IS48319.2020.9199976	Brandao, A., Georgieva, P.	2020	https://www.scopus.com/inward/record.uri?eid=2-s2.0-85092689215&doi=10.1109%2fIS48319.2020.9199976&partnerID=40&md5=9a36e11d9254c20697b3f963a1f7ba68	Conference Paper	Scopus	EC3
Privacy Dashboards: The Impact of the Type of Personal Data and User Control on Trust and Perceived Risk	UMAP 2020 Adjunct - Adjunct Publication of the 28th ACM Conference on User Modeling, Adaptation and Personalization	10.1145/3386392.3399557	Herder, E., Van Maaren, O.	2020	https://www.scopus.com/inward/record.uri?eid=2-s2.0-85089282643&doi=10.1145%2f3386392.3399557&partnerID=40&md5=934017b9c9877578903c85b9610dce1c	Conference Paper	Scopus	EC5
Challenges, Strategies and Adaptations on Interactive Dashboards	UMAP 2020 - Proceedings of the 28th ACM Conference on User Modeling, Adaptation and Personalization	10.1145/3340631.3398678	Alhamadi, M.	2020	https://www.scopus.com/inward/record.uri?eid=2-s2.0-85089343787&doi=10.1145%2f3340631.3398678&partnerID=40&md5=7252dfc94ec7dcd8d2c3d32d5e737892	Conference Paper	Scopus	EC3
Data dashboard: Exploring centralization and customization in personal data curation	DIS 2020 - Proceedings of the 2020 ACM Designing Interactive Systems Conference	10.1145/3357236.3395457	Vitale, F., Chen, J., Odom, W., Mcgrenere, J.	2020	https://www.scopus.com/inward/record.uri?eid=2-s2.0-85090501833&doi=10.1145%2f3357236.3395457&partnerID=40&md5=2a2febb83dca817cd6a9a5a0f3c74f5f	Conference Paper	Scopus	EC5
Adoption and impact of a learning analytics dashboard supporting the advisor—Student dialogue in a higher education institute in Latin America	British Journal of Educational Technology	10.1111/bjet.12962	De Laet, T., Millecamp, M., Ortiz-Rojas, M., Jimenez, A., Maya, R., Verbert, K.	2020	https://www.scopus.com/inward/record.uri?eid=2-s2.0-85085922483&doi=10.1111%2fbjet.12962&partnerID=40&md5=93698c444346155e00846680f73b7f4a	Journal Article	Scopus	EC3
A recommendation dashboard utilising micro-filter visualisations: An evaluation and investigation of applicability on mobile devices	Graphical Models	10.1016/j.gmod.2020.101074	Tschinkel, G.	2020	https://www.scopus.com/inward/record.uri?eid=2-s2.0-85085573645&doi=10.1016%2fj.gmod.2020.101074&partnerID=40&md5=7d82e518f0b7e7e6433c1918e67d0981	Journal Article	Scopus	EC3
Development of an academic dashboard for empowering students to be adaptive decision-makers	ASEE Annual Conference and Exposition, Conference Proceedings		Orr, M.K., Martin, B.A., Spilka, R.B., Brotherton, H.B., Ehlert, K.M.	2020	https://www.scopus.com/inward/record.uri?eid=2-s2.0-85095744386&partnerID=40&md5=a0afa200277bef258ebaf06e3e07383d	Conference Paper	Scopus	EC5
How teachers integrate dashboards into their feedback practices	Frontline Learning Research	10.14786/flr.v8i4.641	Knoop-Van Campen, C., Molenaar, I.	2020	https://www.scopus.com/inward/record.uri?eid=2-s2.0-85095417845&doi=10.14786%2fflr.v8i4.641&partnerID=40&md5=6cd38541f76d3563a06c5163d3ba4857	Journal Article	Scopus	EC5
Dashboard to monitor outages in a smart grid [Dashboard para monitorizar falhas de energia numa rede eletrica inteligente]	Iberian Conference on Information Systems and Technologies, CISTI	10.23919/CISTI49556.2020.9140869	Laureano, R.M.S., Laureano, L.M.S., Sanz, A.C.P.	2020	https://www.scopus.com/inward/record.uri?eid=2-s2.0-85089016580&doi=10.23919%2fCISTI49556.2020.9140869&partnerID=40&md5=5bdf26bb91dfb1174ec1f9f344912c80	Conference Paper	Scopus	EC5
Emission of licenses versus requests for licensing of building works: KPI definition and performance monitoring [Emissão de alvarás e pedidos de licenciamento de construcão num município: Criacão de KPI e monitorizacão de desempenho]	Iberian Conference on Information Systems and Technologies, CISTI	10.23919/CISTI49556.2020.9140828	Pires, P., Raposo, P., Bernardino, J., Pedrosa, I.	2020	https://www.scopus.com/inward/record.uri?eid=2-s2.0-85089029835&doi=10.23919%2fCISTI49556.2020.9140828&partnerID=40&md5=ed5b85cbfd8f9ca01af8d162a9ce8adc	Conference Paper	Scopus	EC5
Analytic for Temperature and Humidity-Cloud based Forecasting and Dashboard	Proceedings of the International Conference on Intelligent Computing and Control Systems, ICICCS 2020	10.1109/ICICCS48265.2020.9120944	Kolhe, M., Paturkar, R., Sahu, U., Pillai, S., Titarmare, A.	2020	https://www.scopus.com/inward/record.uri?eid=2-s2.0-85087449383&doi=10.1109%2fICICCS48265.2020.9120944&partnerID=40&md5=d16c9d5b68dae0b24c45417f2f7914a9	Conference Paper	Scopus	EC5
Framework of low cost IOT system to monitor coal mining wastewater quality	AIP Conference Proceedings	10.1063/5.0000713	Telaga, A.S., Rascalia, R.	2020	https://www.scopus.com/inward/record.uri?eid=2-s2.0-85084123381&doi=10.1063%2f5.0000713&partnerID=40&md5=aa6a1a940a848eb3e416cd07966d7abb	Conference Paper	Scopus	EC5
Cyber-physical systems for performance monitoring in production intralogistics	Computers and Industrial Engineering	10.1016/j.cie.2020.106333	Mörth, O., Emmanouilidis, C., Hafner, N., Schadler, M.	2020	https://www.scopus.com/inward/record.uri?eid=2-s2.0-85079056148&doi=10.1016%2fj.cie.2020.106333&partnerID=40&md5=9ee8acd6632b4b6b14c57178dfc9c905	Journal Article	Scopus	EC3
Project investocks: Online investment system for poultry and swine raisers with decision support system	International Journal of Scientific and Technology Research		Legaspi, M.E.I., Manalo, M.B.P., Opeña, J.B., Pempiña, E.B., Solomo, M.V.S., Yadao, D.A.	2020	https://www.scopus.com/inward/record.uri?eid=2-s2.0-85083422088&partnerID=40&md5=9018ef94b0cdb6f7e9d034828a2138a3	Journal Article	Scopus	EC3
More flexible: A free-customization technique based on log visualization	Proceedings - 2020 12th International Conference on Measuring Technology and Mechatronics Automation, ICMTMA 2020	10.1109/ICMTMA50254.2020.00089	Sun, M., Haihong, E., Ou, Z., Chen, Y.	2020	https://www.scopus.com/inward/record.uri?eid=2-s2.0-85083425754&doi=10.1109%2fICMTMA50254.2020.00089&partnerID=40&md5=b18f39bfc94d97bf8eaebfbd24ff4dbb	Conference Paper	Scopus	EC3
Tactical dashboard design for study program in university	PervasiveHealth: Pervasive Computing Technologies for Healthcare	10.4108/eai.12-10-2019.2296308	Piantari, E., Megasari, R., Hidayat, K.A.	2020	https://www.scopus.com/inward/record.uri?eid=2-s2.0-85096786388&doi=10.4108%2feai.12-10-2019.2296308&partnerID=40&md5=b1fad7d6fa7f7299287ba96e845b8e76	Conference Paper	Scopus	EC5
What do distance learning students need from student analytics?	Computer-Supported Collaborative Learning Conference, CSCL		Herodotou, C., Boroowa, A., Hlosta, M., Rienties, B.	2020	https://www.scopus.com/inward/record.uri?eid=2-s2.0-85102939611&partnerID=40&md5=b8c56c9f2de0baf5165082f0d1f7fb64	Conference Paper	Scopus	EC5
Early Prediction of Success in MOOC from Video Interaction Features	Lecture Notes in Computer Science (including subseries Lecture Notes in Artificial Intelligence and Lecture Notes in Bioinformatics)	10.1007/978-3-030-52240-7_35	Mbouzao, B., Desmarais, M.C., Shrier, I.	2020	https://www.scopus.com/inward/record.uri?eid=2-s2.0-85088557974&doi=10.1007%2f978-3-030-52240-7_35&partnerID=40&md5=655463eaf137e94af77d5fbd51ee32d6	Conference Paper	Scopus	EC3
Assessing the impact of the combination of self-directed learning, immediate feedback and visualizations on student engagement in online learning	Lecture Notes in Computer Science (including subseries Lecture Notes in Artificial Intelligence and Lecture Notes in Bioinformatics)	10.1007/978-3-030-57717-9_20	Yousuf, B., Conlan, O., Wade, V.	2020	https://www.scopus.com/inward/record.uri?eid=2-s2.0-85091131302&doi=10.1007%2f978-3-030-57717-9_20&partnerID=40&md5=75241139af52c8432b089057fa8262d9	Conference Paper	Scopus	EC5
Designing user-adaptive information dashboards: Considering limited attention and working memory	27th European Conference on Information Systems - Information Systems for a Sharing Society, ECIS 2019		Toreini, P., Langner, M.	2020	https://www.scopus.com/inward/record.uri?eid=2-s2.0-85087107609&partnerID=40&md5=3ed4668b60ea9c87b9ba8a25910a28ab	Conference Paper	Scopus	EC5
SME sustainability dashboards: An aid to manage and report performance	Journal of Small Business Strategy		Shields, J.F., Shelleman, J.M.	2020	https://www.scopus.com/inward/record.uri?eid=2-s2.0-85085882600&partnerID=40&md5=f309f9bc43186797679796d0f58d8b4e	Journal Article	Scopus	EC3
Operations excellence journey on digital in enhancing production operations, planning and process cycle efficiency	Society of Petroleum Engineers - Abu Dhabi International Petroleum Exhibition and Conference 2020, ADIP 2020		Choudhuri, A.	2020	https://www.scopus.com/inward/record.uri?eid=2-s2.0-85097547862&partnerID=40&md5=07e4111198e1b89ba497307b907b3abb	Conference Paper	Scopus	EC5
Story Analysis Using Natural Language Processing and Interactive Dashboards	Journal of Computer Information Systems	10.1080/08874417.2020.1774442	Mitri, M.	2020	https://www.scopus.com/inward/record.uri?eid=2-s2.0-85087619690&doi=10.1080%2f08874417.2020.1774442&partnerID=40&md5=de78cc486abe40ec6592e635f0d3ef43	Journal Article	Scopus	EC3
New Information Technology Models to Support Proper and Effective Business Management to Improve the Transition to the Circular Economy	Procedia Environmental Science, Engineering and Management		Romanello, D.G., Caramagno, F., Zerbo, A., Guadagnuolo, V., Bertino, A.	2020	https://www.scopus.com/inward/record.uri?eid=2-s2.0-85100029440&partnerID=40&md5=c726fac21f60b6c7fb5c1f44dc4fcc52	Journal Article	Scopus	EC3
A Method of Pointer Instrument Reading for Automatic Inspection	Advances in Intelligent Systems and Computing	10.1007/978-3-030-34387-3_31	Jiang, N., Tang, J., Zhang, Z., Yu, W., Hu, B., He, G., Yang, Z.	2020	https://www.scopus.com/inward/record.uri?eid=2-s2.0-85076572594&doi=10.1007%2f978-3-030-34387-3_31&partnerID=40&md5=a6047bb3050a0c5cb9cf94670a210790	Conference Paper	Scopus	EC3
Specifying information dashboards' interactive features through meta-model instantiation	CEUR Workshop Proceedings		Vázquez-Ingelmo, A., García-Peñalvo, F.J., Therón, R., García-Holgado, A.	2020	https://www.scopus.com/inward/record.uri?eid=2-s2.0-85092017661&partnerID=40&md5=ee0738ccbebcb46d8cf052fa2eb615d3	Conference Paper	Scopus	EC3
MetagenoNets: Comprehensive inference and meta-insights for microbial correlation networks	Nucleic Acids Research	10.1093/NAR/GKAA254	Nagpal, S., Singh, R., Yadav, D., Mande, S.S.	2020	https://www.scopus.com/inward/record.uri?eid=2-s2.0-85087320255&doi=10.1093%2fNAR%2fGKAA254&partnerID=40&md5=5f21d8ef1606649f24faa97482d9a97a	Journal Article	Scopus	EC3
Dashboards-effective instrument of decision in synergy with software support [Deski rozdzielcze-skuteczny instrument decyzji w synergii z wsparciem oprogramowania]	Polish Journal of Management Studies	10.17512/pjms.2020.22.1.36	Teplická, K., Steingartner, W., Kádárová, J., Hurná, S.	2020	https://www.scopus.com/inward/record.uri?eid=2-s2.0-85099418142&doi=10.17512%2fpjms.2020.22.1.36&partnerID=40&md5=72195992c9c69955001900cb49794cbc	Journal Article	Scopus	EC3
Deploying a cost-effective and production-ready deep news recommender system in the media crisis context	CEUR Workshop Proceedings		Corbeil, J.-P., Daudens, F.	2020	https://www.scopus.com/inward/record.uri?eid=2-s2.0-85095777326&partnerID=40&md5=acfc5eeff8a5166eca7c323f99b9f2d1	Conference Paper	Scopus	EC3
Correcting Bias in Perceptions of Public Opinion among American Elected Officials: Results from Two Field Experiments	British Journal of Political Science	10.1017/S0007123419000711	Kalla, J.L., Porter, E.	2020	https://www.scopus.com/inward/record.uri?eid=2-s2.0-85081333796&doi=10.1017%2fS0007123419000711&partnerID=40&md5=a928461a5f45d969839922042c8d86eb	Journal Article	Scopus	EC5
eSTIMe: A visual, interactive and modular approach for the multi-point of view analysis of daily mobility [eSTIMe: Une approche visuelle, interactive et modulable pour l’analyse multi-points de vue des mobilités quotidiennes]	Geomatica	10.1139/geomat-2020-0006	Menin, A., Chardonnel, S., Davoine, P.-A., Ortega, M., Dublé, E., Nedel, L.	2020	https://www.scopus.com/inward/record.uri?eid=2-s2.0-85100083914&doi=10.1139%2fgeomat-2020-0006&partnerID=40&md5=97a885c95d8d877cca85a51185e1b14a	Journal Article	Scopus	EC5
Early Warning Dashboard for Advanced Construction Planning Metrics	Construction Research Congress 2020: Project Management and Controls, Materials, and Contracts - Selected Papers from the Construction Research Congress 2020		Hamzeh, F., Ezzeddine, A., Shehab, L., Khalife, S., El-Samad, G., Emdanat, S.	2020	https://www.scopus.com/inward/record.uri?eid=2-s2.0-85096790362&partnerID=40&md5=36bc5517c684c4ab61f64893a8fe1277	Conference Paper	Scopus	EC5
Dashboards for computer-supported collaborative learning	Intelligent Systems Reference Library	10.1007/978-3-030-13743-4_9	Liu, A.L., Nesbit, J.C.	2020	https://www.scopus.com/inward/record.uri?eid=2-s2.0-85063719816&doi=10.1007%2f978-3-030-13743-4_9&partnerID=40&md5=4d820315a544ca9f0e9ffd2c41e5472c	Book Chapter	Scopus	EC5
Surveillance system for dehydration and desalting process optimization by chemical mitigation for a marine terminal in Mexico	SPE Latin American and Caribbean Petroleum Engineering Conference Proceedings		Meinhardt, A.A.C., Guan, H., Cisneros, L.F.L., de la Cruz, M.A.P., Lorenzana, A., Carvallo, C.H.G., Roque, S.I.R., Olarte, H.E.R., Perez, H.D.B.	2020	https://www.scopus.com/inward/record.uri?eid=2-s2.0-85090510935&partnerID=40&md5=d93112dfb872b0620456b3f1714ae340	Conference Paper	Scopus	EC5
Business intelligence for generating comprehensive report in electronic completion and handover	Advances in Science, Technology and Engineering Systems	10.25046/aj050606	Andiani, F.M., Abid, F., Hendri, Girsang, A.S.	2020	https://www.scopus.com/inward/record.uri?eid=2-s2.0-85096761663&doi=10.25046%2faj050606&partnerID=40&md5=ea7f85675938c2c780107b2c36758f62	Journal Article	Scopus	EC5
Small and medium enterprise business solutions using data visualization	Bulletin of Electrical Engineering and Informatics	10.11591/eei.v9i6.2463	Kamaruddin, N., Safiyah, R.D., Wahab, A.	2020	https://www.scopus.com/inward/record.uri?eid=2-s2.0-85093887354&doi=10.11591%2feei.v9i6.2463&partnerID=40&md5=34030bb461dc6e0e9ed104b3c0fc51ce	Journal Article	Scopus	EC3
Analysis and visualization of performance indicators in university admission tests	Lecture Notes in Computer Science (including subseries Lecture Notes in Artificial Intelligence and Lecture Notes in Bioinformatics)	10.1007/978-3-030-54994-7_14	Natilli, M., Fadda, D., Rinzivillo, S., Pedreschi, D., Licari, F.	2020	https://www.scopus.com/inward/record.uri?eid=2-s2.0-85089724147&doi=10.1007%2f978-3-030-54994-7_14&partnerID=40&md5=d7bca5b44f5d9374976cedaae9af149c	Conference Paper	Scopus	EC3
Designing an interactive dashboard for automated cloud resource management	CEUR Workshop Proceedings		Malik, S., Mahadik, K.	2020	https://www.scopus.com/inward/record.uri?eid=2-s2.0-85093682176&partnerID=40&md5=9fc9341caf38c8d25af2ed47fa37f125	Conference Paper	Scopus	EC3
Software solutions for risk management within organizations	eLearning and Software for Education Conference	10.12753/2066-026X-20-057	Alexe, C.-M., Alexe, C.-G., Popescu, M.A.-M., Costinaș, S.	2020	https://www.scopus.com/inward/record.uri?eid=2-s2.0-85096506723&doi=10.12753%2f2066-026X-20-057&partnerID=40&md5=6f385fa9af1d0f47b1bbd039a4819b25	Conference Paper	Scopus	EC3
Conceptual framework for process-oriented feedback through learning analytics dashboards	CEUR Workshop Proceedings		Olalde, I.A., Larrañaga, N.I.	2020	https://www.scopus.com/inward/record.uri?eid=2-s2.0-85092023977&partnerID=40&md5=f07fd0eec91836642d5831add0117ce0	Conference Paper	Scopus	EC3
DevOps Portal Design for SmartX AI Cluster Employing Cloud-Native Machine Learning Workflows	Lecture Notes on Data Engineering and Communications Technologies	10.1007/978-3-030-39746-3_54	Yoon, G.S., Han, J., Lee, S., Kim, J.W.	2020	https://www.scopus.com/inward/record.uri?eid=2-s2.0-85083438004&doi=10.1007%2f978-3-030-39746-3_54&partnerID=40&md5=7945931bfc414586b4e50d573dc1aaea	Book Chapter	Scopus	EC5
Semantic textual similarity of course materials at a distance-learning university	CEUR Workshop Proceedings		Seidel, N., Rieger, M., Walle, T.	2020	https://www.scopus.com/inward/record.uri?eid=2-s2.0-85096183814&partnerID=40&md5=87b70bf1fb33acae0af06f6dcefb9d11	Conference Paper	Scopus	EC5
Clarity: Data-driven automatic assessment of product competitiveness	Proceedings of the 32nd Innovative Applications of Artificial Intelligence Conference, IAAI 2020		Usmani, S., Bernagozzi, M., Huang, Y., Morales, M., Sarvestani, A.S., Srivastava, B.	2020	https://www.scopus.com/inward/record.uri?eid=2-s2.0-85102191448&partnerID=40&md5=2c5451a650c54192e530256b07a34b4a	Conference Paper	Scopus	EC5
The many faces of similarity: A visual analytics approach for design space simplification	RE: Anthropocene, Design in the Age of Humans - Proceedings of the 25th International Conference on Computer-Aided Architectural Design Research in Asia, CAADRIA 2020		Abuzuraiq, A.M., Erhan, H.	2020	https://www.scopus.com/inward/record.uri?eid=2-s2.0-85091340832&partnerID=40&md5=83c1e4d35c51cf2df5d42cd0176d2ac7	Conference Paper	Scopus	EC5
A Node-Red dashboard for the VIRUS2 spectrograph array	Proceedings of SPIE - The International Society for Optical Engineering	10.1117/12.2563119	Ramsey, J., Vattiat, B., Drory, N., Good, J., Hill, G.J., Indhal, B.L., Lee, H.	2020	https://www.scopus.com/inward/record.uri?eid=2-s2.0-85099371753&doi=10.1117%2f12.2563119&partnerID=40&md5=a9dfedb55b044d73fd2c0fa48606ad4a	Conference Paper	Scopus	EC5
The digitalization journey of the brage digital twin	Society of Petroleum Engineers - SPE Norway Subsurface Conference 2020		Kronberger, P., Dabrowski, P., Chacon, J., Bangert, P.	2020	https://www.scopus.com/inward/record.uri?eid=2-s2.0-85097625187&partnerID=40&md5=e116f1fa02ca81e6011c3fcbda517239	Conference Paper	Scopus	EC3
An automated reservoir surveillance planning, tracking and optimizing approach to enhance reservoir management efficiency in a giant offshore brown field	Society of Petroleum Engineers - Abu Dhabi International Petroleum Exhibition and Conference 2020, ADIP 2020		Zhao, W., Al Kindi, S.A., Al Shehhi, O.Y., Al-Feky, M.H., Sugawara, Y.	2020	https://www.scopus.com/inward/record.uri?eid=2-s2.0-85097561886&partnerID=40&md5=e221dfcc3357b79a9f7b0c2571e62e6d	Conference Paper	Scopus	EC3
Storytelling Data Visualization for Grievances Management System	Communications in Computer and Information Science	10.1007/978-981-15-4451-4_31	Chaudhary, A.S., Arora, A.	2020	https://www.scopus.com/inward/record.uri?eid=2-s2.0-85084174210&doi=10.1007%2f978-981-15-4451-4_31&partnerID=40&md5=68210e7cf39b906a3f10e5aaf749189f	Conference Paper	Scopus	EC3
A global drilling KPIs analysis system based on modern data science techniques	Society of Petroleum Engineers - Abu Dhabi International Petroleum Exhibition and Conference 2020, ADIP 2020		Zhang, H., Lu, B., Yang, S., Ke, K., Song, J., Hou, X., Wang, Z., Jin, X.	2020	https://www.scopus.com/inward/record.uri?eid=2-s2.0-85097521074&partnerID=40&md5=6db84cce1aa3211e678ef84db4c05242	Conference Paper	Scopus	EC3
Agricultural Marketing Transformation Through Crowdsourcing System for Product Price Analysis: Ethiopia: A Case Study	Lecture Notes in Networks and Systems	10.1007/978-981-15-3325-9_16	Arega, S.Y., Ray, A., Bhuyan, P.	2020	https://www.scopus.com/inward/record.uri?eid=2-s2.0-85089568691&doi=10.1007%2f978-981-15-3325-9_16&partnerID=40&md5=1c979814ab0fadc434f72fd3e6799d4d	Book Chapter	Scopus	EC3
Capitalizing on Learning Analytics Dashboard for Maximizing Student Outcomes	2019 IEEE Asia-Pacific Conference on Computer Science and Data Engineering, CSDE 2019	10.1109/CSDE48274.2019.9162357	Ramaswami, G.S., Susnjak, T., Mathrani, A.	2019	https://www.scopus.com/inward/record.uri?eid=2-s2.0-85094644634&doi=10.1109%2fCSDE48274.2019.9162357&partnerID=40&md5=53292291666f2d1ff6b31cbb48ca41dc	Conference Paper	Scopus	EC3
Capturing high-level requirements of information dashboards' components through meta-modeling	ACM International Conference Proceeding Series	10.1145/3362789.3362837	Vázquez-Ingelmo, A., García-Pẽalvo, F.J., Therón, R.	2019	https://www.scopus.com/inward/record.uri?eid=2-s2.0-85075414934&doi=10.1145%2f3362789.3362837&partnerID=40&md5=d2470c06b81cfef33d5630aefd9148bd	Conference Paper	Scopus	EC3
Earthquake Damage Report Interactive Dashboard Using Bayesian Structural Time Series and Value-Suppressing Uncertainty Palettes	2019 IEEE Conference on Visual Analytics Science and Technology, VAST 2019 - Proceedings	10.1109/VAST47406.2019.8986916	Adulyanukosol, N.	2019	https://www.scopus.com/inward/record.uri?eid=2-s2.0-85081058594&doi=10.1109%2fVAST47406.2019.8986916&partnerID=40&md5=e51642b0e4a832674cf58d7ead4bc22a	Conference Paper	Scopus	EC5
A cloud storage monitoring system using deduplication and file access pattern	International Journal of Recent Technology and Engineering	10.35940/ijrte.C5587.098319	Augustus Devarajan, A., Sudalaimuthu, T.	2019	https://www.scopus.com/inward/record.uri?eid=2-s2.0-85073572341&doi=10.35940%2fijrte.C5587.098319&partnerID=40&md5=e2b221bea2c9fc5ca5c3065271c2c5fb	Journal Article	Scopus	EC3
User Satisfaction Survey of Performance Management Dashboard Using Delone McLean Method: A Case Study	Proceedings of 2019 International Conference on Information Management and Technology, ICIMTech 2019	10.1109/ICIMTech.2019.8843761	Veronica, Suryawan, A.D.	2019	https://www.scopus.com/inward/record.uri?eid=2-s2.0-85073211121&doi=10.1109%2fICIMTech.2019.8843761&partnerID=40&md5=549dc9e76f1e5922e151762b5243ba60	Conference Paper	Scopus	EC5
Lobems—IoT for building and energy management systems	Electronics (Switzerland)	10.3390/electronics8070763	Mataloto, B., Ferreira, J.C., Cruz, N.	2019	https://www.scopus.com/inward/record.uri?eid=2-s2.0-85071041073&doi=10.3390%2felectronics8070763&partnerID=40&md5=7cfe0dbd6349d98541ea1188b5f93b3c	Journal Article	Scopus	EC3
Intelligent learning system using data mining-ilsdm	International Journal of Innovative Technology and Exploring Engineering	10.35940/ijitee.i7705.078919	Kavitha, M., Suganthy, M., Srinivasan, R.	2019	https://www.scopus.com/inward/record.uri?eid=2-s2.0-85075104770&doi=10.35940%2fijitee.i7705.078919&partnerID=40&md5=2d3ac3bcca9c6ef02f6abaf4d1e628e9	Journal Article	Scopus	EC3
A big data architecture to support bank digital campaign	International Journal of Recent Technology and Engineering	10.35940/ijrte. B1006.0782S719	Wahyudin, I., Salmah	2019	https://www.scopus.com/inward/record.uri?eid=2-s2.0-85074167903&doi=10.35940%2fijrte.+B1006.0782S719&partnerID=40&md5=509abb1dd2314f412fa5014954b29877	Journal Article	Scopus	EC5
Tailored information dashboards: A systematic mapping of the literature	ACM International Conference Proceeding Series	10.1145/3335595.3335628	Vázquez-Ingelmo, A., García-Pẽalvo, F.J., Therón, R.	2019	https://www.scopus.com/inward/record.uri?eid=2-s2.0-85068832314&doi=10.1145%2f3335595.3335628&partnerID=40&md5=2e3041ceefbb6118c8d64c595565abef	Conference Paper	Scopus	EC3
Athlete-trainer interaction dashboard in performance analysis [Dashboard de interacção atleta-treinador na análise de desempenhos]	Iberian Conference on Information Systems and Technologies, CISTI	10.23919/CISTI.2019.8760654	Guimarães, J.M., Pestana, G.	2019	https://www.scopus.com/inward/record.uri?eid=2-s2.0-85070110186&doi=10.23919%2fCISTI.2019.8760654&partnerID=40&md5=f47c2ad2d70e6de2d03094156296d6cd	Conference Paper	Scopus	EC3
Concern-driven Reporting of Software Performance Analysis Results	ICPE 2019 - Companion of the 2019 ACM/SPEC International Conference on Performance Engineering	10.1145/3302541.3313103	Okanovi, D., Van Hoorn, A., Zorn, C., Beck, F., Ferme, V., Walter, J.	2019	https://www.scopus.com/inward/record.uri?eid=2-s2.0-85064700404&doi=10.1145%2f3302541.3313103&partnerID=40&md5=00a6c4de06c6ac82bfc3fa175b668966	Conference Paper	Scopus	EC3
The change data capture and the web application messaging protocol on the real time dashboard	International Journal of Engineering and Advanced Technology		Setiawan, H., Sumitro, A.A.A., Gustriansyah, R.	2019	https://www.scopus.com/inward/record.uri?eid=2-s2.0-85067880797&partnerID=40&md5=82efb98af9de22bc297a7eb272af74fa	Journal Article	Scopus	EC3
WIlsON: Web-based Interactive Omics VisualizatioN	Bioinformatics	10.1093/bioinformatics/bty711	Schultheis, H., Kuenne, C., Preussner, J., Wiegandt, R., Fust, A., Bentsen, M., Looso, M.	2019	https://www.scopus.com/inward/record.uri?eid=2-s2.0-85062940018&doi=10.1093%2fbioinformatics%2fbty711&partnerID=40&md5=a3bf4502fe65822ea5226f2f20349e57	Journal Article	Scopus	EC5
Raspberry Pi based learning center usage tracking system for optimal resource allocation	Proceedings - Frontiers in Education Conference, FIE	10.1109/FIE.2018.8659225	Narendranath, A.D.	2019	https://www.scopus.com/inward/record.uri?eid=2-s2.0-85063490769&doi=10.1109%2fFIE.2018.8659225&partnerID=40&md5=c6c235d518fdac31f8f5f50541063bea	Conference Paper	Scopus	EC3
A Flexible Qualitative Data Analytics Dashboard	IEEE Region 10 Annual International Conference, Proceedings/TENCON	10.1109/TENCON.2018.8650264	Chua, G.G., Min Chim Lim, P., Mak, M.T., Siong Ng, W., Guo, S., Chan, A.L., Chua Zhen Liang, D.	2019	https://www.scopus.com/inward/record.uri?eid=2-s2.0-85063238269&doi=10.1109%2fTENCON.2018.8650264&partnerID=40&md5=5ba8266f237d9278ea914822b880c005	Conference Paper	Scopus	EC3
Learning analytics: where information science and the learning sciences meet	Information and Learning Science	10.1108/ILS-06-2018-0045	Teasley, S.D.	2019	https://www.scopus.com/inward/record.uri?eid=2-s2.0-85056758885&doi=10.1108%2fILS-06-2018-0045&partnerID=40&md5=84ee4bcc7c9639624025b2f2c7e74c24	Review	Scopus	EC3
Information Dashboards and Tailoring Capabilities-A Systematic Literature Review	IEEE Access	10.1109/ACCESS.2019.2933472	Vazquez-Ingelmo, A., Garcia-Penalvo, F.J., Theron, R.	2019	https://www.scopus.com/inward/record.uri?eid=2-s2.0-85074649617&doi=10.1109%2fACCESS.2019.2933472&partnerID=40&md5=e118608915881c5073201f5c5cfe3c1c	Review	Scopus	EC3
Using web analytics data: A participatory design model for individual web traffic report development	25th Americas Conference on Information Systems, AMCIS 2019		Janssen, A., Passlick, J., Breitner, M.H.	2019	https://www.scopus.com/inward/record.uri?eid=2-s2.0-85084022005&partnerID=40&md5=33bb90ae0c8ac5cd7e0249e0f3fac744	Conference Paper	Scopus	EC3
Extending a dashboard meta-model to account for users’ characteristics and goals for enhancing personalization	CEUR Workshop Proceedings		Vázquez-Ingelmo, A., García-Peñalvo, F.J., Therón, R., Conde, M.Á.	2019	https://www.scopus.com/inward/record.uri?eid=2-s2.0-85071468563&partnerID=40&md5=4cfdcf07b3aba338beb40f2df5580272	Conference Paper	Scopus	EC3
User centered approach for learning analytics dashboard generation	CSEDU 2019 - Proceedings of the 11th International Conference on Computer Supported Education	10.5220/0007693102600267	Ines, D., Jean-Marie, G., Sebastien, I.	2019	https://www.scopus.com/inward/record.uri?eid=2-s2.0-85067090846&doi=10.5220%2f0007693102600267&partnerID=40&md5=a8796f192a910e8f6b0227cddb86a0de	Conference Paper	Scopus	EC3
Design of a dashboard of software metrics for adaptable, energy efficient applications	Proceedings - DMSVIVA 2019: 25th International DMS Conference on Visualization and Visual Languages		Ivanov, V., Larionova, D., Strugar, D., Succi, G.	2019	https://www.scopus.com/inward/record.uri?eid=2-s2.0-85071490175&partnerID=40&md5=134914a4cf671df184be1e58fb0b7346	Conference Paper	Scopus	EC3
Between informative and esthetic: A user study of content and visualization on government data dashboards	Proceedings of the Association for Information Science and Technology	10.1002/pra2.163	Sie, L.-Y., Jeng, W.	2019	https://www.scopus.com/inward/record.uri?eid=2-s2.0-85075952170&doi=10.1002%2fpra2.163&partnerID=40&md5=ce51b18dcb97345e846a730033cfcd3e	Journal Article	Scopus	EC3
Learning analytics, dashboard for academic trajectory [Analítica del aprendizaje, visualización de trayectoria académica]	CEUR Workshop Proceedings		Peña, M., Bravo, F., Illescas-Peña, L.	2019	https://www.scopus.com/inward/record.uri?eid=2-s2.0-85070859460&partnerID=40&md5=d757afbd177a3dbb32168d9392d597f7	Conference Paper	Scopus	EC3
Using open-source microcontrollers to enable digital twin communication for smart manufacturing	Procedia Manufacturing	10.1016/j.promfg.2020.01.212	Hinchy, E.P., O'Dowd, N.P., McCarthy, C.T.	2019	https://www.scopus.com/inward/record.uri?eid=2-s2.0-85083531412&doi=10.1016%2fj.promfg.2020.01.212&partnerID=40&md5=3f7d8aca14c4cd4abaec36caa4609fdb	Conference Paper	Scopus	EC5
An open source framework for GTFS data analytics: Case study using the Brisbane TransLink network	Australasian Transport Research Forum, ATRF 2019 - Proceedings		Lim, A., Sharma, S., Bhaskar, A., Arkatkar, S.	2019	https://www.scopus.com/inward/record.uri?eid=2-s2.0-85085010272&partnerID=40&md5=593b25d6934003a416493901a8a4751e	Conference Paper	Scopus	EC5
Measuring teachers’ competence to monitor student interaction in collaborative learning settings [Messung der Kompetenz von Lehrkräften, Schülerinteraktionen in kooperativen Lernsituationen zu überwachen]	Unterrichtswissenschaft	10.1007/s42010-019-00047-6	Wiedmann, M., Kaendler, C., Leuders, T., Spada, H., Rummel, N.	2019	https://www.scopus.com/inward/record.uri?eid=2-s2.0-85065019370&doi=10.1007%2fs42010-019-00047-6&partnerID=40&md5=c92aa4218f62dc91f1affa13533c29fb	Journal Article	Scopus	EC3
A dashboard for the unexpected: Open data for real-time disaster response	Open Cities | Open Data: Collaborative Cities in the Information Era	10.1007/978-981-13-6605-5_12	Tilley, I., Petit, C.	2019	https://www.scopus.com/inward/record.uri?eid=2-s2.0-85085412303&doi=10.1007%2f978-981-13-6605-5_12&partnerID=40&md5=9ea794bf323c2381e9435dfec1b8d167	Book Chapter	Scopus	EC5
Integrated data analytics and visualization for reservoir and production performance management	Society of Petroleum Engineers - Abu Dhabi International Petroleum Exhibition and Conference 2018, ADIPEC 2018		Mohan, R., Narayanan, R., Al Yazeedi, H., Al Naqbi, T., Willems, M., Escorcia, A., Saputelli, L., Abdulla, N., Gioria, G.M.	2019	https://www.scopus.com/inward/record.uri?eid=2-s2.0-85059990483&partnerID=40&md5=815ae99967fb8ad4e3667806c7280108	Conference Paper	Scopus	EC3
Safer cities for women: Global and local innovations with open data and civic technology	Open Cities | Open Data: Collaborative Cities in the Information Era	10.1007/978-981-13-6605-5_4	Hawken, S., Leao, S.Z., Gudes, O., Izadpanahi, P., Viswanath, K., Petit, C.	2019	https://www.scopus.com/inward/record.uri?eid=2-s2.0-85085442977&doi=10.1007%2f978-981-13-6605-5_4&partnerID=40&md5=f4404f10b1c1f20c820194bc650153e1	Book Chapter	Scopus	EC3
Using industry 4.0 concepts and theory of systems for improving company supply chain: The example of a joinery	Procedia Manufacturing	10.1016/j.promfg.2020.01.093	Dossou, P.-E.	2019	https://www.scopus.com/inward/record.uri?eid=2-s2.0-85083530903&doi=10.1016%2fj.promfg.2020.01.093&partnerID=40&md5=579b0d28d0955d3b49ba1aee4685d629	Conference Paper	Scopus	EC3
Design-support methodologies for job-shop production system in the food industry	Sustainable Food Supply Chains: Planning, Design, and Control through Interdisciplinary Methodologies	10.1016/B978-0-12-813411-5.00008-9	Tufano, A., Accorsi, R., Baruffaldi, G., Manzini, R.	2019	https://www.scopus.com/inward/record.uri?eid=2-s2.0-85081917392&doi=10.1016%2fB978-0-12-813411-5.00008-9&partnerID=40&md5=6441bbc42bba4b4fca32865e2c0b25d4	Book Chapter	Scopus	EC3
Exploring energy performance certificates through visualization	CEUR Workshop Proceedings		Cerquitelli, T., Di Corso, E.D., Proto, S., Capozzoli, A., Bellotti, F., Cassese, M.G., Baralis, E., Mellia, M., Casagrande, S., Tamburini, M.	2019	https://www.scopus.com/inward/record.uri?eid=2-s2.0-85062669379&partnerID=40&md5=1e41811f4ebe794e869d2734525a4c7c	Conference Paper	Scopus	EC3
State-of-the-art review of lost circulation materials and treatments - Part I: General trends and uses	Society of Petroleum Engineers - Abu Dhabi International Petroleum Exhibition and Conference 2019, ADIP 2019	10.2118/197393-ms	Alkinani, H.H., Al-Hameedi, A.T.T., Dunn-Norman, S., Al-Alwani, M.A., Mutar, R.A., Al-Bazzaz, W.H.	2019	https://www.scopus.com/inward/record.uri?eid=2-s2.0-85088206256&doi=10.2118%2f197393-ms&partnerID=40&md5=a9115e6673fa0152f12c6076f1bd6693	Conference Paper	Scopus	EC3
Predictive analytics for tertiary learners in New Zealand who are at risk of dropping out of education	Communications in Computer and Information Science	10.1007/978-981-15-1699-3_20	Xu, W., Luo, S., Hacksley, S., Trewinnard, T., Cambridge, S., Nik, S.J.	2019	https://www.scopus.com/inward/record.uri?eid=2-s2.0-85076695284&doi=10.1007%2f978-981-15-1699-3_20&partnerID=40&md5=c94af2df6361b9bea33fe6a9dc44f4a1	Conference Paper	Scopus	EC3
Dashboards for decision making in higher education	ASCILITE 2019 - Conference Proceedings - 36th International Conference of Innovation, Practice and Research in the Use of Educational Technologies in Tertiary Education: Personalised Learning. Diverse Goals. One Heart.		Wah, T.Y., Suiying, T., Shuangjie, A.L.	2019	https://www.scopus.com/inward/record.uri?eid=2-s2.0-85088515209&partnerID=40&md5=1eaf03525b6fcc18f31f5dee983868ab	Conference Paper	Scopus	EC5
Multimodal Video Annotation for Retrieval and Discovery of Newsworthy Video in a News Verification Scenario	Lecture Notes in Computer Science (including subseries Lecture Notes in Artificial Intelligence and Lecture Notes in Bioinformatics)	10.1007/978-3-030-05710-7_12	Nixon, L., Apostolidis, E., Markatopoulou, F., Patras, I., Mezaris, V.	2019	https://www.scopus.com/inward/record.uri?eid=2-s2.0-85059859193&doi=10.1007%2f978-3-030-05710-7_12&partnerID=40&md5=16c2ee00b60b97b035d3c6092fd499ed	Conference Paper	Scopus	EC2
A Data Visualization for Helping Students Decide Which General Education Courses to Enroll: Case of Chulalongkorn University	Lecture Notes in Computer Science (including subseries Lecture Notes in Artificial Intelligence and Lecture Notes in Bioinformatics)	10.1007/978-3-030-35343-8_66	Cooharojananone, N., Dilokpabhapbhat, J., Rimnong-ang, T., Choosuwan, M., Bunram, P., Atchariyachanvanich, K., Pongnumkul, S.	2019	https://www.scopus.com/inward/record.uri?eid=2-s2.0-85076797147&doi=10.1007%2f978-3-030-35343-8_66&partnerID=40&md5=8ad09adcbc70ab9ee3f81d0c2477d204	Conference Paper	Scopus	EC3
A soft but effective strategy to ensure data completeness and data quality	Society of Petroleum Engineers - SPE Gas and Oil Technology Showcase and Conference 2019, GOTS 2019	10.2118/198629-ms	Diwakar, A., Akoum, M.	2019	https://www.scopus.com/inward/record.uri?eid=2-s2.0-85088200295&doi=10.2118%2f198629-ms&partnerID=40&md5=79526857f92e6a401bc43c44fcf7a423	Conference Paper	Scopus	EC5
Interactive dashboard delivery of an integrated water and wastewater utility master plan	WEFTEC 2019 - 92nd Annual Water Environment Federation's Technical Exhibition and Conference		Hennessy, J., Eason, A., Christopher Belk, R.	2019	https://www.scopus.com/inward/record.uri?eid=2-s2.0-85075013195&partnerID=40&md5=7d7babd7104bf15473d06f94b99eb97a	Conference Paper	Scopus	EC3
AGir: One-stop application for asset integrity risk management	Society of Petroleum Engineers - SPE/IATMI Asia Pacific Oil and Gas Conference and Exhibition 2019, APOG 2019	10.2118/196459-ms	Susanti, F., Hasanah, U., Jaya, S., Muttaqin, F., Munir, B.	2019	https://www.scopus.com/inward/record.uri?eid=2-s2.0-85086057262&doi=10.2118%2f196459-ms&partnerID=40&md5=8c1dc3d6477c9b4f794a44428ac64b2d	Conference Paper	Scopus	EC3
IVikodak-A platform and standard workflow for inferring, analyzing, comparing, and visualizing the functional potential of microbial communities	Frontiers in Microbiology	10.3389/fmicb.2018.03336	Nagpal, S., Haque, M.M., Singh, R., Mande, S.S.	2019	https://www.scopus.com/inward/record.uri?eid=2-s2.0-85063752214&doi=10.3389%2ffmicb.2018.03336&partnerID=40&md5=996706f2ab41ca4c237a1d118304390d	Journal Article	Scopus	EC3
Life cycle assessment for Zero Emission Buildings - A chronology of the development of a visual, dynamic and integrated approach	IOP Conference Series: Earth and Environmental Science	10.1088/1755-1315/352/1/012054	Wiberg, A.H., Wiik, M.K., Auklend, H., Slake, M.L., Tuncer, Z., Manni, M., Ceci, G., Hofmeister, T.	2019	https://www.scopus.com/inward/record.uri?eid=2-s2.0-85075001984&doi=10.1088%2f1755-1315%2f352%2f1%2f012054&partnerID=40&md5=832bcd67b26661ba39c4cdc3771f57e9	Conference Paper	Scopus	EC3
A tailored maintenance management system to control spare parts life cycle	Procedia Manufacturing	10.1016/j.promfg.2020.01.013	Accorsi, R., Gallo, A., Tufano, A., Bortolini, M., Penazzi, S., Manzini, R.	2019	https://www.scopus.com/inward/record.uri?eid=2-s2.0-85083532327&doi=10.1016%2fj.promfg.2020.01.013&partnerID=40&md5=586eab7e37f30092ebfae4dccc6f91f2	Conference Paper	Scopus	EC5
Pressure safety valve RBI - Using half a billion hours of data	Society of Petroleum Engineers - SPE Offshore Europe Conference and Exhibition 2019, OE 2019	10.2118/195783-MS	Morgan, J.	2019	https://www.scopus.com/inward/record.uri?eid=2-s2.0-85084017073&doi=10.2118%2f195783-MS&partnerID=40&md5=90d4ce92e509a8534e0fc03a92add6b2	Conference Paper	Scopus	EC3
Sufficiently engaged? How smart metering systems help local authorities become smart cities	Eceee Summer Study Proceedings		Bull, R., Stuart, G., Ozawa-Meida, L., Dooley, K.	2019	https://www.scopus.com/inward/record.uri?eid=2-s2.0-85085162590&partnerID=40&md5=dd08d403702fb5d2268d61b5c895672b	Conference Paper	Scopus	EC3
Data dashboard for decision support systems for intrapreneurship in a company	Advances in Science, Technology and Engineering Systems	10.25046/aj040622	Madyatmadja, E.D., Putri, A.S., Hiqna, S.S., Pratita, W.	2019	https://www.scopus.com/inward/record.uri?eid=2-s2.0-85075691932&doi=10.25046%2faj040622&partnerID=40&md5=630ef560b165332ebeb5a3efe182e85c	Journal Article	Scopus	EC3
Sustainability assessment of sludge and biogas management in wastewater treatment plants using the LCA technique [Avaliação da sustentabilidade no gerenciamento do lodo e biogás, em estação de tratamento de esgotos, utilizando a técnica de ACV]	Revista Ambiente e Agua	10.4136/ambi-agua.2371	Do Amaral, K.G.C., Aisse, M.M., Possetti, G.R.C.	2019	https://www.scopus.com/inward/record.uri?eid=2-s2.0-85073792527&doi=10.4136%2fambi-agua.2371&partnerID=40&md5=19388a7e7dbe397475619cdd595fe708	Journal Article	Scopus	EC3
The digitalization of flow assurance	Society of Petroleum Engineers - Abu Dhabi International Petroleum Exhibition and Conference 2019, ADIP 2019		Irwin, R., Walters, A.-M.	2019	https://www.scopus.com/inward/record.uri?eid=2-s2.0-85084164873&partnerID=40&md5=04f0d86c6b387036f6cfdbb155597378	Conference Paper	Scopus	EC5
Development and usability testing of online debate dashboard based on learning analytics approach	International Journal of Innovative Technology and Exploring Engineering		Yoo, M., Jin, S.-H., Han, Y.	2019	https://www.scopus.com/inward/record.uri?eid=2-s2.0-85064638402&partnerID=40&md5=a8bba4fbfe0a914490f724c6fb48a89c	Journal Article	Scopus	EC3
Steps towards digitization of manufacturing in an SME environment	Procedia Manufacturing	10.1016/j.promfg.2020.01.068	Doyle, F., Cosgrove, J.	2019	https://www.scopus.com/inward/record.uri?eid=2-s2.0-85083531078&doi=10.1016%2fj.promfg.2020.01.068&partnerID=40&md5=f2cb099f2312f8d2149c8577ffde4939	Conference Paper	Scopus	EC3
Create Dashboards and Data Story with the Data &amp; Analytics Frameworks	Communications in Computer and Information Science	10.1007/978-3-030-36599-8_24	Michele, P., Fallucchi, F., De Luca, E.W.	2019	https://www.scopus.com/inward/record.uri?eid=2-s2.0-85077010115&doi=10.1007%2f978-3-030-36599-8_24&partnerID=40&md5=f35a006e8c46065ee94242c4dafa2911	Conference Paper	Scopus	EC3
Data visualizations and human resource management: The state of science and practice	Research in Personnel and Human Resources Management	10.1108/S0742-730120190000037004	Caughlin, D.E., Bauer, T.N.	2019	https://www.scopus.com/inward/record.uri?eid=2-s2.0-85068062727&doi=10.1108%2fS0742-730120190000037004&partnerID=40&md5=65ccee68ba77a641146d7c7c90b67cf0	Book Chapter	Scopus	EC3
Integrated analytical hierarchy process and objective matrix in balanced scorecard dashboard model for performance measurement	Telkomnika (Telecommunication Computing Electronics and Control)	10.12928/TELKOMNIKA.v16i6.9648	Okfalisa, Anugrah, S., Anggraini, W., Absor, M., Fauzi, S.S.M., Saktioto	2018	https://www.scopus.com/inward/record.uri?eid=2-s2.0-85058284749&doi=10.12928%2fTELKOMNIKA.v16i6.9648&partnerID=40&md5=5f535e17635a85c7a164f7c48351b4ae	Journal Article	Scopus	EC3
Harnessing a 'currency matrix' for performance measurement in cooperatives: A multi-phased study	Sustainability (Switzerland)	10.3390/su10124536	Benos, T., Kalogeras, N., Wetzels, M., de Ruyter, K., Pennings, J.M.E.	2018	https://www.scopus.com/inward/record.uri?eid=2-s2.0-85057771052&doi=10.3390%2fsu10124536&partnerID=40&md5=2b905df2f75d7920648de36114a9b68a	Journal Article	Scopus	EC5
Mobile business intelligence acceptance model for organisational decision making	Bulletin of Electrical Engineering and Informatics	10.11591/eei.v7i4.1356	Fang, L.Y., Azmi, N.F.M., Yahya, Y., Sarkan, H., Sjarif, N.N.A., Chuprat, S.	2018	https://www.scopus.com/inward/record.uri?eid=2-s2.0-85057598386&doi=10.11591%2feei.v7i4.1356&partnerID=40&md5=0683255a43601d553e4ce72f39634e43	Journal Article	Scopus	EC5
Plant design and control in food service industry. A multi-disciplinary decision-support system	Computers in Industry	10.1016/j.compind.2018.09.007	Tufano, A., Accorsi, R., Garbellini, F., Manzini, R.	2018	https://www.scopus.com/inward/record.uri?eid=2-s2.0-85054019742&doi=10.1016%2fj.compind.2018.09.007&partnerID=40&md5=529a2ba900d1c67f7d6f440c47c7faa2	Journal Article	Scopus	EC3
Productivity in an era of multi-teaming: The role of information dashboards and shared cognition in team performance	Proceedings of the ACM on Human-Computer Interaction	10.1145/3274331	Gupta, P., Woolley, A.W.	2018	https://www.scopus.com/inward/record.uri?eid=2-s2.0-85066415723&doi=10.1145%2f3274331&partnerID=40&md5=4dec3e11e93c2c0d836780ad536341f8	Journal Article	Scopus	EC3
An open environment for development of manufacturing applications on vf-OS	Enterprise Interoperability: Smart Services and Business Impact of Enterprise Interoperability	10.1002/9781119564034.ch13	Coutinho, C., Lopes, L., Viana, V., Pape, D., Klasen, G., Von Halem, B., Garcia Perales, O.G., Stellingwerff, L., Stam, A.	2018	https://www.scopus.com/inward/record.uri?eid=2-s2.0-85102231831&doi=10.1002%2f9781119564034.ch13&partnerID=40&md5=6210e729ee1516c6eba6169624ec37e9	Book Chapter	Scopus	EC3
Multi-level game learning analytics for serious games	2018 10th International Conference on Virtual Worlds and Games for Serious Applications, VS-Games 2018 - Proceedings	10.1109/VS-Games.2018.8493435	Perez-Colado, I.J., Rotaru, D.C., Freire-Moran, M., Martinez-Ortiz, I., Fernandez-Manjon, B.	2018	https://www.scopus.com/inward/record.uri?eid=2-s2.0-85057309151&doi=10.1109%2fVS-Games.2018.8493435&partnerID=40&md5=ca60be4c3e83ae87f09d4ebabb3887a6	Conference Paper	Scopus	EC5
Monetizing machine learning: Quickly turn Python ML ideas into web applications on the serverless cloud	Monetizing Machine Learning: Quickly Turn Python ML Ideas into Web Applications on the Serverless Cloud	10.1007/978-1-4842-3873-8	Amunategui, M., Roopaei, M.	2018	https://www.scopus.com/inward/record.uri?eid=2-s2.0-85062933624&doi=10.1007%2f978-1-4842-3873-8&partnerID=40&md5=42bcb442da55475471d026faf98927bf	Book	Scopus	EC3
Data science approach for simulating educational data: Towards the development of teaching outcome model (TOM)	Big Data and Cognitive Computing	10.3390/bdcc2030024	Ndukwe, I.G., Daniel, B.K., Butson, R.J.	2018	https://www.scopus.com/inward/record.uri?eid=2-s2.0-85061971423&doi=10.3390%2fbdcc2030024&partnerID=40&md5=fa365aff1d9e4d537f5f5ffa6581739f	Journal Article	Scopus	EC3
"MS-Ready" structures for non-targeted high-resolution mass spectrometry screening studies	Journal of Cheminformatics	10.1186/s13321-018-0299-2	McEachran, A.D., Mansouri, K., Grulke, C., Schymanski, E.L., Ruttkies, C., Williams, A.J.	2018	https://www.scopus.com/inward/record.uri?eid=2-s2.0-85052550064&doi=10.1186%2fs13321-018-0299-2&partnerID=40&md5=3bf90e6329a46ffc623ae1aa5ad8d9a4	Journal Article	Scopus	EC3
Overbooking network slices end-to-end: Implementation and demonstration	SIGCOMM 2018 - Proceedings of the 2018 Posters and Demos, Part of SIGCOMM 2018	10.1145/3234200.3234230	Zanzi, L., Salvat, J.X., Sciancalepore, V., Saavedra, A.G., Costa-Perez, X.	2018	https://www.scopus.com/inward/record.uri?eid=2-s2.0-85056456091&doi=10.1145%2f3234200.3234230&partnerID=40&md5=f88f7fce6b744d564118c74871943865	Conference Paper	Scopus	EC5
Compliance Is Contagious: Using Informatics Methods to Measure the Spread of a Documentation Standard From a Preoperative Clinic	Journal of Perianesthesia Nursing	10.1016/j.jopan.2016.08.016	Hagaman, D.H., Ehrenfeld, J.M., Terekhov, M., Kla, K.M., Hamm, J., Brumley, M., Wanderer, J.P.	2018	https://www.scopus.com/inward/record.uri?eid=2-s2.0-85019234098&doi=10.1016%2fj.jopan.2016.08.016&partnerID=40&md5=40ca7da5fe3b664e7cf8cc83b1cdc7ef	Journal Article	Scopus	EC5
Token-based single sign-on with JWT as information system dashboard for government	Telkomnika (Telecommunication Computing Electronics and Control)	10.12928/TELKOMNIKA.v16i4.8388	Pratama, I.P.A., Linawati, Sastra, N.P.	2018	https://www.scopus.com/inward/record.uri?eid=2-s2.0-85049868749&doi=10.12928%2fTELKOMNIKA.v16i4.8388&partnerID=40&md5=7ab1bc163558fc5a890ad6fc2fb41315	Journal Article	Scopus	EC3
Improving the Insulin Pump Initiation Process for Pediatric Patients with Type 1 Diabetes through Application of Lean Quality Improvement Methods	The Permanente journal	10.7812/TPP/17-147	Alonso, G.T., Hink, R., De Georgeo, M.R., Vidal, K., Thomas, S., Swaschnig, D., Spiegel, G., Owen, S., Thurston, J., Pyle, L., Slover, R.	2018	https://www.scopus.com/inward/record.uri?eid=2-s2.0-85059798580&doi=10.7812%2fTPP%2f17-147&partnerID=40&md5=1b4b349d3822ca59cca542b89a8e64e2	Journal Article	Scopus	EC5
Empirical Delay Models for 802.11 under Deterministic Convergecast Traffic	International Symposium on Advanced Networks and Telecommunication Systems, ANTS	10.1109/ANTS.2018.8710111	Ramesh, A., Vineeth, B.S.	2018	https://www.scopus.com/inward/record.uri?eid=2-s2.0-85066019113&doi=10.1109%2fANTS.2018.8710111&partnerID=40&md5=758cd47d1f664cccc78162c2b3ccddb4	Conference Paper	Scopus	EC3
Personalizing data visualization and interaction	UMAP 2018 - Adjunct Publication of the 26th Conference on User Modeling, Adaptation and Personalization	10.1145/3213586.3213590	Arjun, S.	2018	https://www.scopus.com/inward/record.uri?eid=2-s2.0-85051468662&doi=10.1145%2f3213586.3213590&partnerID=40&md5=3226c4ef11650be6d9eff1ff86554ee8	Conference Paper	Scopus	EC3
Monitoring performance through Dashboards [Monitorização do desempenho através de Dashboards]	Iberian Conference on Information Systems and Technologies, CISTI	10.23919/CISTI.2018.8399476	Vieira, M.I.P., Laureano, R.M.S., Pedrosa, I.M.M.	2018	https://www.scopus.com/inward/record.uri?eid=2-s2.0-85049911611&doi=10.23919%2fCISTI.2018.8399476&partnerID=40&md5=402b6317c091c0cc026d92105011f748	Conference Paper	Scopus	EC5
Data visualization techniques for real-time information - A custom and dynamic dashboard for analyzing surveys' results	Iberian Conference on Information Systems and Technologies, CISTI	10.23919/CISTI.2018.8398641	Toasa, R., Maximiano, M., Reis, C., Guevara, D.	2018	https://www.scopus.com/inward/record.uri?eid=2-s2.0-85049905844&doi=10.23919%2fCISTI.2018.8398641&partnerID=40&md5=9aed5ec7c68bf22f6587131a5958b472	Conference Paper	Scopus	EC5
The Energica dashboard reinvented through professional 3D printing and composite materials	JEC Composites Magazine		Bemposti, M.L., Grottt, E.	2018	https://www.scopus.com/inward/record.uri?eid=2-s2.0-85047638159&partnerID=40&md5=4d2071fad319a26dd46fd45daeabd73f	Journal Article	Scopus	EC5
CCAHP: A new method for group decision making application on supply chain dashboard design	International Journal of Mechanical and Production Engineering Research and Development	10.24247/ijmperdapr2018150	El Khayyam, Y., Herrou, B.	2018	https://www.scopus.com/inward/record.uri?eid=2-s2.0-85045342410&doi=10.24247%2fijmperdapr2018150&partnerID=40&md5=3f78d262e868d3d3283c1da707400317	Journal Article	Scopus	EC3
360 Degree view of employee design to get know your employee from every angel on blood transfusion unit PMI tangerang district: Development and business	2018 International Conference on Information and Communications Technology, ICOIACT 2018	10.1109/ICOIACT.2018.8350774	Soleh, O., Dewi Ariessanti, H., Indrianingrum, Yuliawan	2018	https://www.scopus.com/inward/record.uri?eid=2-s2.0-85050498275&doi=10.1109%2fICOIACT.2018.8350774&partnerID=40&md5=d91f12b8934713f022864bed48ce9f99	Conference Paper	Scopus	EC3
Engineering Consent: How the Design and Marketing of Newsroom Analytics Tools Rationalize Journalists’ Labor	Digital Journalism	10.1080/21670811.2018.1444998	Petre, C.	2018	https://www.scopus.com/inward/record.uri?eid=2-s2.0-85044598620&doi=10.1080%2f21670811.2018.1444998&partnerID=40&md5=1c6248508f3f08ef6ad43c9b0aeda588	Journal Article	Scopus	EC3
Gamer motivation profiling: Uses and applications	Games User Research	10.1093/oso/9780198794844.003.0028	Yee, N., Ducheneaut, N.	2018	https://www.scopus.com/inward/record.uri?eid=2-s2.0-85052517452&doi=10.1093%2foso%2f9780198794844.003.0028&partnerID=40&md5=613c165569a2768e642f64ede50dc6b7	Book Chapter	Scopus	EC5
Optimisation model based dashboard for managing airport aeronautical revenues	Journal of Mechanical Engineering		Mohamed, W.M.W., Shuib, A.	2018	https://www.scopus.com/inward/record.uri?eid=2-s2.0-85052570862&partnerID=40&md5=7d7a1bf518ba9d11c2aeeef8bda8f3c2	Journal Article	Scopus	EC3
Expert Advisor (EA) Evaluation System Using Web-based ELECTRE Method in Foreign Exchange (Forex) Market	E3S Web of Conferences	10.1051/e3sconf/20183110001	Satibi, S., Widodo, C.E., Farikhin, F.	2018	https://www.scopus.com/inward/record.uri?eid=2-s2.0-85045294700&doi=10.1051%2fe3sconf%2f20183110001&partnerID=40&md5=88d0baec793769f573d99cd1d1312828	Conference Paper	Scopus	EC5
“Seeing the whole elephant”: Changing mindsets and empowering stakeholders to meaningfully manage accountability and improvement [“Ver o elefante inteiro”: Mudar mentalidades e capacitar os acionistas de forma significativa para a responsabilidade e a melhoria]	Education Policy Analysis Archives	10.14507/epaa.26.3440	Bush-Mecenas, S., Marsh, J.A., Montes de Oca, D., Hough, H.	2018	https://www.scopus.com/inward/record.uri?eid=2-s2.0-85041591216&doi=10.14507%2fepaa.26.3440&partnerID=40&md5=21a17c8f65a1b2c9b7b1c8b5d994c0cd	Journal Article	Scopus	EC3
Students' perceptions of privacy in learning analytics [Einstellung Studierender zu Datenschutz in Learning Analytics]	CEUR Workshop Proceedings		Schumacher, C., Ifenthaler, D.	2018	https://www.scopus.com/inward/record.uri?eid=2-s2.0-85048084250&partnerID=40&md5=9c6a7a3ad0ba1ecdca4aa029977762dc	Conference Paper	Scopus	EC5
Smart city control room dashboards exploiting big data infrastructure	Proceedings - DMSVIVA 2018: 24th International DMS Conference on Visualization and Visual Languages	10.18293/DMSVIVA2018-020	Bellini, P., Cenni, D., Marazzini, M., Mitolo, N., Nesi, P., Paolucci, M.	2018	https://www.scopus.com/inward/record.uri?eid=2-s2.0-85057159810&doi=10.18293%2fDMSVIVA2018-020&partnerID=40&md5=082763e117ad7727f457b49333134f8e	Conference Paper	Scopus	EC5
Stakeholder specific visualization and automated reporting of network scanning results applying vis4sec	Lecture Notes in Informatics (LNI), Proceedings - Series of the Gesellschaft fur Informatik (GI)		Hanauer, T., Metzger, S.	2018	https://www.scopus.com/inward/record.uri?eid=2-s2.0-85049097304&partnerID=40&md5=9213192452e48db9d80638c7b84b3fad	Conference Paper	Scopus	EC5
Generation of customized dashboards through software product line paradigms to analyse university employment and employability data	CEUR Workshop Proceedings		Vázquez-Ingelmo, A., García-Peñalvo, F.J., Therón, R.	2018	https://www.scopus.com/inward/record.uri?eid=2-s2.0-85053037336&partnerID=40&md5=b2f5f0247f1428ebee5d58d262df48c8	Conference Paper	Scopus	EC5
Evaluation of a knowledge management dashboard for manufacturing SMEs in resource constrained areas	Proceedings of the International Conference on Intellectual Capital, Knowledge Management and Organisational Learning, ICICKM		Twongyirwe, T.M., Lubega, J.	2018	https://www.scopus.com/inward/record.uri?eid=2-s2.0-85059823612&partnerID=40&md5=1e68388c1e0bf9ea629382599adfd0ef	Conference Paper	Scopus	EC3
Effect of a population-level performance dashboard intervention on maternal-newborn outcomes: An interrupted time series study	BMJ Quality and Safety	10.1136/bmjqs-2017-007361	Weiss, D., Dunn, S.I., Sprague, A.E., Fell, D.B., Grimshaw, J.M., Darling, E., Graham, I.D., Harrold, J., Smith, G.N., Peterson, W.E., Reszel, J., Lanes, A., Walker, M.C., Taljaard, M.	2018	https://www.scopus.com/inward/record.uri?eid=2-s2.0-85055095808&doi=10.1136%2fbmjqs-2017-007361&partnerID=40&md5=133b05feaaafe57185b78a82f14bde98	Journal Article	Scopus	EC3
Redesign of the monthly report of key performance indicators of a Mexican brewery plant	Proceedings of the International Conference on Industrial Engineering and Operations Management		Ocañas, P., Cruz, R.	2018	https://www.scopus.com/inward/record.uri?eid=2-s2.0-85067055066&partnerID=40&md5=c6e8ed0df2112a8563d1045517040a66	Conference Paper	Scopus	EC3
How can fact encourage collaboration and selfcorrection?	Deep Comprehension: Multi-Disciplinary Approaches to Understanding, Enhancing, and Measuring Comprehension	10.4324/9781315109503	VanLehn, K., Burkhardt, H., Cheema, S., Pead, D., Schoenfeld, A., Wetzel, J.	2018	https://www.scopus.com/inward/record.uri?eid=2-s2.0-85059388605&doi=10.4324%2f9781315109503&partnerID=40&md5=688737d44db3512aab7ce186e2ce796f	Book Chapter	Scopus	EC3
Bigdata tools for the monitoring of the ATLAS eventindex	CEUR Workshop Proceedings		Alexandrov, E., Kazymov, A., Prokoshin, F.	2018	https://www.scopus.com/inward/record.uri?eid=2-s2.0-85060115637&partnerID=40&md5=249652af8ebc7a5e1a5b4d0ddfb736d1	Conference Paper	Scopus	EC3
Performance measurement of revenue management systems	International Journal of Business Excellence	10.1504/IJBEX.2018.089798	Chawan, V.	2018	https://www.scopus.com/inward/record.uri?eid=2-s2.0-85042009758&doi=10.1504%2fIJBEX.2018.089798&partnerID=40&md5=cfc66b2e1bf12b675010dfb926ca94b0	Journal Article	Scopus	EC5
A new approach to assess objectively the workforce’s performance: the development of a new competence index	Journal of Textile and Apparel, Technology and Management		Chourabi, Z., Khedher, F., Babay, A., Cheikhrouhou, M.	2018	https://www.scopus.com/inward/record.uri?eid=2-s2.0-85055662730&partnerID=40&md5=79a0629de5a9f6df1625178f87f2d96e	Journal Article	Scopus	EC5
Coral Reef Monitoring Coping with Climate Change, Toward a Socio-ecological System Perspective	Springer Climate	10.1007/978-3-319-74669-2_13	David, G., Quod, J.-P.	2018	https://www.scopus.com/inward/record.uri?eid=2-s2.0-85068194240&doi=10.1007%2f978-3-319-74669-2_13&partnerID=40&md5=ae9bad1e26cf0dce5c9cde1891f4611e	Book Chapter	Scopus	EC5
Simulation in food catering industry. a dashboard of performance indicators	International Food Operations and Processing Simulation Workshop, FoodOPS 2018		Tufano, A., Accorsi, R., Gallo, A., Manzini, R.	2018	https://www.scopus.com/inward/record.uri?eid=2-s2.0-85056695192&partnerID=40&md5=1bea3c620266ca3a70511f22b85606f2	Conference Paper	Scopus	EC5
Communication at scale in a MOOC using predictive engagement analytics	Lecture Notes in Computer Science (including subseries Lecture Notes in Artificial Intelligence and Lecture Notes in Bioinformatics)	10.1007/978-3-319-93843-1_18	Le, C.V., Pardos, Z.A., Meyer, S.D., Thorp, R.	2018	https://www.scopus.com/inward/record.uri?eid=2-s2.0-85049379391&doi=10.1007%2f978-3-319-93843-1_18&partnerID=40&md5=293dea39062d0a6479476175ee620047	Conference Paper	Scopus	EC5
Operational and safety improvements of applying real-time analytics in an drilling contractor RTOC	Proceedings of the Annual Offshore Technology Conference		Madaleno, A.L.F., Neto, S.L.S., Dos Santos, L.A., De Oliveira, C.A.L.	2018	https://www.scopus.com/inward/record.uri?eid=2-s2.0-85050671317&partnerID=40&md5=86d37fd87d64f972a22901dafea17fe4	Conference Paper	Scopus	EC5
Student information system and performance retrieval through dashboard	International Journal of Engineering and Technology(UAE)		Phani Krishna, K.V., Mani Kumar, M., Aruna Sri, P.S.G.	2018	https://www.scopus.com/inward/record.uri?eid=2-s2.0-85074191576&partnerID=40&md5=3d0d542cb6d02b2409a03ccacc6013c3	Journal Article	Scopus	EC5
Course map: A career-driven course planning tool	Lecture Notes in Computer Science (including subseries Lecture Notes in Artificial Intelligence and Lecture Notes in Bioinformatics)	10.1007/978-3-319-95165-2_13	Tomy, S., Pardede, E.	2018	https://www.scopus.com/inward/record.uri?eid=2-s2.0-85049957159&doi=10.1007%2f978-3-319-95165-2_13&partnerID=40&md5=47c0a6c4bf87079def04eee85a8f6ce7	Conference Paper	Scopus	EC5
Setting up an operational global risk dashboard for upstream operating entities?	Society of Petroleum Engineers - SPE International Conference and Exhibition on Health, Safety, Security, Environment, and Social Responsibility 2018	10.2118/190654-ms	Cassassoles, O., Dembele, M., Glowacz, A., Supiot, J., Courandier, J.M.	2018	https://www.scopus.com/inward/record.uri?eid=2-s2.0-85088073287&doi=10.2118%2f190654-ms&partnerID=40&md5=bd83d2e4acbe9244d2c67b71c3b1bdf6	Conference Paper	Scopus	EC5
Design model of digital dashboard human resources information system based on competence (Case Study at PT. Daya Adicipta Mustika)	International Journal of Engineering and Technology(UAE)	10.14419/ijet.v7i4.33.23566	Hamdani, D., Wahyu, A.P., Sanihardjo, R.	2018	https://www.scopus.com/inward/record.uri?eid=2-s2.0-85059242152&doi=10.14419%2fijet.v7i4.33.23566&partnerID=40&md5=0c41def6db00f0480d7927f55ee2ea04	Journal Article	Scopus	EC5
Business Intelligence Model to Analyze Social Media Information	Procedia Computer Science	10.1016/j.procs.2018.08.144	Kurnia, P.F., Suharjito	2018	https://www.scopus.com/inward/record.uri?eid=2-s2.0-85053148546&doi=10.1016%2fj.procs.2018.08.144&partnerID=40&md5=8afc7caeb564a46eadc39b1b5e597fad	Conference Paper	Scopus	EC5
Optimizing production performances with simulation: A case study in the fashion Industry	Proceedings of the Summer School Francesco Turco		Fani, V., Bindi, B., Bandinelli, R., Rinaldi, R.	2018	https://www.scopus.com/inward/record.uri?eid=2-s2.0-85058158459&partnerID=40&md5=951eaf0842150a7336353bdc50a2ddb1	Conference Paper	Scopus	EC5
Development of a dashboard destined to improve the performance and quality insurance: Case of employability	International Journal of Engineering Research and Technology		Lahlali, A., El Aoufir, H.	2018	https://www.scopus.com/inward/record.uri?eid=2-s2.0-85055577542&partnerID=40&md5=7669ba2b776b1f0d508db5bb3e36015e	Journal Article	Scopus	EC5
Dashboard to evaluate student engagement with interactive simulations	Physics Education Research Conference Proceedings		Lo´pez-Tavares, D., Perkins, K., Reid, S., Kauzmann, M., Aguirre-Ve´lez, C.	2018	https://www.scopus.com/inward/record.uri?eid=2-s2.0-85061697599&partnerID=40&md5=bebdd428c6ff094570e6411522db4f93	Conference Paper	Scopus	EC5
Measuring happyiness and wellbeing in smart cities lisbon case study	SMARTGREENS 2018 - Proceedings of the 7th International Conference on Smart Cities and Green ICT Systems	10.5220/0006771102700277	Gomes, J.B., Rego, J.S., De Castro Neto, M.	2018	https://www.scopus.com/inward/record.uri?eid=2-s2.0-85051940772&doi=10.5220%2f0006771102700277&partnerID=40&md5=4987453edbc692c04891f4d8d4bef5ce	Conference Paper	Scopus	EC5
Sencity - evaluating users’ experiences of intelligent lighting for well-being in smart cities	Light and Engineering	10.33383/2018-007	Pihlajaniemi, H., Luusua, A., Juntunen, E.	2018	https://www.scopus.com/inward/record.uri?eid=2-s2.0-85049127704&doi=10.33383%2f2018-007&partnerID=40&md5=1f4883462ecb987718704f16db01f579	Journal Article	Scopus	EC5
An approach to forming dashboards for business process indicators analysis using fuzzy and semantic technologies	CEUR Workshop Proceedings		Kopp, A., Orlovskyi, D.	2018	https://www.scopus.com/inward/record.uri?eid=2-s2.0-85049664816&partnerID=40&md5=1461b2314eccb02376d3f2a1cbc4b1fb	Conference Paper	Scopus	EC5
Facing the general data privacy regulation: What data is being collected about me and how can I get access? [Der EU-Datenschutz-Grundverordnung begegnen: Welche Daten sind über mich erhoben und wie komme ich da ran?]	CEUR Workshop Proceedings		Kiy, A., Sass, K., Lucke, U.	2018	https://www.scopus.com/inward/record.uri?eid=2-s2.0-85060065904&partnerID=40&md5=11b6044e92fb7d1df12e424b6dd26260	Conference Paper	Scopus	EC3
OHSOME – an openstreetmap history analytics platform for intrinsic quality assessments [OHSOME – eine plattform zur analyse raumzeitlicher entwicklungen von openstreetmap-daten für intrinsische qualitätsbewertungen]	AGIT- Journal fur Angewandte Geoinformatik	10.14627/537647020	Auer, M., Eckle, M., Fendrich, S., Kowatsch, F., Loos, L., Marx, S., Raifer, M., Schott, M., Troilo, R., Zipf, A.	2018	https://www.scopus.com/inward/record.uri?eid=2-s2.0-85091897925&doi=10.14627%2f537647020&partnerID=40&md5=644347e43fe8c033a2f46d3d77781464	Journal Article	Scopus	EC5
A smart software system for flow assurance management	Society of Petroleum Engineers - SPE Asia Pacific Oil and Gas Conference and Exhibition 2018, APOGCE 2018	10.2118/191951-ms	Jain, A., Patel, N., Hammonds, P., Pandey, S.	2018	https://www.scopus.com/inward/record.uri?eid=2-s2.0-85086687351&doi=10.2118%2f191951-ms&partnerID=40&md5=7b1dc0955a25289b8d92e13ffed738fb	Conference Paper	Scopus	EC5
Developing a big data platform for intelligent management of offshore wind farm in Taiwan [臺 灣 離 岸 風 場 巨量 資 料 平 台 開 發與 智 慧 化 管 理]	Journal of Taiwan Society of Naval Architects and Marine Engineers		Liao, W.C., Wang, Y.C., Ku, C.S., Wu, P.Y., Lin, H.Y., Chang, R.I.	2018	https://www.scopus.com/inward/record.uri?eid=2-s2.0-85059937757&partnerID=40&md5=25471b8fe3c42ae342ac2c87c8985d59	Journal Article	Scopus	EC5
Exploratory study on the adoption of knowledge management practices in small medium enterprises in resource constrained areas: A case study of the dairy industry in Uganda	IC3K 2018 - Proceedings of the 10th International Joint Conference on Knowledge Discovery, Knowledge Engineering and Knowledge Management	10.5220/0006930101770185	Twongyirwe, T.M., Lubega, J.	2018	https://www.scopus.com/inward/record.uri?eid=2-s2.0-85059050816&doi=10.5220%2f0006930101770185&partnerID=40&md5=19822056a39654bbb4010cd42197a726	Conference Paper	Scopus	EC3
First results from a combined analysis of CERN computing infrastructure metrics	Journal of Physics: Conference Series	10.1088/1742-6596/898/7/072035	Duellmann, D., Nieke, C.	2017	https://www.scopus.com/inward/record.uri?eid=2-s2.0-85038577461&doi=10.1088%2f1742-6596%2f898%2f7%2f072035&partnerID=40&md5=b5bf0fbbdbd9bd2f5eaec086ff91174a	Conference Paper	Scopus	EC3
Consolidation of cloud computing in ATLAS	Journal of Physics: Conference Series	10.1088/1742-6596/898/5/052008	Taylor, R.P., Cordeiro, C.J.D., Giordano, D., Hover, J., Kouba, T., Love, P., McNab, A., Schovancova, J., Sobie, R.	2017	https://www.scopus.com/inward/record.uri?eid=2-s2.0-85038428772&doi=10.1088%2f1742-6596%2f898%2f5%2f052008&partnerID=40&md5=62ae19ce37ea3f7f259dd63d34824a2e	Conference Paper	Scopus	EC5
Differences of online learning behaviors and eye-movement between students having different personality traits	MIE 2017 - Proceedings of the 1st ACM SIGCHI International Workshop on Multimodal Interaction for Education, Co-located with ICMI 2017	10.1145/3139513.3139527	Sun, B., Lai, S., Xu, C., Xiao, R., Wei, Y., Xiao, Y.	2017	https://www.scopus.com/inward/record.uri?eid=2-s2.0-85046550936&doi=10.1145%2f3139513.3139527&partnerID=40&md5=9a6e72b97ae469e9af1ebfa64324c1da	Conference Paper	Scopus	EC3
Education Dashboards for Enhanced Learning: A Singapore Experience	Journal of Asia-Pacific Business	10.1080/10599231.2017.1383135	Sethi, V., Sethi, V., Jeyaraj, A., Duffy, K., Farmer, B.	2017	https://www.scopus.com/inward/record.uri?eid=2-s2.0-85035129039&doi=10.1080%2f10599231.2017.1383135&partnerID=40&md5=18aea11ace52407f4875e911568aaf49	Journal Article	Scopus	EC3
A business dashboard design approach to support the three levels of situation awareness [Une démarche de conception de tableau de bord de gestion pour soutenir les trois niveaux de la conscience de la situation]	IHM 2017 - Actes de la 29ieme Conference Francophone sur Interaction Homme-Machine, Actes	10.1145/3132129.3132130	Leclair, A., Moïse, A., Bodain, Y.	2017	https://www.scopus.com/inward/record.uri?eid=2-s2.0-85056453429&doi=10.1145%2f3132129.3132130&partnerID=40&md5=de83ad1d887b5c99fc3f79535972f7c7	Conference Paper	Scopus	EC3
Making the data plane ready for NFV: An effective way of handling resources	SIGCOMM Posters and Demos 2017 - Proceedings of the 2017 SIGCOMM Posters and Demos, Part of SIGCOMM 2017	10.1145/3123878.3131999	Szabo, M., Majdan, A., Pongracz, G., Toka, L., Sonkoly, B.	2017	https://www.scopus.com/inward/record.uri?eid=2-s2.0-85029688118&doi=10.1145%2f3123878.3131999&partnerID=40&md5=86f236bf2c1f2e485a446615dc0ca233	Conference Paper	Scopus	EC3
"Personal social dashboard": A tool for measuring your social engagement effectiveness in the enterprise	UMAP 2017 - Proceedings of the 25th Conference on User Modeling, Adaptation and Personalization	10.1145/3079628.3079664	Kremer-Davidson, S., Ronen, I., Kaplan, A., Barnea, M.	2017	https://www.scopus.com/inward/record.uri?eid=2-s2.0-85026763565&doi=10.1145%2f3079628.3079664&partnerID=40&md5=bc8308a402ba1b30b20abdda46198244	Conference Paper	Scopus	EC5
Informatics solutions for smart trading on wholesale electricity markets containing RES bidders	ACM International Conference Proceeding Series	10.1145/3134302.3134327	Bara, A., Oprea, S.V., Uta, A., Tor, O.B., Cebeci, M.E.	2017	https://www.scopus.com/inward/record.uri?eid=2-s2.0-85038419025&doi=10.1145%2f3134302.3134327&partnerID=40&md5=cd634ed74876598618efa160b59a5b39	Conference Paper	Scopus	EC3
Real-time decision-making to serve the unbanked poor in the developing world	SIGMIS-CPR 2017 - Proceedings of the 2017 ACM SIGMIS Conference on Computers and People Research	10.1145/3084381.3084425	Mohan, L., Potnis, D.	2017	https://www.scopus.com/inward/record.uri?eid=2-s2.0-85029695842&doi=10.1145%2f3084381.3084425&partnerID=40&md5=c3d4c880807695ce2947d212d14769b4	Conference Paper	Scopus	EC5
Google BigQuery for education: Framework for parsing and analyzing edX MOOC data	L@S 2017 - Proceedings of the 4th (2017) ACM Conference on Learning at Scale	10.1145/3051457.3053980	Lopez, G., Seaton, D.T., Ang, A., Tingley, D., Chuang, I.	2017	https://www.scopus.com/inward/record.uri?eid=2-s2.0-85018405542&doi=10.1145%2f3051457.3053980&partnerID=40&md5=a9d6e642567b44bce17eeee1476910cf	Conference Paper	Scopus	EC5
Cyber infrastructure for open science at the montreal neurological institute	Frontiers in Neuroinformatics	10.3389/fninf.2016.00053	Das, S., Glatard, T., Rogers, C., Saigle, J., Paiva, S., Macintyre, L., Safi-Harab, M., Rousseau, M.-E., Stirling, J., Khalili-Mahani, N., Macfarlane, D., Kostopoulos, P., Rioux, P., Madjar, C., Lecours-Boucher, X., Vanamala, S., Adalat, R., Mohaddes, Z., Fonov, V.S., Milot, S., Leppert, I., Degroot, C., Durcan, T.M., Campbell, T., Moreau, J., Dagher, A., Collins, D.L., Karamchandani, J., Bar-Or,…	2017	https://www.scopus.com/inward/record.uri?eid=2-s2.0-85011016241&doi=10.3389%2ffninf.2016.00053&partnerID=40&md5=401675a66017c21c8861d529f961a3c1	Journal Article	Scopus	EC3
How to use gamified dashboards and learning analytics for providing immediate student feedback and performance tracking in higher education	26th International World Wide Web Conference 2017, WWW 2017 Companion	10.1145/3041021.3054175	De Freitas, S., Irving, L., Verbert, K., Gibson, D., Star, K., Alvarez, V., Charleer, S.	2017	https://www.scopus.com/inward/record.uri?eid=2-s2.0-85037060334&doi=10.1145%2f3041021.3054175&partnerID=40&md5=5a245b0f76da0fdc67d2c6f1c5cb761a	Conference Paper	Scopus	EC3
Dynamic Building Environment Dashboard: Spatial Simulation Data Visualization in Sustainable Design	Technology Architecture and Design	10.1080/24751448.2017.1292791	Jakubiec, J.A., Doelling, M.C., Heckmann, O., Thambiraj, R., Jathar, V.	2017	https://www.scopus.com/inward/record.uri?eid=2-s2.0-85044671140&doi=10.1080%2f24751448.2017.1292791&partnerID=40&md5=7d7f4522750812f86d5efc134f7cafc1	Journal Article	Scopus	EC3
Creating user-specific business process monitoring dashboards with a model-driven approach	MODELSWARD 2017 - Proceedings of the 5th International Conference on Model-Driven Engineering and Software Development	10.5220/0006135203530361	Kintz, M., Kochanowski, M., Koetter, F.	2017	https://www.scopus.com/inward/record.uri?eid=2-s2.0-85046689792&doi=10.5220%2f0006135203530361&partnerID=40&md5=8a1ea2cfac8bca18e0b687b3d293c0bb	Conference Paper	Scopus	OK
Sisi nubi dashboard: Implementation of business intelligence in reservoir modelling &amp; synthesis: Managing big data and streamline the decision making process	Society of Petroleum Engineers - SPE/IATMI Asia Pacific Oil and Gas Conference and Exhibition 2017		Sukapradja, A., Clark, J., Hermawan, H., Tjiptowiyono, S.	2017	https://www.scopus.com/inward/record.uri?eid=2-s2.0-85043585675&partnerID=40&md5=23e40a5c7743cdca67584ca9f262b732	Conference Paper	Scopus	EC5
Overcoming the MOOC data deluge with learning analytic dashboards	Studies in Systems, Decision and Control	10.1007/978-3-319-52977-6_6	Vigentini, L., Clayphan, A., Zhang, X., Chitsaz, M.	2017	https://www.scopus.com/inward/record.uri?eid=2-s2.0-85029004343&doi=10.1007%2f978-3-319-52977-6_6&partnerID=40&md5=a06695697a37580d5449e7256cf13d41	Book Chapter	Scopus	EC3
Generating Alerts for Drops in Student Activity Levels in a Social Learning Environment	Lecture Notes in Computer Science (including subseries Lecture Notes in Artificial Intelligence and Lecture Notes in Bioinformatics)	10.1007/978-3-319-66733-1_7	Popescu, P., Mihăescu, C., Popescu, E., Mocanu, M.	2017	https://www.scopus.com/inward/record.uri?eid=2-s2.0-85030094772&doi=10.1007%2f978-3-319-66733-1_7&partnerID=40&md5=1c6fef26d533126643831ea9f5485548	Conference Paper	Scopus	EC5
A review of the fundamentals on process capability, process performance, and process sigma, and an introduction to Process Sigma Split	International Journal of Applied Engineering Research		Arcidiacono, G., Nuzzi, S.	2017	https://www.scopus.com/inward/record.uri?eid=2-s2.0-85028750045&partnerID=40&md5=b21e8dabd7dfac7f57bf1605d3d8f03e	Journal Article	Scopus	EC3
A commercial near-zero net energy facility with CHP	35th West Coast Energy Management Congress, EMC 2017 - Conference Proceedings		Shiau, J.Y.S., Wang, J.H.	2017	https://www.scopus.com/inward/record.uri?eid=2-s2.0-85029717064&partnerID=40&md5=a246cc9f29091882f252254ae66578ca	Conference Paper	Scopus	EC5
Human factors principles in information dashboard design	10th International Topical Meeting on Nuclear Plant Instrumentation, Control, and Human-Machine Interface Technologies, NPIC and HMIT 2017		Hugo, J.V., St Germain, S.	2017	https://www.scopus.com/inward/record.uri?eid=2-s2.0-85047796338&partnerID=40&md5=3121353ec917dd9940f3412902ecb9da	Conference Paper	Scopus	EC3
Sentiment analysis with SpagoBI	Sentiment Analysis in Social Networks	10.1016/B978-0-12-804412-4.00012-7	Iennaco, I., Pernigotti, L., Scamuzzo, S.	2017	https://www.scopus.com/inward/record.uri?eid=2-s2.0-85023606635&doi=10.1016%2fB978-0-12-804412-4.00012-7&partnerID=40&md5=d5b9e0d0099ee88cd5e74bf87bdc9c4e	Book Chapter	Scopus	EC5
Strategic performance measurement	Contemporary Issues in Strategic Management	10.4324/9781315674827	[No author name available]	2017	https://www.scopus.com/inward/record.uri?eid=2-s2.0-85050207172&doi=10.4324%2f9781315674827&partnerID=40&md5=96413d815d2045ca052637c5b0115bbf	Book Chapter	Scopus	EC3
Risk map as a library management information dashboard: A case study in adapting a configural display	Proceedings of the Human Factors and Ergonomics Society	10.1177/1541931213601553	Wong, B.L.W., Gulden, J.	2017	https://www.scopus.com/inward/record.uri?eid=2-s2.0-85042488366&doi=10.1177%2f1541931213601553&partnerID=40&md5=be354eeeedb171e519a42c6ebdc5342d	Conference Paper	Scopus	EC5
Adaptive load balancing dashboard in dynamic distributed systems	Supercomputing Frontiers and Innovations	10.14529/jsfi170403	Mirtaheri, S.L., Fatemi, S.A., Grandinetti, L.	2017	https://www.scopus.com/inward/record.uri?eid=2-s2.0-85039711079&doi=10.14529%2fjsfi170403&partnerID=40&md5=27d78f6ba91bc6905fcbaba50676fa4c	Journal Article	Scopus	EC3
Applying data management and visualization to OPEX reduction and improved asset integrity programs	Proceedings - SPE Annual Technical Conference and Exhibition	10.2118/187217-ms	Arciero, B.V., Ismail, H.	2017	https://www.scopus.com/inward/record.uri?eid=2-s2.0-85040446355&doi=10.2118%2f187217-ms&partnerID=40&md5=9906afc6f8e8278309044817e4599e26	Conference Paper	Scopus	EC5
FAG - A management support tool with BI techniques to assist teachers in the virtual learning environment Moodle	Advances in Science, Technology and Engineering Systems	10.25046/aj020375	Zapparolli, L.S., Stiubiener, I.	2017	https://www.scopus.com/inward/record.uri?eid=2-s2.0-85046095132&doi=10.25046%2faj020375&partnerID=40&md5=5d571ce2686c9b5c3b68bbc92198d96c	Journal Article	Scopus	EC3
Blockchain city: Economic, social and cognitive ledgers	Data and the City	10.4324/9781315407388	Speed, C., Maxwell, D., Pschetz, L.	2017	https://www.scopus.com/inward/record.uri?eid=2-s2.0-85046950973&doi=10.4324%2f9781315407388&partnerID=40&md5=69889fb2a5c27db9eef298d4df6aad45	Book Chapter	Scopus	EC3
Data processing and management of Diwata-1 imagery using free and open source software stack	38th Asian Conference on Remote Sensing - Space Applications: Touching Human Lives, ACRS 2017		Tupas, M.E.A., Tamondong, A.M., Magallon, B.J.P., Aranas, R.K.D., Sempio, J.N.H., Bauzon, M.D.A.I., Jiao, B.J.D., Yu, C.E.A.	2017	https://www.scopus.com/inward/record.uri?eid=2-s2.0-85047460326&partnerID=40&md5=163b88b8fc9e008c6e36fe46ba7a8a9d	Conference Paper	Scopus	EC5
An output and 3D visualization concept for the MSaaS system MARS	Simulation Series		Dalski, J., Hüning, C., Clemen, T.	2017	https://www.scopus.com/inward/record.uri?eid=2-s2.0-85020626415&partnerID=40&md5=d1f0b7518816a1528ae5fd9e86453799	Conference Paper	Scopus	EC3
Assessing the performance of the delegated management of household and similar waste in a perspective of sustainable development: Casablanca city as case study (Morocco)	Journal of Materials and Environmental Science		Benbrahim, H., M'barki, M.A., Erraioui, H.	2017	https://www.scopus.com/inward/record.uri?eid=2-s2.0-85020186691&partnerID=40&md5=54a0dee976c1c94a034b8517136305ea	Journal Article	Scopus	EC5
A methodology for integrating social responsibility into management systems	Society of Petroleum Engineers - SPE Asia Pacific Health, Safety, Security, Environment and Social Responsibility Conference 2017	10.2118/185201-ms	Norman, J.S., Strobl, M., Moldovan, S.	2017	https://www.scopus.com/inward/record.uri?eid=2-s2.0-85088405279&doi=10.2118%2f185201-ms&partnerID=40&md5=2e3c7960ba2247eb537d40781e338286	Conference Paper	Scopus	EC5
Technical integrity management system	Society of Petroleum Engineers - SPE/IATMI Asia Pacific Oil and Gas Conference and Exhibition 2017	10.2118/186257-ms	Hasanah, U., Wibisono, S.	2017	https://www.scopus.com/inward/record.uri?eid=2-s2.0-85043480444&doi=10.2118%2f186257-ms&partnerID=40&md5=e160901af2072503b0c4448732cc4dba	Conference Paper	Scopus	EC5
Performance enhancement of drilling and completions operations in giant offshore field Abu Dhabi by tracking and monitoring invisible lost time and defined KPIs	Society of Petroleum Engineers - SPE Abu Dhabi International Petroleum Exhibition and Conference 2017	10.2118/188238-ms	Raza, S.A., Al-Braik, H., Attalah, M., Corona, M., Kojadinovic, N.	2017	https://www.scopus.com/inward/record.uri?eid=2-s2.0-85044237263&doi=10.2118%2f188238-ms&partnerID=40&md5=ad16e554ccd9b0653cbd562a5b2a4cdc	Conference Paper	Scopus	EC5
The university of Southampton MOOC observatory dashboard	CEUR Workshop Proceedings		León-Urrutia, M., Tang, D.	2017	https://www.scopus.com/inward/record.uri?eid=2-s2.0-85035062709&partnerID=40&md5=0fc846fc3b4093c53aef74d3cb800b8b	Conference Paper	Scopus	EC5
The transparent factory	Assembly		Spera, J.	2016	https://www.scopus.com/inward/record.uri?eid=2-s2.0-85006379963&partnerID=40&md5=551cf9431011d1a28dc24126408dfe0e	Journal Article	Scopus	EC5
Making analytics actionable at AllDrinksSoft: MyResults and AMPlify	Journal of Information Technology Teaching Cases	10.1057/jittc.2016.3	Schultze, U.	2016	https://www.scopus.com/inward/record.uri?eid=2-s2.0-85019680178&doi=10.1057%2fjittc.2016.3&partnerID=40&md5=97abd9883aad0568159d7b603496d241	Journal Article	Scopus	EC3
The High Performance Platform New STN-a new dimension in searching [Die High-Performance-Plattform New STN-eine neue Recherchedimension]	Information-Wissenschaft und Praxis	10.1515/iwp-2016-0052	Bolle, B.	2016	https://www.scopus.com/inward/record.uri?eid=2-s2.0-84994803416&doi=10.1515%2fiwp-2016-0052&partnerID=40&md5=535ad3fa396cd11d6c0970fa2f1dcc2d	Journal Article	Scopus	EC3
Scistarter 2.0: A digital platform to foster and study sustained engagement in citizen science	Analyzing the Role of Citizen Science in Modern Research	10.4018/978-1-5225-0962-2.ch003	Hoffman, C., Cooper, C.B., Kennedy, E.B., Farooque, M., Cavalier, D.	2016	https://www.scopus.com/inward/record.uri?eid=2-s2.0-85016635610&doi=10.4018%2f978-1-5225-0962-2.ch003&partnerID=40&md5=9fdf35b440077545fd43a929c25e7255	Book Chapter	Scopus	EC3
Goal-oriented dashboard’s requirements with i*: A case study [Requisitos de un Dashboard orientado a metas con i*: Un caso de estudio]	Ingeniare	10.4067/S0718-33052016000400012	Pérez Acosta, A., Moreno Espino, M., Bandón Casamayor, R.	2016	https://www.scopus.com/inward/record.uri?eid=2-s2.0-85006056307&doi=10.4067%2fS0718-33052016000400012&partnerID=40&md5=026009d33fb25c059315c0f73be0d0f9	Journal Article	Scopus	EC3
Displaying Background Maps in Business Intelligence Dashboards	IT Professional	10.1109/MITP.2016.78	Bera, P., Sirois, L.-P.	2016	https://www.scopus.com/inward/record.uri?eid=2-s2.0-84991497430&doi=10.1109%2fMITP.2016.78&partnerID=40&md5=ef19bd3f1c942d036ba5a45aaf23069e	Journal Article	Scopus	EC3
Corporate frameworks and technological products focusing alarmistic and monitoring incidators of control and performance [Frameworks empresariais e produtos tecnológicos com incidência na alarmística e na monitorização de indicadores de controlo e performance]	Iberian Conference on Information Systems and Technologies, CISTI	10.1109/CISTI.2016.7521432	Marcao, R.P., Pestana, G., Sousa, M.J.	2016	https://www.scopus.com/inward/record.uri?eid=2-s2.0-84982111939&doi=10.1109%2fCISTI.2016.7521432&partnerID=40&md5=4d430a4e052007bbf90ef3b33bc7b680	Conference Paper	Scopus	EC3
Monitoring operating room turnaround time: a retrospective analysis	International Journal of Health Care Quality Assurance	10.1108/IJHCQA-08-2015-0105	Scagliarini, M., Apreda, M., Wienand, U., Valpiani, G.	2016	https://www.scopus.com/inward/record.uri?eid=2-s2.0-84976383939&doi=10.1108%2fIJHCQA-08-2015-0105&partnerID=40&md5=e4ebec6ba3a134e494a3109aa1065368	Journal Article	Scopus	EC5
The Top Seven Trends in Management Accounting	EDPACS	10.1080/07366981.2016.1148957	Cokins, G.	2016	https://www.scopus.com/inward/record.uri?eid=2-s2.0-84963799740&doi=10.1080%2f07366981.2016.1148957&partnerID=40&md5=c4362e988bc2cc45a42c09699474be9e	Journal Article	Scopus	EC3
Instrument for the environmental risks management [Instrumento para o gerenciamento de riscos ambientais]	Engenharia Sanitaria e Ambiental	10.1590/S1413-41522016140442	Bissacot, T.C.C., Oliveira, S.M.A.C.	2016	https://www.scopus.com/inward/record.uri?eid=2-s2.0-84978983223&doi=10.1590%2fS1413-41522016140442&partnerID=40&md5=206417a3f5f00a0fe4d6ee3be4095d6f	Note	Scopus	EC5
Citizen-driven dashboards in smart ecosystems: A framework	Interaction Design and Architecture(s)		Mealha, O.	2016	https://www.scopus.com/inward/record.uri?eid=2-s2.0-85013128184&partnerID=40&md5=ca1f7029ad5f5923534f7475a7e11c4e	Journal Article	Scopus	EC5
Business driven project control - Does quality matter?	RINA, Royal Institution of Naval Architects - Maritime Project Management 2016, Papers		Lereim, J.	2016	https://www.scopus.com/inward/record.uri?eid=2-s2.0-84975840757&partnerID=40&md5=112f3a4657abd00fee938caca41ad675	Conference Paper	Scopus	EC3
Practical metrics for monitoring and assessing the performance of CO2-EOR floods and CO2 storage in mature reservoirs	SPE Eastern Regional Meeting	10.2118/184068-MS	Pasumarti, A., Mishra, S., Ganesh, P.R., Mawalkar, S., Burchwell, A., Gupta, N., Raziperchikolaee, S., Pardini, R.	2016	https://www.scopus.com/inward/record.uri?eid=2-s2.0-84992645486&doi=10.2118%2f184068-MS&partnerID=40&md5=3f06877d4772641b2ba06fde46122934	Conference Paper	Scopus	EC3
Research and implementation of open source cloud computing platform based on Open Stack	Acta Technica CSAV (Ceskoslovensk Akademie Ved)		Wang, A., Huang, J.	2016	https://www.scopus.com/inward/record.uri?eid=2-s2.0-85014507378&partnerID=40&md5=5fc98e3b47ff55fe7abd99cb912e9282	Journal Article	Scopus	EC3
Transforming the world of asset management in near real-time using an intelligent application to optimize daily production operations	Proceedings - SPE Annual Technical Conference and Exhibition	10.2118/181502-ms	Gupta, S., Kansao, R., Saputelli, L., Escorcia, A.	2016	https://www.scopus.com/inward/record.uri?eid=2-s2.0-84994097258&doi=10.2118%2f181502-ms&partnerID=40&md5=1d4056ad66d48b96f16987a880f324d6	Conference Paper	Scopus	EC5
Transmission asset management through in-house developed software for transmission system of Gujarat State, India	CIGRE Session 46		Jani, M.K.	2016	https://www.scopus.com/inward/record.uri?eid=2-s2.0-85048718340&partnerID=40&md5=52579586370f7a5cb26ef2b383431560	Conference Paper	Scopus	EC3
An empirical analysis of privacy dashboard acceptance: The google case	24th European Conference on Information Systems, ECIS 2016		Cabinakova, J., Zimmermann, C., Müller, G.	2016	https://www.scopus.com/inward/record.uri?eid=2-s2.0-84995807150&partnerID=40&md5=00a194ab3f110b29e97a41ab4504c265	Conference Paper	Scopus	EC5
Evaluation of dashboard interactivity for a local foodbank	Proceedings of the Human Factors and Ergonomics Society	10.1177/1541931213601463	Desai, Y., Jiang, S., Davis, L.	2016	https://www.scopus.com/inward/record.uri?eid=2-s2.0-85021779522&doi=10.1177%2f1541931213601463&partnerID=40&md5=7336b03801650a3545a4801c13bb10a7	Conference Paper	Scopus	EC3
Quality management business analytics framework	International Journal of Economics and Business Research	10.1504/IJEBR.2016.078793	Mazouz, A.K.	2016	https://www.scopus.com/inward/record.uri?eid=2-s2.0-85013113384&doi=10.1504%2fIJEBR.2016.078793&partnerID=40&md5=8ac142cb8036638a9a9f7701b5bc79a7	Journal Article	Scopus	EC5
Development of a real-time decision-making dashboard for drilling homogeneous unconventional shale plays	Society of Petroleum Engineers - SPE Trinidad and Tobago Section Energy Resources Conference	10.2118/180788-MS	Driver, R.P., Atwal, H.S., Knight, S.J.	2016	https://www.scopus.com/inward/record.uri?eid=2-s2.0-85009100531&doi=10.2118%2f180788-MS&partnerID=40&md5=3b307732457e14156982366cbe7575cd	Conference Paper	Scopus	EC5
Applying hybrid SDN in lteiepc architecture using openflow and netflow concepts	2015 World Congress on Information Technology and Computer Applications, WCITCA 2015	10.1109/WCITCA.2015.7367015	Harrabi, M.A., Jeridi, M., Amri, N., Jerbi, M.R., Jrine, A., Khamassi, R.	2015	https://www.scopus.com/inward/record.uri?eid=2-s2.0-84962385818&doi=10.1109%2fWCITCA.2015.7367015&partnerID=40&md5=d20810bb95126b3d3130900fe7dd18df	Conference Paper	Scopus	EC5
Using Business Intelligence to Support Strategic Sustainability Information Management	ACM International Conference Proceeding Series	10.1145/2815782.2815795	Haupt, R., Scholtz, B., Calitz, A.	2015	https://www.scopus.com/inward/record.uri?eid=2-s2.0-84959341955&doi=10.1145%2f2815782.2815795&partnerID=40&md5=6b9597d312542d2ff80fd182f733975c	Conference Paper	Scopus	EC3
Towards a monitoring framework for the automatic integration of the access control policies for web services	International Journal of Networked and Distributed Computing	10.2991/ijndc.2015.3.3.1	Alodib, M.	2015	https://www.scopus.com/inward/record.uri?eid=2-s2.0-85018898742&doi=10.2991%2fijndc.2015.3.3.1&partnerID=40&md5=7a9270dc4deae4a0ab199e4722646e65	Journal Article	Scopus	EC5
Exploring learning analytics for computing education	ICER 2015 - Proceedings of the 2015 ACM Conference on International Computing Education Research	10.1145/2787622.2787746	Olivares, D.	2015	https://www.scopus.com/inward/record.uri?eid=2-s2.0-84959312863&doi=10.1145%2f2787622.2787746&partnerID=40&md5=15cd3814799aced203a685b1cad748d1	Conference Paper	Scopus	EC3
Deploying and Visualising Teacher’s Scripts of Small Group Activities in a Multi-surface Classroom Ecology: a Study in-the-wild	Computer Supported Cooperative Work: CSCW: An International Journal	10.1007/s10606-015-9217-6	Martinez-Maldonado, R., Clayphan, A., Kay, J.	2015	https://www.scopus.com/inward/record.uri?eid=2-s2.0-84929964451&doi=10.1007%2fs10606-015-9217-6&partnerID=40&md5=077a4f550464b281971d06cf73a2fb02	Journal Article	Scopus	EC5
CEPBoard - Collaborative electronic performance board and editor for production environments in industry 4.0	PerDis 2015 - Proceedings: 4th ACM International Symposium on Pervasive Displays	10.1145/2757710.2776801	Pavlov, V., Knoch, S., Deru, M.	2015	https://www.scopus.com/inward/record.uri?eid=2-s2.0-84962368274&doi=10.1145%2f2757710.2776801&partnerID=40&md5=da0379f636400bf377b5895e1bbb2cfb	Conference Paper	Scopus	EC3
Making the most of operational performance dashboards	OR manager		Lee, L.C.	2015	https://www.scopus.com/inward/record.uri?eid=2-s2.0-84937206589&partnerID=40&md5=ce2b062da214cfd1d4a0c5d7cdbad4d9	Journal Article	Scopus	EC3
Energy Management Key Performance Indicators (EnPIs) and Energy Dashboards	Energy Management and Efficiency for the Process Industries	10.1002/9781119033226.ch27	Towslee, J.S.	2015	https://www.scopus.com/inward/record.uri?eid=2-s2.0-84969962077&doi=10.1002%2f9781119033226.ch27&partnerID=40&md5=03a65545867a5c472e60cc6dd8adeff2	Book Chapter	Scopus	EC3
How do students interpret feedback delivered via dashboards?	ACM International Conference Proceeding Series	10.1145/2723576.2723662	Corrin, L., De Barba, P.	2015	https://www.scopus.com/inward/record.uri?eid=2-s2.0-84955562954&doi=10.1145%2f2723576.2723662&partnerID=40&md5=7b8f4f25f8d2ce4b0004c2eb09685994	Conference Paper	Scopus	EC3
Applying performance dashboard in hospitals	International Journal of Software Engineering and its Applications	10.14257/ijseia.2015.9.1.19	Wajong, A.M.R.	2015	https://www.scopus.com/inward/record.uri?eid=2-s2.0-84921933142&doi=10.14257%2fijseia.2015.9.1.19&partnerID=40&md5=e6c0d43a09367d197ac6ecdb9c6e657f	Journal Article	Scopus	EC5
Impact of an educational intervention and clinical performance dashboard on neonatal bloodstream infections	South African Medical Journal	10.7196/SAMJnew.7764	Raban, M.S., Bamford, C., Joolay, Y., Harrison, M.C.	2015	https://www.scopus.com/inward/record.uri?eid=2-s2.0-84942241610&doi=10.7196%2fSAMJnew.7764&partnerID=40&md5=077f4f39a69b5d69e8707f01db483d04	Journal Article	Scopus	EC5
International perspectives in policing: Challenges for 2020	Police Services: Leadership and Management Perspectives	10.1007/978-3-319-16568-4_16	de Maillard, J.	2015	https://www.scopus.com/inward/record.uri?eid=2-s2.0-84944075446&doi=10.1007%2f978-3-319-16568-4_16&partnerID=40&md5=1e837c1759e1e40df3adea34de74b705	Book Chapter	Scopus	EC5
Design and evaluation of a network-monitoring system	2015 International Conference on Information Systems: Exploring the Information Frontier, ICIS 2015		Krishna, N., Saeed, K., Xu, D.	2015	https://www.scopus.com/inward/record.uri?eid=2-s2.0-84964689451&partnerID=40&md5=a82365d8f44bb1fad6a4ecf5e3d38632	Conference Paper	Scopus	EC5
Overcoming the challenges to conservation monitoring: integrating data from in-situ reporting and global data sets to measure impact and performance	Biodiversity	10.1080/14888386.2015.1070373	Stephenson, P.J., Burgess, N.D., Jungmann, L., Loh, J., O’Connor, S., Oldfield, T., Reidhead, W., Shapiro, A.	2015	https://www.scopus.com/inward/record.uri?eid=2-s2.0-84945465450&doi=10.1080%2f14888386.2015.1070373&partnerID=40&md5=e1480d99d252423d11d725b0c60e976e	Journal Article	Scopus	EC5
Development of information technology for operational control of agricultural production	Eastern-European Journal of Enterprise Technologies	10.15587/1729-4061.2016.65476	Grinchak, A., Davletkhanova, O., Mykolaichuk, Y.	2015	https://www.scopus.com/inward/record.uri?eid=2-s2.0-84994052092&doi=10.15587%2f1729-4061.2016.65476&partnerID=40&md5=8f2cd330a8366169f8e7a39db6ab4797	Journal Article	Scopus	EC2
Composition challenges for sensor data visualization	ACM International Conference Proceeding Series	10.1145/2735386.2735927	Logre, I., Mosser, S., Riveill, M.	2015	https://www.scopus.com/inward/record.uri?eid=2-s2.0-84940476027&doi=10.1145%2f2735386.2735927&partnerID=40&md5=77351921355cebba9331e9e775be1823	Conference Paper	Scopus	EC3
Implementing managerial innovations: Lessons from two case studies	British Journal of Health Care Management	10.12968/bjhc.2015.21.3.125	Bérard, E., Bonnier, C., Saulpic, O., Zarlowski, P.	2015	https://www.scopus.com/inward/record.uri?eid=2-s2.0-84925299453&doi=10.12968%2fbjhc.2015.21.3.125&partnerID=40&md5=6278fb9a29e887944261effe2759438e	Journal Article	Scopus	EC3
Process safety - A journey towards excellence	Society of Petroleum Engineers - Abu Dhabi International Petroleum Exhibition and Conference, ADIPEC 2015	10.2118/177562-ms	Khan, S.A.	2015	https://www.scopus.com/inward/record.uri?eid=2-s2.0-85088071286&doi=10.2118%2f177562-ms&partnerID=40&md5=e982f288085b1eb27cbfd1d4ca171415	Conference Paper	Scopus	EC5
Cloud business intelligence: Contemporary learning opportunities in MIS training	CEUR Workshop Proceedings		Ilieva, G., Yankova, T., Klisarova, S.	2015	https://www.scopus.com/inward/record.uri?eid=2-s2.0-84948683373&partnerID=40&md5=ba3985505fb07bc5a726049d5334d749	Conference Paper	Scopus	EC3
Imtech wins contract for third CMAL ferry	Naval Architect		[No author name available]	2015	https://www.scopus.com/inward/record.uri?eid=2-s2.0-84932620573&partnerID=40&md5=74810e23b65e479ec2bee9cb20001bbd	Note	Scopus	EC3
Designing the content of a social e-learning dashboard: The study is based on novel key performance indicators	IC3K 2015 - Proceedings of the 7th International Joint Conference on Knowledge Discovery, Knowledge Engineering and Knowledge Management	10.5220/0005641500790089	Avogadro, P., Calegari, S., Dominoni, M.	2015	https://www.scopus.com/inward/record.uri?eid=2-s2.0-84960957288&doi=10.5220%2f0005641500790089&partnerID=40&md5=1a04e5f263b587cea6b62b4dabd18a18	Conference Paper	Scopus	EC5
Development of the learning analytics dashboard to support students’ learning performance	Journal of Universal Computer Science		Park, Y., Jo, I.-H.	2015	https://www.scopus.com/inward/record.uri?eid=2-s2.0-84933039245&partnerID=40&md5=555840a6c853cf053230214945750ff1	Journal Article	Scopus	EC5
Video bench lab demo: An open platform for video realistic streaming benchmarking	Proceedings of the 6th ACM Multimedia Systems Conference, MMSys 2015	10.1145/2713168.2723146	Pegus, P., Cecchet, E., Shenoy, P.	2015	https://www.scopus.com/inward/record.uri?eid=2-s2.0-84942549102&doi=10.1145%2f2713168.2723146&partnerID=40&md5=d54363a61bf410889daa43d2092f6755	Conference Paper	Scopus	EC3
Using R to discover true web system performance	41st International IT Capacity and Performance Conference		Mao, B.	2015	https://www.scopus.com/inward/record.uri?eid=2-s2.0-84959441217&partnerID=40&md5=2eba30a348a4af4e862dda5820a4f3b8	Conference Paper	Scopus	EC5
Video bench lab: An open platform for realistic benchmarking of streaming media workloads	Proceedings of the 6th ACM Multimedia Systems Conference, MMSys 2015	10.1145/2713168.2723145	Pegus, P., Cecchet, E., Shenoy, P.	2015	https://www.scopus.com/inward/record.uri?eid=2-s2.0-84942531903&doi=10.1145%2f2713168.2723145&partnerID=40&md5=d2fbe80b959e56f96304a228bcc51f2e	Conference Paper	Scopus	EC5
Monitoring and inspection techniques for corrosion in oil and gas production	NACE - International Corrosion Conference Series		Hedges, B., Knox, T., Papavinasam, S., Sprague, K.	2015	https://www.scopus.com/inward/record.uri?eid=2-s2.0-84940482865&partnerID=40&md5=84d801dbb16cca991efe723d9631bc5b	Conference Paper	Scopus	EC5
Risks over objectiveness in building process	SpringerBriefs in Applied Sciences and Technology	10.1007/978-3-319-07449-8_4	[No author name available]	2015	https://www.scopus.com/inward/record.uri?eid=2-s2.0-84944447645&doi=10.1007%2f978-3-319-07449-8_4&partnerID=40&md5=4f766d59755c211680a1dad921691c40	Book Chapter	Scopus	EC3
Multi-level analysis of peace and conflict data in GDELT	ACM International Conference Proceeding Series	10.1145/2689746.2689750	Keertipati, S., Savarimuthu, B.T.R., Purvis, M., Purvis, M.	2014	https://www.scopus.com/inward/record.uri?eid=2-s2.0-84985940826&doi=10.1145%2f2689746.2689750&partnerID=40&md5=527b8bee7daaca91916892d6de43ac01	Conference Paper	Scopus	EC5
Towards an adaptive QoS-driven monitoring of cloud SaaS	International Journal of Grid and Utility Computing	10.1504/IJGUC.2014.065391	Serhani, M.A., Atif, Y., Benharref, A.	2014	https://www.scopus.com/inward/record.uri?eid=2-s2.0-84908258256&doi=10.1504%2fIJGUC.2014.065391&partnerID=40&md5=1a15b1ad909835a5313fa32473212f70	Journal Article	Scopus	EC3
Process and productivity improvement in agile software development with process libraries: Case study	Agile Estimation Techniques and Innovative Approaches to Software Process Improvement	10.4018/978-1-4666-5182-1.ch001	Mitre, H.A., Bermon-Angarita, L.	2014	https://www.scopus.com/inward/record.uri?eid=2-s2.0-84945999706&doi=10.4018%2f978-1-4666-5182-1.ch001&partnerID=40&md5=aa9fba21b536bdaaacabedaae0fb93d8	Book Chapter	Scopus	EC3
Ontology and hyper graph based dashboards in Data Warehousing Systems	Asian Journal of Information Technology	10.3923/ajit.2014.412.415	Gitanjali, J., Kuriakose, M., Kuruba, R.	2014	https://www.scopus.com/inward/record.uri?eid=2-s2.0-84904677214&doi=10.3923%2fajit.2014.412.415&partnerID=40&md5=4e7f30412e760c5dd53017da1f09f1dc	Journal Article	Scopus	EC3
Dashboards for supporting organizational development: Principles for the design and development of public sector performance dashboards	ACM International Conference Proceeding Series	10.1145/2691195.2691224	Maheshwari, D., Janssen, M.	2014	https://www.scopus.com/inward/record.uri?eid=2-s2.0-84939142770&doi=10.1145%2f2691195.2691224&partnerID=40&md5=7b4dcf3e5f65fc24e3f184d471e62e19	Conference Paper	Scopus	EC3
A design protocol to develop radiology dashboards	Acta Informatica Medica	10.5455/aim.2014.22.341-346	Karami, M.	2014	https://www.scopus.com/inward/record.uri?eid=2-s2.0-84923640310&doi=10.5455%2faim.2014.22.341-346&partnerID=40&md5=f65f3721defa2a9542b30540a34007d6	Review	Scopus	EC5
Application of self-tuning High-fidelity dynamic simulation model for soft-sensing	Computer Aided Chemical Engineering	10.1016/B978-0-444-63433-7.50099-7	Chowdhary, A.R.	2014	https://www.scopus.com/inward/record.uri?eid=2-s2.0-84904349275&doi=10.1016%2fB978-0-444-63433-7.50099-7&partnerID=40&md5=0e130b69c77a67007320aec1f745af28	Book Chapter	Scopus	EC3
Managerial tools for performance evaluation: III. Management by exceptions and the dashboard	Quality - Access to Success		Verboncu, I., Vrîncuţ, M.	2014	https://www.scopus.com/inward/record.uri?eid=2-s2.0-84918531278&partnerID=40&md5=5861bfa440e1d7efec560f3a17943311	Journal Article	Scopus	EC5
A meta-heuristically optimized fuzzy approach towards multi-metric security risk assessment in heterogeneous system of systems	PECCS 2014 - Proceedings of the 4th International Conference on Pervasive and Embedded Computing and Communication Systems	10.5220/0004876802310236	Eguia, I., Del Ser, J.	2014	https://www.scopus.com/inward/record.uri?eid=2-s2.0-84906892366&doi=10.5220%2f0004876802310236&partnerID=40&md5=6ef2eacf6e5e16325bba41162c64fc9f	Conference Paper	Scopus	EC3
As if by magic. the dashboard appeared - Building useful Business Service Capacity reports	40th International Conference on Performance and Capacity 2014 by CMG		Johnson, A.	2014	https://www.scopus.com/inward/record.uri?eid=2-s2.0-85067730645&partnerID=40&md5=3c136b0f9f9162729452ba33e12d24b5	Conference Paper	Scopus	EC3
Research on the algorithm of automatic detection of bus dashboard pointer based on CM-hough transforms	Key Engineering Materials	10.4028/www.scientific.net/KEM.621.663	Ma, P., Guo, R.	2014	https://www.scopus.com/inward/record.uri?eid=2-s2.0-84906280525&doi=10.4028%2fwww.scientific.net%2fKEM.621.663&partnerID=40&md5=4ca5f7ad8540f36e6263b34bf3c16d92	Journal Article	Scopus	EC5
Research on BPM-BI framework	BioTechnology: An Indian Journal		Xin, T., Wei, D.	2014	https://www.scopus.com/inward/record.uri?eid=2-s2.0-84920871242&partnerID=40&md5=7fe37785dc79356b9789530242fa0bf4	Journal Article	Scopus	EC3
Privacy implications of online consumer-activity data: An empirical study	CEUR Workshop Proceedings		Thomas, K.	2014	https://www.scopus.com/inward/record.uri?eid=2-s2.0-84919623118&partnerID=40&md5=d6af212f31b01463328645d9520c2a3a	Conference Paper	Scopus	EC5
A hierarchic sustainability dashboard to evaluate logistics pooling	ILS 2014 - 5th International Conference on Information Systems, Logistics and Supply Chain		Morana, J., Gonzalez-Feliu, J.	2014	https://www.scopus.com/inward/record.uri?eid=2-s2.0-84983130756&partnerID=40&md5=a6fe06f79b27d2ea7dc3c7c33888da69	Conference Paper	Scopus	EC3
Supporting water managers making effective decisions by using HydroNET	Hydrology and Water Resources Symposium 2014, HWRS 2014 - Conference Proceedings		Reichard, L., Lobbrecht, A., Clark, S., Catalano, C., Tate, B., Cox, D.	2014	https://www.scopus.com/inward/record.uri?eid=2-s2.0-84925068587&partnerID=40&md5=c657f76a7265d795ee66e9fd9a4f33ec	Conference Paper	Scopus	EC3
Analysis Quality Index - What confidence do you have in your risk analysis?	PHM 2014 - Proceedings of the Annual Conference of the Prognostics and Health Management Society 2014		Salhi, L., Stecki, J., Stecki, C.	2014	https://www.scopus.com/inward/record.uri?eid=2-s2.0-84920540664&partnerID=40&md5=81906f7bbb0a298d275d3cf6bd5ddf9d	Conference Paper	Scopus	EC3
Fronting integrated scientific web applications: Design features and benefits for regulatory environments	Proceedings - 7th International Congress on Environmental Modelling and Software: Bold Visions for Environmental Modeling, iEMSs 2014		Flaishans, J., Hong, T., Snyder, M., Pascale, C., Purucker, S.T.	2014	https://www.scopus.com/inward/record.uri?eid=2-s2.0-84911908204&partnerID=40&md5=8f65b24856db6d426ba2bf8d61bd314a	Conference Paper	Scopus	EC3
Mitigating nutrient loss from pastoral farmland in the Rotorua lakes district of New Zealand	21st Century Watershed Technology Conference and Workshop 2014: Improving Water Quality and the Environment		Paterson, J., Clarke, D., Hamilton, D., Cairns, T.M., Van Reenen, E.H., Brocksopp, A.	2014	https://www.scopus.com/inward/record.uri?eid=2-s2.0-85048423495&partnerID=40&md5=c372510c8284f44ec78b380e7ab8cf7a	Conference Paper	Scopus	EC3
Mobile device visualization of cloud generated terrain viewsheds	ASPRS 2014 Annual Conference: Geospatial Power in Our Pockets, Co-Located with Joint Agency Commercial Imagery Evaluation Workshop, JACIE 2014		Mangold, C.	2014	https://www.scopus.com/inward/record.uri?eid=2-s2.0-84903977553&partnerID=40&md5=78345f35c0ac8c91873c58119c240f6d	Conference Paper	Scopus	EC3
A technology probe of wearable in-home computer-assisted physical therapy	Conference on Human Factors in Computing Systems - Proceedings	10.1145/2556288.2557416	Huang, K., Sparto, P.J., Kiesler, S., Smailagic, A., Mankoff, J., Siewiorek, D.	2014	https://www.scopus.com/inward/record.uri?eid=2-s2.0-84900456395&doi=10.1145%2f2556288.2557416&partnerID=40&md5=8d40a37cb4b4395dd8a78b75bf6af3d2	Conference Paper	Scopus	EC3
Towards a monitoring framework for cloud services	Proceedings - 2014 International Conference on Computational Science and Computational Intelligence, CSCI 2014	10.1109/CSCI.2014.110	Alodib, M.	2014	https://www.scopus.com/inward/record.uri?eid=2-s2.0-84902682259&doi=10.1109%2fCSCI.2014.110&partnerID=40&md5=e720a7d930a0824617af47d4d72700cc	Conference Paper	Scopus	EC5
Building sustainable supply chains in the Textile, Clothing and Leather Sectors	Proceedings of the Summer School Francesco Turco		Coppola, G., Bandinelli, R., Ciarapica, F.E., Dotti, S., Gaiardelli, P., Resta, B., Rinaldi, R.	2014	https://www.scopus.com/inward/record.uri?eid=2-s2.0-84982815549&partnerID=40&md5=1597bf46c2ab39f42173ecf84b75aa86	Conference Paper	Scopus	EC3
ETaal - ETransaction Aggregation and Analysis Layer	ACM International Conference Proceeding Series	10.1145/2691195.2691248	Dash, S.S., Sethi, I.P.S., Gupta, O.P.	2014	https://www.scopus.com/inward/record.uri?eid=2-s2.0-84939175307&doi=10.1145%2f2691195.2691248&partnerID=40&md5=33d01d0b095eac5add267ce37940fadb	Conference Paper	Scopus	EC3
125 Cases of new social design houses compared	International Journal for Housing Science and Its Applications		Bolognesi, C., Mazzoleni, P.	2014	https://www.scopus.com/inward/record.uri?eid=2-s2.0-84908215256&partnerID=40&md5=7d51614258ef4e197fc28edee48c21f3	Journal Article	Scopus	EC5
Evaluating dual performance measures on information dashboards: Effects of anchoring and presentation format	Journal of Information Systems	10.2308/isys-50556	Van Der Heijden, H.	2013	https://www.scopus.com/inward/record.uri?eid=2-s2.0-84889852847&doi=10.2308%2fisys-50556&partnerID=40&md5=10a6f63569661d9c36657d9e2e35c4e3	Journal Article	Scopus	EC3
Enhancing reservoir understanding by utilizing business intelligence in history match quality check	Society of Petroleum Engineers - SPE Reservoir Characterisation and Simulation Conference and Exhibition, RCSC 2013: New Approaches in Characterisation andModelling of Complex Reservoirs		Al-Zahrani, T., Al-Ghamdi, T., Al-Qarni, S., Al-Tiban, A., Al-Harbi, B.	2013	https://www.scopus.com/inward/record.uri?eid=2-s2.0-84894175492&partnerID=40&md5=ab68e5ae5769e08a95871b4b46699b97	Conference Paper	Scopus	EC3
Business intelligence admission to hospital emergency [Admissão da business intelligence às urgências hospitalares]	Iberian Conference on Information Systems and Technologies, CISTI		Barrento, M., De Castro Neto, M., Caiado, J.C.	2013	https://www.scopus.com/inward/record.uri?eid=2-s2.0-84887970056&partnerID=40&md5=1899f8bb5b4e1deb743d7ca5c536c842	Conference Paper	Scopus	EC3
Digital signage based building energy management system: Solution concept	World Applied Sciences Journal	10.5829/idosi.wasj.2013.24.itmies.80037	Tyukov, A., Ushakov, A., Shcherbakov, M., Brebels, A., Kamaev, V.	2013	https://www.scopus.com/inward/record.uri?eid=2-s2.0-84887759210&doi=10.5829%2fidosi.wasj.2013.24.itmies.80037&partnerID=40&md5=0c08c0ebc10f11acd7b7584128a50c01	Journal Article	Scopus	EC3
A life cycle communication and education platform	Proceedings of the American Gas Association, Operating Section		[No author name available]	2013	https://www.scopus.com/inward/record.uri?eid=2-s2.0-84885215066&partnerID=40&md5=9d8ca89071c492d4d13b679cbaec4b6c	Conference Paper	Scopus	EC3
Sustainable Enterprise Excellence: Towards a framework for holistic data-analytics	Corporate Governance (Bingley)	10.1108/CG-06-2013-0073	Edgeman, R.	2013	https://www.scopus.com/inward/record.uri?eid=2-s2.0-84885041805&doi=10.1108%2fCG-06-2013-0073&partnerID=40&md5=cd75bb7dda77e511bdf9c8937e47529e	Journal Article	Scopus	EC3
Embedded librarianship: A high school case study	K-12 Education: Concepts, Methodologies, Tools, and Applications	10.4018/978-1-4666-4502-8.ch089	Hamilton, B.J.	2013	https://www.scopus.com/inward/record.uri?eid=2-s2.0-84944893916&doi=10.4018%2f978-1-4666-4502-8.ch089&partnerID=40&md5=29c28297af98f86038aae03ae9a4d346	Book Chapter	Scopus	EC3
Introducing an acute gynaecology dashboard as a new clinical governance tool	Clinical Governance	10.1108/CGIJ-10-2012-0036	Guha, S., Hoo, W.P., Bottomley, C.	2013	https://www.scopus.com/inward/record.uri?eid=2-s2.0-84881499003&doi=10.1108%2fCGIJ-10-2012-0036&partnerID=40&md5=8d08ac47855de6c3baf88f9aec236cc4	Journal Article	Scopus	EC5
Agri-food cooperatives and strategic improve in a rural development: Qualitative analysis in Castilla-La Mancha [Cooperativas agroalimentarias e impacto de su estrategia en el desarrollo rural: Análisis cualitativo en Castilla-La Mancha]	REVESCO Revista de Estudios Cooperativos	10.5209/rev-REVE.2013.v111.426750	Ruiz Guerra, I., Martín López, V.M.	2013	https://www.scopus.com/inward/record.uri?eid=2-s2.0-84880909511&doi=10.5209%2frev-REVE.2013.v111.426750&partnerID=40&md5=8ff148cfc8c17919285aa4d07bfe057e	Journal Article	Scopus	EC3
Q&amp;A: Stephen wolfram on personal analytics	Technology Review		[No author name available]	2013	https://www.scopus.com/inward/record.uri?eid=2-s2.0-84879812955&partnerID=40&md5=404749cea675c2eac0df75802becb7e8	Journal Article	Scopus	EC3
A dashboard to analysis and synthesis of dimensionality reduction methods in remote sensing	International Journal of Engineering and Technology		Sarhrouni, E., Hammouch, A., Aboutajdine, D.	2013	https://www.scopus.com/inward/record.uri?eid=2-s2.0-84880952006&partnerID=40&md5=a0b9ee2d6f3dbd8139dcabd379d72875	Journal Article	Scopus	EC5
Exploiting DB2 10 features with IBM infosphere optim tools: Part 2	IBM Data Management Magazine		Bui, T., Scanlon, M.	2013	https://www.scopus.com/inward/record.uri?eid=2-s2.0-84894441521&partnerID=40&md5=519f22d00cc527565cc260041ac66644	Journal Article	Scopus	EC5
Improving awareness and reflection through collaborative, interactive visualizations of badges	CEUR Workshop Proceedings		Charleer, S., Klerkx, J., Santos, J.L., Duval, E.	2013	https://www.scopus.com/inward/record.uri?eid=2-s2.0-84922756687&partnerID=40&md5=c507aeaf3b8ef8b26167465301d8bb74	Conference Paper	Scopus	EC5
Decision making, dashboard displays, and human performance in service systems	International Journal of Information Systems in the Service Sector	10.4018/ijisss.2013100103	Moundalexis, M.L., Nag, B.N.	2013	https://www.scopus.com/inward/record.uri?eid=2-s2.0-84903125566&doi=10.4018%2fijisss.2013100103&partnerID=40&md5=a493e97ac1469376c7881db7a29e712f	Journal Article	Scopus	EC3
A performance dashboard for a logistics service company in the fast fashion industry	Proceedings of the Summer School Francesco Turco		Cagliano, A.C., Mangano, G., Mustafa, M.S., Rafele, C.	2013	https://www.scopus.com/inward/record.uri?eid=2-s2.0-84982871963&partnerID=40&md5=53e448c2373e385efd9f989cc8db575f	Conference Paper	Scopus	EC5
HyDash: A dashboard for real-time business intelligence based on the HyPer main memory database system	Lecture Notes in Informatics (LNI), Proceedings - Series of the Gesellschaft fur Informatik (GI)		Steinkamp, M., Mühlbauer, T.	2013	https://www.scopus.com/inward/record.uri?eid=2-s2.0-84922726734&partnerID=40&md5=44cc7fffc459650feef8e6031906540e	Conference Paper	Scopus	EC3
Performance measurement of organisations: A review of balanced scorecard technique	International Journal of Business Performance Management	10.1504/IJBPM.2013.052940	Umayal Karpagam, P.L., Suganthi, L.	2013	https://www.scopus.com/inward/record.uri?eid=2-s2.0-84875980790&doi=10.1504%2fIJBPM.2013.052940&partnerID=40&md5=1ef764aa0d6d410fb297e69fd171864a	Review	Scopus	EC5
Comparative analysis of engine generator performance using diesel oil and biodiesels available in Paraná State, Brazil	Renewable and Sustainable Energy Reviews	10.1016/j.rser.2012.09.037	Da Silva, M.J., Melegari De Souza, S.N., Inácio Chaves, L., Aparecido Rosa, H., Secco, D., Ferreira Santos, R., Aparecido Baricatti, R., Camargo Nogueira, C.E.	2013	https://www.scopus.com/inward/record.uri?eid=2-s2.0-84867801477&doi=10.1016%2fj.rser.2012.09.037&partnerID=40&md5=d2431eff794c1c7dbb30850b458e8b17	Review	Scopus	EC5
YinzCam: Experiences with In-Venue Mobile Video and Replays	27th Large Installation System Administration Conference, LISA 2013		Mickulicz, N.D., Narasimhan, P., Gandhi, R.	2013	https://www.scopus.com/inward/record.uri?eid=2-s2.0-84963567012&partnerID=40&md5=d40523cf8bdf1ffb97c664da4bcc57a0	Conference Paper	Scopus	EC5
Concept for context-aware manufacturing dashboard applications	IFAC Proceedings Volumes (IFAC-PapersOnline)	10.3182/20130619-3-RU-3018.00103	Nadoveza, D., Kiritsis, D.	2013	https://www.scopus.com/inward/record.uri?eid=2-s2.0-84884300970&doi=10.3182%2f20130619-3-RU-3018.00103&partnerID=40&md5=5092aa038292847e9b3682aa2971808f	Conference Paper	Scopus	EC3
Tracking performance degradation in a debutaniser column	Petroleum Technology Quarterly		Abdulal, A.L.I., Ramaseshan, V., Gustas III, S., Orenstein, H., Kurdi, M., Gaskov, A.	2013	https://www.scopus.com/inward/record.uri?eid=2-s2.0-84872394877&partnerID=40&md5=e9e477acf21352326185d776550ab574	Journal Article	Scopus	EC5
REDD+ emissions estimation and reporting: Dealing with uncertainty	Environmental Research Letters	10.1088/1748-9326/8/3/034009	Pelletier, J., Martin, D., Potvin, C.	2013	https://www.scopus.com/inward/record.uri?eid=2-s2.0-84885627533&doi=10.1088%2f1748-9326%2f8%2f3%2f034009&partnerID=40&md5=a59fa615699ba6b6181ac2e8aa13cc78	Journal Article	Scopus	EC5
Process monitoring in intervention research: A ‘dashboard’ with six dimensions	Salutogenic Organizations and Change: The Concepts Behind Organizational Health Intervention Research	10.1007/978-94-007-6470-5_14	Randall, R.	2013	https://www.scopus.com/inward/record.uri?eid=2-s2.0-84944630718&doi=10.1007%2f978-94-007-6470-5_14&partnerID=40&md5=74eeb0b6f066b778a40dedbeb489db3c	Book Chapter	Scopus	EC5
Thriving in drought with Subsurface Drip Irrigation (SDI): Case studies and tools	American Society of Agricultural and Biological Engineers Annual International Meeting 2013, ASABE 2013		Bisconer, I., Bergquist, R.	2013	https://www.scopus.com/inward/record.uri?eid=2-s2.0-84881633475&partnerID=40&md5=b449177e15ba2b071c7c7581102927bd	Conference Paper	Scopus	EC5
Waits - An IT structure for environmental information via open knowledge, dynamic dashborads and Social Web Of Things	Proceedings of the IADIS International Conference WWW/Internet 2013, ICWI 2013		Peres, A., Miletto, E.M., Kapusta, S., Ojeda, T., Lacasse, A., Gagnon, J.	2013	https://www.scopus.com/inward/record.uri?eid=2-s2.0-84945922626&partnerID=40&md5=c208498c157a930aff4402409a29db3c	Conference Paper	Scopus	EC5
Performance dashboard for lecturers in university teaching [Performance Dashboard für Dozenten in der universitären Lehre]	Multikonferenz Wirtschaftsinformatik 2012 - Tagungsband der MKWI 2012		Lehmann, K., Thillainathan, N., Bitzer, P., Leimeister, J.M.	2012	https://www.scopus.com/inward/record.uri?eid=2-s2.0-84879872175&partnerID=40&md5=789b63ab77b909f3e78bf1f5cf188ea7	Conference Paper	Scopus	EC5
Mapping queries to visualizations: Advanced database topics and practice for business intelligence students	18th Americas Conference on Information Systems 2012, AMCIS 2012		Mitri, M.	2012	https://www.scopus.com/inward/record.uri?eid=2-s2.0-84877879843&partnerID=40&md5=5ab846f9bf6b7ae2ed305a713e92a1f3	Conference Paper	Scopus	EC3
Creation of indicators determining the work of high-tech business practitioners: Validity, reliability, and negotiation revisited	Managing Dynamic Technology-Oriented Businesses: High Tech Organizations and Workplaces	10.4018/978-1-4666-1836-7.ch005	Hepsø, I.L., Hepsø, V.	2012	https://www.scopus.com/inward/record.uri?eid=2-s2.0-84898127481&doi=10.4018%2f978-1-4666-1836-7.ch005&partnerID=40&md5=63e05417d1b45f8684dbe56c3766cd71	Book Chapter	Scopus	EC3
A Semantic Dashboard Description Language for a Process-oriented Dashboard Design Methodology	CEUR Workshop Proceedings		Kintz, M.	2012	https://www.scopus.com/inward/record.uri?eid=2-s2.0-84893177169&partnerID=40&md5=d9dae42e36d80e55486390a8b841158c	Conference Paper	Scopus	QC2
Mobile applications development for upstream solutions	Proceedings - SPE Annual Technical Conference and Exhibition		Al-Naim, H.A., Al-Qurtas, A., Awan, M., Rihabe, S., Ibrahim, M., Madani, H., Malik, P.	2012	https://www.scopus.com/inward/record.uri?eid=2-s2.0-84874094380&partnerID=40&md5=04f8d3ac0d768317da93d1f7071d4b45	Conference Paper	Scopus	EC5
Developing Casual Learning Games Using the Apache Pivot IIA Capabilities	Communications in Computer and Information Science	10.1007/978-3-642-30507-8_1	Fiaidhi, J., Rioux, M.D., Mohammed, S., Kim, T.H.	2012	https://www.scopus.com/inward/record.uri?eid=2-s2.0-84880501955&doi=10.1007%2f978-3-642-30507-8_1&partnerID=40&md5=fedbdcb1999fae62b0fa65f8d5efca8f	Conference Paper	Scopus	EC3
Multi-dimensional navigation modeling using BI analysis graphs	Lecture Notes in Computer Science (including subseries Lecture Notes in Artificial Intelligence and Lecture Notes in Bioinformatics)	10.1007/978-3-642-33999-8_20	Neuböck, T., Neumayr, B., Rossgatterer, T., Anderlik, S., Schrefl, M.	2012	https://www.scopus.com/inward/record.uri?eid=2-s2.0-84868333652&doi=10.1007%2f978-3-642-33999-8_20&partnerID=40&md5=d3dfeeaa10ddeaef79384e9df1bc125f	Conference Paper	Scopus	EC3
Taking dashboards out of wonderland	Industrial Engineer		Karr, B.	2012	https://www.scopus.com/inward/record.uri?eid=2-s2.0-84880097077&partnerID=40&md5=e0268bf94837a1e035f5b94e0481da51	Journal Article	Scopus	EC3
Using the balanced scorecard/dashboard display as a performance measurement tool	Joint Commission: The Source		Wyeth, A.	2012	https://www.scopus.com/inward/record.uri?eid=2-s2.0-84869129974&partnerID=40&md5=af72c0899a2f6af864d096fec13726b3	Note	Scopus	EC5
Freeway and arterial system of transportation dashboard	Transportation Research Record	10.3141/2271-06	Xie, G., Hoeft, B.	2012	https://www.scopus.com/inward/record.uri?eid=2-s2.0-84865000726&doi=10.3141%2f2271-06&partnerID=40&md5=74d31a943358dde2d900b95e05d28498	Journal Article	Scopus	EC5
Open Business Intelligence: On the importance of data quality awareness in user-friendly data mining	ACM International Conference Proceeding Series	10.1145/2320765.2320812	Mazón, J.-N., Zubcoff, J.J., Garrigós, I., Espinosa, R., Rodríguez, R.	2012	https://www.scopus.com/inward/record.uri?eid=2-s2.0-84864120849&doi=10.1145%2f2320765.2320812&partnerID=40&md5=927adc8a142f766941b44025d358c263	Conference Paper	Scopus	EC3
Investigating intuitiveness and effectiveness of gestures for free spatial interaction with large displays	ACM International Conference Proceeding Series	10.1145/2307798.2307804	Hespanhol, L., Tomitsch, M., Grace, K., Collins, A., Kay, J.	2012	https://www.scopus.com/inward/record.uri?eid=2-s2.0-84864074140&doi=10.1145%2f2307798.2307804&partnerID=40&md5=7faeab5e0df7327cfa7b1eb1ad7b1e2c	Conference Paper	Scopus	EC5
MAQSA: A system for social analytics on news	Proceedings of the ACM SIGMOD International Conference on Management of Data	10.1145/2213836.2213924	Amer-Yahia, S., Anjum, S., Ghenai, A., Siddique, A., Abbar, S., Madden, S., Marcus, A., El-Haddad, M.	2012	https://www.scopus.com/inward/record.uri?eid=2-s2.0-84862703818&doi=10.1145%2f2213836.2213924&partnerID=40&md5=1e4a8152e7351628e194b969d67a75ef	Conference Paper	Scopus	EC3
Annotating BI visualization dashboards: Needs &amp; challenges	Conference on Human Factors in Computing Systems - Proceedings	10.1145/2207676.2208288	Elias, M., Bezerianos, A.	2012	https://www.scopus.com/inward/record.uri?eid=2-s2.0-84862108573&doi=10.1145%2f2207676.2208288&partnerID=40&md5=8d8fdb36ad58b518709d5f3c9c0faefb	Conference Paper	Scopus	EC5
The Search Dashboard: How reflection and comparison impact search behavior	Conference on Human Factors in Computing Systems - Proceedings	10.1145/2207676.2208311	Bateman, S., Teevan, J., White, R.W.	2012	https://www.scopus.com/inward/record.uri?eid=2-s2.0-84862073166&doi=10.1145%2f2207676.2208311&partnerID=40&md5=d5fa9dfd0d0400839542cf0e677b51d3	Conference Paper	Scopus	EC5
The use of dashboards in performance management: Evidence from sales managers	International Journal of Digital Accounting Research	10.4192/1577-8517-v12_2	Velcu-Laitinen, O., Yigitbasioglu, O.M.	2012	https://www.scopus.com/inward/record.uri?eid=2-s2.0-84859837055&doi=10.4192%2f1577-8517-v12_2&partnerID=40&md5=09eb70b6e3e95418a040525ecb92b552	Journal Article	Scopus	QC2
Utility financial and operational dashboards: From prehistoric reporting to high-tech live updates	Journal - American Water Works Association	10.5942/jawwa.2012.104.0061	Baird, G.M.	2012	https://www.scopus.com/inward/record.uri?eid=2-s2.0-84865593146&doi=10.5942%2fjawwa.2012.104.0061&partnerID=40&md5=42c746ee232e014b60f60ed57a3ccbec	Journal Article	Scopus	EC5
An experience feed-back on the implementation of a sustainable development plan within a government expertise agency [Mise en place d'une démarche de développement durable au sein d'un institut public d'expertise]	Natures Sciences Societes	10.1051/nss/2012030	Merad, M., Dechy, N., Guionnet, D., Marcel, F.	2012	https://www.scopus.com/inward/record.uri?eid=2-s2.0-84866881838&doi=10.1051%2fnss%2f2012030&partnerID=40&md5=9f042b2285b11f9e83016e82f29cfa97	Journal Article	Scopus	EC5
A review of dashboards in performance management: Implications for design and research	International Journal of Accounting Information Systems	10.1016/j.accinf.2011.08.002	Yigitbasioglu, O.M., Velcu, O.	2012	https://www.scopus.com/inward/record.uri?eid=2-s2.0-84857035393&doi=10.1016%2fj.accinf.2011.08.002&partnerID=40&md5=55ca972d943ea42afea2a84641480e1a	Journal Article	Scopus	EC2
Enabling naval vessel energy optimisation	INEC 2012 - 11th International Naval Engineering Conference and Exhibition		Humphreys, C.E.	2012	https://www.scopus.com/inward/record.uri?eid=2-s2.0-84916898502&partnerID=40&md5=500c0331c780e980ba4ca0f7bcd2dd88	Conference Paper	Scopus	EC3
A dashboard for a ship design space exploration	NAV International Conference on Ship and Shipping Research		Perra, F., Guagnano, A., Bonvicini, A., Simone, S.	2012	https://www.scopus.com/inward/record.uri?eid=2-s2.0-85052501745&partnerID=40&md5=3da2d971a2cb776114373b7336d76a69	Conference Paper	Scopus	EC3
Assessing d.learning: Capturing the journey of becoming a design thinker	Design Thinking Research: Measuring Performance in Context	10.1007/978-3-642-31991-4_2	Goldman, S., Carroll, M.P., Kabayadondo, Z., Cavagnaro, L.B., Royalty, A.W., Roth, B., Kwek, S.H., Kim, J.	2012	https://www.scopus.com/inward/record.uri?eid=2-s2.0-84884342573&doi=10.1007%2f978-3-642-31991-4_2&partnerID=40&md5=01142a3a8d250b32f343f4b9b2c858ac	Book Chapter	Scopus	EC3
Safety: You can’t manage what you can’t measure	ASSE Professional Development Conference and Exposition 2012		Lassila, S.B., Richard, M., Rico, Z.	2012	https://www.scopus.com/inward/record.uri?eid=2-s2.0-85058557658&partnerID=40&md5=d307c8268c6bbf702ea236bcf486078c	Conference Paper	Scopus	EC3
Approximate query answering system architecture	Recent Researches in Computer Science - Proceedings of the 15th WSEAS International Conference on Computers, Part of the 15th WSEAS CSCC Multiconference		Di Tria, F., Lefons, E., Tangorra, F.	2011	https://www.scopus.com/inward/record.uri?eid=2-s2.0-82955190535&partnerID=40&md5=54c66495b21006760d57e0ea781fb967	Conference Paper	Scopus	EC3
CAL: A generic query and analysis language for data warehouses	Proceedings of the ISCA 20th International Conference on Software Engineering and Data Engineering, SEDE 2011		Viswanathan, G., Schneider, M.	2011	https://www.scopus.com/inward/record.uri?eid=2-s2.0-84871981604&partnerID=40&md5=67c4a276a01a54289cb228f2ba24d59e	Conference Paper	Scopus	EC3
Aiding compliance governance in service-based business processes	Handbook of Research on Service-Oriented Systems and Non-Functional Properties: Future Directions	10.4018/978-1-61350-432-1.ch022	Silveira, P., Rodríguez, C., Birukou, A., Casati, F., Daniel, F., D'Andrea, V., Worledge, C., Taheri, Z.	2011	https://www.scopus.com/inward/record.uri?eid=2-s2.0-84899228295&doi=10.4018%2f978-1-61350-432-1.ch022&partnerID=40&md5=246595bc8022049fefc1b540cab44250	Book Chapter	Scopus	EC3
Using SAP business objects to deliver actionable information for operators to management	35th APCOM Symposium - Application of Computers and Operations Research in the Minerals Industry, Proceedings		Hunter, D.J.	2011	https://www.scopus.com/inward/record.uri?eid=2-s2.0-84866654592&partnerID=40&md5=40ac3f90fc7acf7496fcd1cd33420e27	Conference Paper	Scopus	EC3
Towards CSR and the sustainable enterprise economy in the Asia Pacific region	Sustainability Accounting, Management and Policy Journal	10.1108/20408021111185376	Forbes, S., McIntosh, M.	2011	https://www.scopus.com/inward/record.uri?eid=2-s2.0-84872653345&doi=10.1108%2f20408021111185376&partnerID=40&md5=eb4e2a27c20e135ebf4fafa29abd4a7e	Journal Article	Scopus	EC3
EMTAN: A web-based multi-agent system architecture for input automation	Lecture Notes in Computer Science (including subseries Lecture Notes in Artificial Intelligence and Lecture Notes in Bioinformatics)	10.1007/978-3-642-23620-4_29	Huang, M.-J., Chuang, C.-T., Yang, K.-H., Liou, C.-Y.	2011	https://www.scopus.com/inward/record.uri?eid=2-s2.0-80052407276&doi=10.1007%2f978-3-642-23620-4_29&partnerID=40&md5=d6bcc11d565d2b41ba1b2385ceb05580	Conference Paper	Scopus	EC5
Building energy-retrofit projects and submetering	EC and M: Electrical Construction and Maintenance		Millstein, D.	2011	https://www.scopus.com/inward/record.uri?eid=2-s2.0-80052080457&partnerID=40&md5=d13fb93e23aedd6f1cd9661b18002ab5	Journal Article	Scopus	EC3
Increasing data historian efficiency	IEEE Cement Industry Technical Conference (Paper)	10.1109/CITCON.2011.5934540	Jankowski, T., Davis, G., Holmes, J., Kemper, G.	2011	https://www.scopus.com/inward/record.uri?eid=2-s2.0-79960569258&doi=10.1109%2fCITCON.2011.5934540&partnerID=40&md5=0d4df4147744a2afa936c1ac55e5b2bc	Conference Paper	Scopus	EC5
Designing interfaces for home energy users: A preference study	Communications in Computer and Information Science	10.1007/978-3-642-22098-2_12	LaMarche, J., Sachs, O.	2011	https://www.scopus.com/inward/record.uri?eid=2-s2.0-79960391906&doi=10.1007%2f978-3-642-22098-2_12&partnerID=40&md5=447f6be61c742c0743d78f78222b9f04	Conference Paper	Scopus	EC3
Remote possibilities	Engineering and Mining Journal		Carter, R.A.	2011	https://www.scopus.com/inward/record.uri?eid=2-s2.0-79954600101&partnerID=40&md5=411ed46d69bd7aeb7f83730f170494d3	Journal Article	Scopus	EC5
MES, MOM, EIM and MIS - Do you need them all?	EngineerIT		Greeff, G.	2011	https://www.scopus.com/inward/record.uri?eid=2-s2.0-79956139719&partnerID=40&md5=2a2039406073e7f0feae024f5162ca64	Journal Article	Scopus	EC3
Using partial-loading strategy to improve BI dashboard performance	Proceedings - 21st Workshop on Information Technologies and Systems, WITS 2011		Wang, T., Lee, C.-C.	2011	https://www.scopus.com/inward/record.uri?eid=2-s2.0-84901759395&partnerID=40&md5=aa02525282087fd1dc09e6ad9ac55646	Conference Paper	Scopus	EC3
Customer data integration: Reaching a single version of the truth	Customer Data Integration: Reaching a Single Version of the Truth	10.1002/9781119202127	Dyché, J., Levy, E.	2011	https://www.scopus.com/inward/record.uri?eid=2-s2.0-85100644038&doi=10.1002%2f9781119202127&partnerID=40&md5=892f00f3f5cd83e625b61ad912359847	Book	Scopus	EC3
Light-weight composite environmental performance indicators (LWC-EPI) concept	Environmental Science and Engineering (Subseries: Environmental Science)	10.1007/978-3-642-19536-5_23	Jamous, N., Kramer, F., Kassem, G., Gómez, J.M., Dumke, R.	2011	https://www.scopus.com/inward/record.uri?eid=2-s2.0-84879650844&doi=10.1007%2f978-3-642-19536-5_23&partnerID=40&md5=74d0829ece72032c052ddebed4cd3a5f	Journal Article	Scopus	EC3
DeepDive: Market overview - The next piece of the BI Puzzle	Managing Automation		[No author name available]	2010	https://www.scopus.com/inward/record.uri?eid=2-s2.0-79751488360&partnerID=40&md5=794bcbb0a967021be77ac732eb69b594	Journal Article	Scopus	EC5
Manufacturing execution systems and business intelligence for production environments	16th Americas Conference on Information Systems 2010, AMCIS 2010		Koch, M.T., Baars, H., Lasi, H., Kemper, H.-G.	2010	https://www.scopus.com/inward/record.uri?eid=2-s2.0-84870361343&partnerID=40&md5=541cf72b783ef7e65d20bafb4eb40a3b	Conference Paper	Scopus	EC3
Positioning database content in a business intelligence context	Proceedings of ISECON		Grenci, R.T.	2010	https://www.scopus.com/inward/record.uri?eid=2-s2.0-84865644988&partnerID=40&md5=53ebda5ac0c5bdb4c18e3c7bedb49ed9	Conference Paper	Scopus	EC5
Human factors engineering in designing the passengers' cockpit of the Malaysian commercal suborbital spaceplane	European Space Agency, (Special Publication) ESA SP		Zakaria, N.R., Mettauer, A., Abu, J., Hassan, M.R., Ismail, A.T., Othman, J., Shaari, C.Z., Nasron, N.	2010	https://www.scopus.com/inward/record.uri?eid=2-s2.0-79551632559&partnerID=40&md5=35c7889e2a08eb5c4a6ca33cef91f914	Conference Paper	Scopus	EC5
Dashboard: An integration and testing platform based on blackboard architecture for NLP applications	Proceedings of the 6th International Conference on Natural Language Processing and Knowledge Engineering, NLP-KE 2010	10.1109/NLPKE.2010.5587779	Kumar, P., Rathaur, A.K., Ahmad, R., Sinha, M.K., Sangal, R.	2010	https://www.scopus.com/inward/record.uri?eid=2-s2.0-78649251523&doi=10.1109%2fNLPKE.2010.5587779&partnerID=40&md5=d5c7decf6694806e5ff24ce4c011c868	Conference Paper	Scopus	EC3
Big savings	Control (Chicago, Ill)		Montague, J.I.M.	2010	https://www.scopus.com/inward/record.uri?eid=2-s2.0-77955546033&partnerID=40&md5=ef325dce844722410bc8fbf0506a33dc	Short Survey	Scopus	EC5
New developments: Products, services and software: Optimization solution can improve refinery operating margins	Hydrocarbon Processing		[No author name available]	2010	https://www.scopus.com/inward/record.uri?eid=2-s2.0-77954517880&partnerID=40&md5=29f10afb4d9c488486d768b950fcb556	Note	Scopus	EC5
Performance dashboards: Measuring, monitoring, and managing your business	Performance Dashboards: Measuring, Monitoring, and Managing Your Business	10.1002/9781119199984	Eckerson, W.W.	2010	https://www.scopus.com/inward/record.uri?eid=2-s2.0-85100683588&doi=10.1002%2f9781119199984&partnerID=40&md5=aa3b717b7b1c62f560d0c4ac191313d7	Book	Scopus	EC3
Are we prepared? Experiences from developing dashboards for disaster preparation	ISCRAM 2010 - 7th International Conference on Information Systems for Crisis Response and Management: Defining Crisis Management 3.0, Proceedings		Bharosa, N., Meijer, S., Janssen, M., Brave, F.	2010	https://www.scopus.com/inward/record.uri?eid=2-s2.0-84905671421&partnerID=40&md5=1380fee8925176383ecf60944992a5af	Conference Paper	Scopus	EC5
Monitor and optimize machine efficiency with OEE dashboards	SAE Technical Papers	10.4271/2010-01-0398	Anand, R.	2010	https://www.scopus.com/inward/record.uri?eid=2-s2.0-85072367929&doi=10.4271%2f2010-01-0398&partnerID=40&md5=714dd19cc285081f7e5f7d5b1ac00895	Conference Paper	Scopus	EC5
Using the Rhizomer Platform for Semantic Decision Support Systems Development	International Journal of Decision Support System Technology	10.4018/jdsst.2010101605	García, R.	2010	https://www.scopus.com/inward/record.uri?eid=2-s2.0-85001831605&doi=10.4018%2fjdsst.2010101605&partnerID=40&md5=bca595052a0434287f8d0131318cd734	Journal Article	Scopus	EC5
Practical dashboard solutions for dummies	ASSE Professional Development Conference and Exposition 2010		Johnston, J.C.	2010	https://www.scopus.com/inward/record.uri?eid=2-s2.0-85060146868&partnerID=40&md5=a80366d4cbceebc733f3f8c0c76e0b07	Conference Paper	Scopus	EC3
Adaptive development of a common operating environment for crisis response and management	ISCRAM 2010 - 7th International Conference on Information Systems for Crisis Response and Management: Defining Crisis Management 3.0, Proceedings		Benson, A.L., Biggers, K., Wall, J., Haselkorn, M.P.	2010	https://www.scopus.com/inward/record.uri?eid=2-s2.0-85081814208&partnerID=40&md5=cc3be40ff8ab8018ab4fc47e0cea679a	Conference Paper	Scopus	EC3
From patch to delivery, technology allows access to instant information across the oil and gas enterprise	ISA Expo 2009		Terezinho, F.	2009	https://www.scopus.com/inward/record.uri?eid=2-s2.0-77952199158&partnerID=40&md5=daf1ad913c2f2a8e86fd7c0f55d88d2c	Conference Paper	Scopus	EC3
Investigation of dashboard design to propose an approach of design and restitution of indicators: From model to human computer interface generation	6th American Nuclear Society International Topical Meeting on Nuclear Plant Instrumentation, Control, and Human-Machine Interface Technologies 2009		Parfouru, S., Haik, P., Ricard, B., Arrondel, V.	2009	https://www.scopus.com/inward/record.uri?eid=2-s2.0-77952115840&partnerID=40&md5=83bd096a8d84ac3f6e26a01d1e7a6788	Conference Paper	Scopus	EC3
Towards a theory of agile dashboards for service oriented organizations	15th Americas Conference on Information Systems 2009, AMCIS 2009		Nichols, J., Demirkan, H., Goul, M., Keith, M.	2009	https://www.scopus.com/inward/record.uri?eid=2-s2.0-84870368045&partnerID=40&md5=da25137b697368323740f4b5edaa887b	Conference Paper	Scopus	EC5
Maintaining throughput in a capacity constrained environment	Society for Health Systems Conference and Expo		Kunkle, C., Nadas, T.	2009	https://www.scopus.com/inward/record.uri?eid=2-s2.0-77950562676&partnerID=40&md5=98ca9af364d3d0fc966adc9cd79f033f	Conference Paper	Scopus	EC3
A demarche of computer audit [Une démarche d'audit informatique]	14th International Conference of the Association Information and Management 2009, AIM 2009		El Qasmi, M.J., Roudies, O.	2009	https://www.scopus.com/inward/record.uri?eid=2-s2.0-84870469213&partnerID=40&md5=46638b310a1b7bbaf4140ad0ed614a1c	Conference Paper	Scopus	EC5
A concept for the development of mathematical and mechanical models for the deformations of composites under uniaxial load	American Concrete Institute, ACI Special Publication		Popovics, S.	2009	https://www.scopus.com/inward/record.uri?eid=2-s2.0-77952358786&partnerID=40&md5=ad9020e95f2f987d7464b1df52a2c9fc	Conference Paper	Scopus	EC3
Ontology-driven decision support in dynamic supply-chains	2009 IEEE Conference on Commerce and Enterprise Computing, CEC 2009	10.1109/CEC.2009.79	Nelson, A., Nyabuti, D., Collins, J., Ketter, W., Gini, M.	2009	https://www.scopus.com/inward/record.uri?eid=2-s2.0-70449424312&doi=10.1109%2fCEC.2009.79&partnerID=40&md5=13c8685b9c86762b38c9fe8423415f93	Conference Paper	Scopus	EC5
Manufacturers' increasing integration of automation and enterprise technologies are being used for a variety of purposes, from production margin optimization to strategic energy efficiency decisions	Control Engineering		Smith, F.O.	2009	https://www.scopus.com/inward/record.uri?eid=2-s2.0-73049092355&partnerID=40&md5=bdbb0a35786ea372aa922aee2e1eb589	Journal Article	Scopus	EC3
Numerical parameter design and calculation of lean production dashboard	Zhejiang Daxue Xuebao(Gongxue Ban)/Journal of Zhejiang University (Engineering Science)	10.3785/j.issn.1008-973X.2009.10.014	Wang, Z.-G., Tang, R.-Z.	2009	https://www.scopus.com/inward/record.uri?eid=2-s2.0-70849136872&doi=10.3785%2fj.issn.1008-973X.2009.10.014&partnerID=40&md5=72ce822863649e9290a120fab5372149	Journal Article	Scopus	EC3
Logistics performance management in action within a humanitarian organization	Management Research News	10.1108/01409170910998273	Schulz, S.F., Heigh, I.	2009	https://www.scopus.com/inward/record.uri?eid=2-s2.0-70350398202&doi=10.1108%2f01409170910998273&partnerID=40&md5=3668bf368305624920cf689601d71758	Journal Article	Scopus	EC3
This is the greenest building we have, right?	Engineered Systems		Seewald, J.	2009	https://www.scopus.com/inward/record.uri?eid=2-s2.0-69549108970&partnerID=40&md5=f9a759692c7aa2f072e807591da127f9	Journal Article	Scopus	EC5
Pacific sunwear: Tracking business trends with BI	Apparel		Sunwear, P.	2009	https://www.scopus.com/inward/record.uri?eid=2-s2.0-76249109343&partnerID=40&md5=64b1c8c68cd71744ba773823f3d94ebf	Journal Article	Scopus	EC3
Analytics-driven dashboards enable leading indicators for requirements and designs of large-scale systems	IEEE Software	10.1109/MS.2009.4	Selby, R.W.	2009	https://www.scopus.com/inward/record.uri?eid=2-s2.0-58149484031&doi=10.1109%2fMS.2009.4&partnerID=40&md5=962549c7c1c64c27a14f514c16786755	Journal Article	Scopus	EC5
Service quality monitoring by performance indicators: A proposal for a structured methodology	International Journal of Services and Operations Management	10.1504/IJSOM.2009.023235	Franceschini, F., Galetto, M., Turina, E.	2009	https://www.scopus.com/inward/record.uri?eid=2-s2.0-60549099401&doi=10.1504%2fIJSOM.2009.023235&partnerID=40&md5=ec8a07dd3e2738f838a839c660c42323	Journal Article	Scopus	EC3
Leveraging concepts of Knowledge Management with Total Quality Management: Case studies in the service sector	International Journal of Logistics Systems and Management	10.1504/IJLSM.2009.024795	Smith, A.D.	2009	https://www.scopus.com/inward/record.uri?eid=2-s2.0-65549154945&doi=10.1504%2fIJLSM.2009.024795&partnerID=40&md5=b25724766114c2536085fd6ff988b0ba	Journal Article	Scopus	EC5
A model-based privacy compliance checker	International Journal of e-Business Research	10.4018/jebr.2009040104	Pearson, S., Allison, D.	2009	https://www.scopus.com/inward/record.uri?eid=2-s2.0-79958060292&doi=10.4018%2fjebr.2009040104&partnerID=40&md5=3ffef1655c642ddf9177011693c928e9	Journal Article	Scopus	EC5
[truncated: 56 more rows]

## Sheet: Combined with Dupl.
Name	Source Title	DOI	Authors	Year	URL	Type	Source	Note
[truncated: 1,764 more rows]

## Sheet: IEEE Xplore
Name	Source Title	DOI	Authors	Year	URL	Type	Source	Note
[truncated: 197 more rows]

## Sheet: SpringerLink (Article)
Name	Source Title	DOI	Authors	Year	URL	Type	Source	Note
[truncated: 84 more rows]

## Sheet: SpringerLink (Conference)
Name	Source Title	DOI	Authors	Year	URL	Type	Source	Note
[truncated: 146 more rows]

## Sheet: Web of Sc.
Name	Source Title	DOI	Authors	Year	URL	Type	Source	Note
[truncated: 471 more rows]

[truncated: 1 more sheets: Scopus]
