# Supplementary material for: Tailored performance dashboards—an evaluation of the state of the art
Source: PeerJ Comput Sci. 2021 Oct 5;7:e625. doi: 10.7717/peerj-cs.625 (PMC8507486; doi:10.7717/peerj-cs.625)
Supplement: Supplemental Information 2 [file peerj-cs-07-625-s002.zip]

Archive with 26 entries (24 files):
- tailored-dashboard-slr-main/
- __MACOSX/._tailored-dashboard-slr-main
- tailored-dashboard-slr-main/README.md
- __MACOSX/tailored-dashboard-slr-main/._README.md
- tailored-dashboard-slr-main/.gitignore
- __MACOSX/tailored-dashboard-slr-main/._.gitignore
- tailored-dashboard-slr-main/csv/
- __MACOSX/tailored-dashboard-slr-main/._csv
- tailored-dashboard-slr-main/csv/ieee_raw.csv
- __MACOSX/tailored-dashboard-slr-main/csv/._ieee_raw.csv
- tailored-dashboard-slr-main/csv/final_no_filter.csv
- __MACOSX/tailored-dashboard-slr-main/csv/._final_no_filter.csv
- tailored-dashboard-slr-main/csv/springer_conference_raw.csv
- __MACOSX/tailored-dashboard-slr-main/csv/._springer_conference_raw.csv
- tailored-dashboard-slr-main/csv/final_filtered.csv
- __MACOSX/tailored-dashboard-slr-main/csv/._final_filtered.csv
- tailored-dashboard-slr-main/csv/scopus.csv
- __MACOSX/tailored-dashboard-slr-main/csv/._scopus.csv
- tailored-dashboard-slr-main/csv/wos_raw.csv
- __MACOSX/tailored-dashboard-slr-main/csv/._wos_raw.csv
- tailored-dashboard-slr-main/csv/scopus_raw.csv
- __MACOSX/tailored-dashboard-slr-main/csv/._scopus_raw.csv
- tailored-dashboard-slr-main/csv/selected.csv
- __MACOSX/tailored-dashboard-slr-main/csv/._selected.csv
- tailored-dashboard-slr-main/csv/springer_article_raw.csv
- __MACOSX/tailored-dashboard-slr-main/csv/._springer_article_raw.csv
