# Supplementary material for: Tailored performance dashboards—an evaluation of the state of the art
Source: PeerJ Comput Sci. 2021 Oct 5;7:e625. doi: 10.7717/peerj-cs.625 (PMC8507486; doi:10.7717/peerj-cs.625)
Supplement: Supplemental Information 2 [file peerj-cs-07-625-s002.zip › tailored-dashboard-slr-main/README.md]

<h1 align="center">Tailored Performance Dashboards</h1>
<p align="center"><i>A systematic literature review data repository.</i></p>
<br>
<p align="center"><i>Prefer viewing data in Google Sheets? Please refer to our <a href="https://docs.google.com/spreadsheets/d/1zChesqD12Kmg2nsIQsWPQrLaUMs8iQP7bnQYRvk8PRo/edit?usp=sharing">Google Sheet Repository</a></i></p>
<br>
This repository seeks to provide transparent results of the systematic literature review we conducted. All the results, at all stages of the review, can be found in the `csv` folder.

## Contents

- [Raw Data from SpringerLink (Conferences)](#springer-link-conferences)
- [Raw Data from SpringerLink (Journals)](#springer-link-journals)
- [Raw Data from IEEE Xplore](#ieee-xplore)
- [Raw Data from Scopus](#scopus)
- [Raw Data from Web of Science](#web-of-science)
- [Combined Data](#combined-data)
- [Combined Data Without Duplicated](#combined-without-duplicated)
- [Included in the Review](#included-in-review)

# Springer Link Conferences

[springer_conference_raw.csv](csv/springer_conference_raw.csv)

# Springer Link Journals

[springer_article_raw.csv](csv/springer_article_raw.csv)

# IEEE Xplore

[ieee_raw.csv](csv/ieee_raw.csv)

# Scopus

[scopus.csv](csv/scopus.csv)

# Web of Science

[wos_raw.csv](csv/wos_raw.csv)

# Combined Data

[final_no_filter.csv](csv/final_no_filter.csv)

# Combined Without Duplicated

[final_filtered.csv](csv/final_filtered.csv)

# Included in Review

[selected.csv](csv/selected.csv)
