# Supplementary material for: Tailored performance dashboards—an evaluation of the state of the art
Source: PeerJ Comput Sci. 2021 Oct 5;7:e625. doi: 10.7717/peerj-cs.625 (PMC8507486; doi:10.7717/peerj-cs.625)
Supplement: Supplemental Information 2 [file peerj-cs-07-625-s002.zip › tailored-dashboard-slr-main/csv/ieee_raw.csv]

Name	Source Title	DOI	Authors	Year	URL	Type	Source	Note
Information Dashboards and Tailoring Capabilities - A Systematic Literature Review	IEEE Access	10.1109/ACCESS.2019.2933472	A. Vázquez-Ingelmo; F. J. Garcia-Peñalvo; R. Therón	2019	https://ieeexplore.ieee.org/stamp/stamp.jsp?arnumber=8789402	Journal Article	IEEE Xplore	EC3
Declarative Dashboard Generation	2020 IEEE International Symposium on Software Reliability Engineering Workshops (ISSREW)	10.1109/ISSREW51248.2020.00075	A. Tundo; C. Castelnovo; M. Mobilio; O. Riganelli; L. Mariani	2020	https://ieeexplore.ieee.org/stamp/stamp.jsp?arnumber=9307719	Conference Paper	IEEE Xplore	EC5
Data visualization techniques for real-time information — A custom and dynamic dashboard for analyzing surveys' results	2018 13th Iberian Conference on Information Systems and Technologies (CISTI)	10.23919/CISTI.2018.8398641	R. Toasa; M. Maximiano; C. Reis; D. Guevara	2018	https://ieeexplore.ieee.org/stamp/stamp.jsp?arnumber=8398641	Conference Paper	IEEE Xplore	EC3
University dashboard: An implementation of executive dashboard to university	2014 2nd International Conference on Information and Communication Technology (ICoICT)	10.1109/ICoICT.2014.6914080	Meyliana; H. A. E. Widjaja; S. W. Santoso	2014	https://ieeexplore.ieee.org/stamp/stamp.jsp?arnumber=6914080	Conference Paper	IEEE Xplore	EC3
Dashboard to monitor outages in a smart grid	2020 15th Iberian Conference on Information Systems and Technologies (CISTI)	10.23919/CISTI49556.2020.9140869	R. M. S. Laureano; L. M. S. Laureano; A. C. P. Sanz	2020	https://ieeexplore.ieee.org/stamp/stamp.jsp?arnumber=9140869	Conference Paper	IEEE Xplore	EC3
Re-Examining HPC Energy Efficiency Dashboard Elements	2016 IEEE International Parallel and Distributed Processing Symposium Workshops (IPDPSW)	10.1109/IPDPSW.2016.184	N. Bates; C. Hsu; N. Imam; T. Wilde; D. Sartor	2016	https://ieeexplore.ieee.org/stamp/stamp.jsp?arnumber=7529991	Conference Paper	IEEE Xplore	EC3
Enhancing performance of an ERP systems with a dashboard system	2016 International Conference on Information Management and Technology (ICIMTech)	10.1109/ICIMTech.2016.7930358	S. F. Wijaya	2016	https://ieeexplore.ieee.org/stamp/stamp.jsp?arnumber=7930358	Conference Paper	IEEE Xplore	EC5
Executive Dashboard as a Tool for Knowledge Discovery	2017 International Conference on Soft Computing, Intelligent System and Information Technology (ICSIIT)	10.1109/ICSIIT.2017.10	N. Karna	2017	https://ieeexplore.ieee.org/stamp/stamp.jsp?arnumber=8262591	Conference Paper	IEEE Xplore	EC5
Automated dashboard generation for machine tools with OPC UA compatible sensors	2020 25th IEEE International Conference on Emerging Technologies and Factory Automation (ETFA)	10.1109/ETFA46521.2020.9212136	G. A. Topalian-Rivas; J. Wassermann; M. Severengiz; J. Krüger	2020	https://ieeexplore.ieee.org/stamp/stamp.jsp?arnumber=9212136	Conference Paper	IEEE Xplore	EC3
Developing Distance Learning Monitoring Dashboard with Google Sheet: An Approach for Flexible and Low-Price Solution in Pandemic Era	2020 International Conference on ICT for Smart Society (ICISS)	10.1109/ICISS50791.2020.9307558	A. Rahmah; P. Sukmasetya; M. Syaiful Romadhon; A. Rio Adriansyah	2020	https://ieeexplore.ieee.org/stamp/stamp.jsp?arnumber=9307558	Conference Paper	IEEE Xplore	EC5
A practical student model for a location-aware and context-sensitive Personalized Adaptive Learning System	2010 International Conference on Technology for Education	10.1109/T4E.2010.5550048	Guangbing Yang; Kinshuk; S. Graf	2010	https://ieeexplore.ieee.org/stamp/stamp.jsp?arnumber=5550048	Conference Paper	IEEE Xplore	EC5
Dashboard to Monitor Performance of an Hotel in the Financial Perspective	2019 14th Iberian Conference on Information Systems and Technologies (CISTI)	10.23919/CISTI.2019.8760853	A. M. Santos Lavrador; R. M. S. Laureano	2019	https://ieeexplore.ieee.org/stamp/stamp.jsp?arnumber=8760853	Conference Paper	IEEE Xplore	EC3
Web application dashboards as a tool for data visualization and enrichment	2020 43rd International Convention on Information, Communication and Electronic Technology (MIPRO)	10.23919/MIPRO48935.2020.9245289	M. Holjevac; T. Jakopec	2020	https://ieeexplore.ieee.org/stamp/stamp.jsp?arnumber=9245289	Conference Paper	IEEE Xplore	EC5
Learner and course dashboards for intelligent learning management systems	2017 25th International Conference on Software, Telecommunications and Computer Networks (SoftCOM)	10.23919/SOFTCOM.2017.8115555	T. Volarić; H. Ljubić	2017	https://ieeexplore.ieee.org/stamp/stamp.jsp?arnumber=8115555	Conference Paper	IEEE Xplore	EC3
An IEEE 1588 Performance Testing Dashboard for Power Industry requirements	2011 IEEE International Symposium on Precision Clock Synchronization for Measurement, Control and Communication	10.1109/ISPCS.2011.6070157	J. Amelot; Y. Li-Baboud; C. Vasseur; J. Fletcher; D. Anand; J. Moyne	2011	https://ieeexplore.ieee.org/stamp/stamp.jsp?arnumber=6070157	Conference Paper	IEEE Xplore	EC3
Performance dashboard: Cutting-edge business intelligence and data visualization	2017 International Conference On Smart Technologies For Smart Nation (SmartTechCon)	10.1109/SmartTechCon.2017.8358558	S. M. Kumar; M. Belwal	2017	https://ieeexplore.ieee.org/stamp/stamp.jsp?arnumber=8358558	Conference Paper	IEEE Xplore	EC5
Monitoring performance through Dashboards	2018 13th Iberian Conference on Information Systems and Technologies (CISTI)	10.23919/CISTI.2018.8399476	M. I. P. Vieira; R. M. S. Laureano; I. M. M. Pedrosa	2018	https://ieeexplore.ieee.org/stamp/stamp.jsp?arnumber=8399476	Conference Paper	IEEE Xplore	EC1
Enhancing the Professional Vision of Teachers: A Physiological Study of Teaching Analytics Dashboards of Students' Repertory Grid Exercises in Business Education	2016 49th Hawaii International Conference on System Sciences (HICSS)	10.1109/HICSS.2016.14	K. Pantazos; R. Vatrapu	2016	https://ieeexplore.ieee.org/stamp/stamp.jsp?arnumber=7427189	Conference Paper	IEEE Xplore	EC5
A real time mission-critical business intelligence for development of mixture composition on aromatherapy product based on customer personality type	2014 6th International Conference on Information Technology and Electrical Engineering (ICITEE)	10.1109/ICITEED.2014.7006990	T. Djatna; I. B. Dharma Yoga Santosa	2014	https://ieeexplore.ieee.org/stamp/stamp.jsp?arnumber=7006990	Conference Paper	IEEE Xplore	EC3
A flexible architecture for selection and visualization of information in emergency situations	2016 IEEE International Conference on Systems, Man, and Cybernetics (SMC)	10.1109/SMC.2016.7844746	B. S. Nascimento; A. S. Vivacqua; M. R. S. Borges	2016	https://ieeexplore.ieee.org/stamp/stamp.jsp?arnumber=7844746	Conference Paper	IEEE Xplore	EC3
User Satisfaction Survey of Performance Management Dashboard Using Delone & McLean Method: A Case Study	2019 International Conference on Information Management and Technology (ICIMTech)	10.1109/ICIMTech.2019.8843761	Veronica; A. D. Suryawan	2019	https://ieeexplore.ieee.org/stamp/stamp.jsp?arnumber=8843761	Conference Paper	IEEE Xplore	EC5
Data analytics and production efficiency evaluation on a flexible manufacturing cell	2018 IEEE International Instrumentation and Measurement Technology Conference (I2MTC)	10.1109/I2MTC.2018.8409677	F. Giusti; M. Bevilacqua; S. Tedeschi; C. Emmanouilidis	2018	https://ieeexplore.ieee.org/stamp/stamp.jsp?arnumber=8409677	Conference Paper	IEEE Xplore	EC2
Designing Supply Chain KPIs for Upper-Level Management	2009 IITA International Conference on Services Science, Management and Engineering	10.1109/SSME.2009.139	L. Ying; X. Lijun; S. Wei	2009	https://ieeexplore.ieee.org/stamp/stamp.jsp?arnumber=5233357	Conference Paper	IEEE Xplore	EC3
Performance scorecards for electric power distribution	2009 7th International Symposium on Intelligent Systems and Informatics	10.1109/SISY.2009.5291143	I. Petkovic; D. Petkovic; A. Petkovics	2009	https://ieeexplore.ieee.org/stamp/stamp.jsp?arnumber=5291143	Conference Paper	IEEE Xplore	EC5
Trouble Dashboard: A Distributed Failure Monitoring System for High-End Computing	2009 IEEE-RIVF International Conference on Computing and Communication Technologies	10.1109/RIVF.2009.5174661	T. Do; T. Nguyen; D. T. Nguyen; H. C. Nguyen; W. Shi	2009	https://ieeexplore.ieee.org/stamp/stamp.jsp?arnumber=5174661	Conference Paper	IEEE Xplore	EC3
Transportation Performances Measures and Metrics: Overall Transportation Effectiveness (OTE): A Framework, Prototype and Case Study	2013 46th Hawaii International Conference on System Sciences	10.1109/HICSS.2013.575	S. Dalmolen; H. Moonen; I. Iankoulova; J. van Hillegersberg	2013	https://ieeexplore.ieee.org/stamp/stamp.jsp?arnumber=6480350	Conference Paper	IEEE Xplore	EC2
Performance dashboard for productive families	2019 2nd International Conference on Computer Applications & Information Security (ICCAIS)	10.1109/CAIS.2019.8769481	S. Tanko; H. Al-Saeed; R. Alali; S. Alawami; S. Brahimi; G. Kirishina	2019	https://ieeexplore.ieee.org/stamp/stamp.jsp?arnumber=8769481	Conference Paper	IEEE Xplore	EC3
Deep Multisensor Dashboard for Composition Layer of Web of Things in the Smart City	2018 9th International Symposium on Telecommunications (IST)	10.1109/ISTEL.2018.8661092	S. Sanaei; B. Majidi; E. Akhtarkavan	2018	https://ieeexplore.ieee.org/stamp/stamp.jsp?arnumber=8661092	Conference Paper	IEEE Xplore	EC5
Paradise by the Dashboard Light: Designing Governance Metrics in Turbulent Environments	2012 45th Hawaii International Conference on System Sciences	10.1109/HICSS.2012.465	H. P. Borgman; H. Heier; B. Bahli	2012	https://ieeexplore.ieee.org/stamp/stamp.jsp?arnumber=6149404	Conference Paper	IEEE Xplore	EC3
A clustering-based algorithm for automatic detection of automobile dashboard	IECON 2017 - 43rd Annual Conference of the IEEE Industrial Electronics Society	10.1109/IECON.2017.8216551	M. Yi; Z. Yang; F. Guo; J. Liu	2017	https://ieeexplore.ieee.org/stamp/stamp.jsp?arnumber=8216551	Conference Paper	IEEE Xplore	EC3
A Mobile Personal Residential Electricity Dashboard	2015 19th International Conference on Information Visualisation	10.1109/iV.2015.43	M. Apperley; J. Kalyan	2015	https://ieeexplore.ieee.org/stamp/stamp.jsp?arnumber=7272601	Conference Paper	IEEE Xplore	EC3
Flame retardant synthetic fiber paper in molded circuitry	1963 EI Electrical Insulation Conference Materials and Application	10.1109/EIC.1963.7461738	G. R. Traut; R. C. Berry; P. L. Anderson	1963	https://ieeexplore.ieee.org/stamp/stamp.jsp?arnumber=7461738	Conference Paper	IEEE Xplore	EC3
Architecture to Enable Dual Reality for Smart Environments	2012 Eighth International Conference on Intelligent Environments	10.1109/IE.2012.9	G. Kahl; C. Bürckert	2012	https://ieeexplore.ieee.org/stamp/stamp.jsp?arnumber=6258501	Conference Paper	IEEE Xplore	EC3
A New Dashboard Tool to Enhance Data Processing and Energy Efficiency Analysis in Modern Buildings	2020 Systems and Information Engineering Design Symposium (SIEDS)	10.1109/SIEDS49339.2020.9106664	A. Sharp; D. Ojeda; V. Nilsen	2020	https://ieeexplore.ieee.org/stamp/stamp.jsp?arnumber=9106664	Conference Paper	IEEE Xplore	EC3
Real-time Performance Monitoring for an Enterprise Information Management System	2008 IEEE International Conference on e-Business Engineering	10.1109/ICEBE.2008.93	T. C. Chieu; L. Zeng	2008	https://ieeexplore.ieee.org/stamp/stamp.jsp?arnumber=4690647	Conference Paper	IEEE Xplore	EC5
Designing architecture of information dashboard system to monitor implementation performance of economic census 2016 in Statistics Indonesia	2016 4th International Conference on Information and Communication Technology (ICoICT)	10.1109/ICoICT.2016.7571905	Zulyadi; A. Lubis; B. H. Hayadi	2016	https://ieeexplore.ieee.org/stamp/stamp.jsp?arnumber=7571905	Conference Paper	IEEE Xplore	EC2
From 6.2 to 0.15 seconds – an Industrial Case Study on Mobile Web Performance	2020 IEEE International Conference on Software Maintenance and Evolution (ICSME)	10.1109/ICSME46990.2020.00084	J. v. Riet; F. Paganelli; I. Malavolta	2020	https://ieeexplore.ieee.org/stamp/stamp.jsp?arnumber=9240670	Conference Paper	IEEE Xplore	EC3
Power plant efficiency reporting and online auditing system for carbon pollution	2012 IEEE Power and Energy Society General Meeting	10.1109/PESGM.2012.6344776	N. Plant; E. Cabrero; T. K. Saha	2012	https://ieeexplore.ieee.org/stamp/stamp.jsp?arnumber=6344776	Conference Paper	IEEE Xplore	EC3
Corporate frameworks and technological products focusing alarmistic and monitoring incidators of control and performance	2016 11th Iberian Conference on Information Systems and Technologies (CISTI)	10.1109/CISTI.2016.7521432	R. P. Marcão; G. Pestana; M. J. Sousa	2016	https://ieeexplore.ieee.org/stamp/stamp.jsp?arnumber=7521432	Conference Paper	IEEE Xplore	EC3
Enterprise Telesales Opportunity Pipelines Performance Management	2006 IEEE International Conference on e-Business Engineering (ICEBE'06)	10.1109/ICEBE.2006.47	T. C. Chieu; P. Chowdhary; S. S. Fu; F. Pinel; J. Yih	2006	https://ieeexplore.ieee.org/stamp/stamp.jsp?arnumber=4031684	Conference Paper	IEEE Xplore	EC3
Data centre temperature monitoring with ESP8266 based Wireless Sensor Network and cloud based dashboard with real time alert system	2017 Devices for Integrated Circuit (DevIC)	10.1109/DEVIC.2017.8073958	S. Saha; A. Majumdar	2017	https://ieeexplore.ieee.org/stamp/stamp.jsp?arnumber=8073958	Conference Paper	IEEE Xplore	EC3
Student-Facing Educational Dashboard Design for Online Learners	2020 IEEE Intl Conf on Dependable, Autonomic and Secure Computing, Intl Conf on Pervasive Intelligence and Computing, Intl Conf on Cloud and Big Data Computing, Intl Conf on Cyber Science and Technology Congress (DASC/PiCom/CBDCom/CyberSciTech)	10.1109/DASC-PICom-CBDCom-CyberSciTech49142.2020.00067	A. Farahmand; M. A. A. Dewan; F. Lin	2020	https://ieeexplore.ieee.org/stamp/stamp.jsp?arnumber=9251219	Conference Paper	IEEE Xplore	EC3
How Teachers Make Dashboard Information Actionable	IEEE Transactions on Learning Technologies	10.1109/TLT.2018.2851585	I. Molenaar; C. A. N. Knoop-van Campen	2019	https://ieeexplore.ieee.org/stamp/stamp.jsp?arnumber=8400475	Journal Article	IEEE Xplore	EC3
A Customized Dashboard for VM Provisioning Using OpenStack	2015 7th International Conference on Computational Intelligence, Communication Systems and Networks	10.1109/CICSyN.2015.40	P. P. Anchalia; P. Gupta; J. Shetty	2015	https://ieeexplore.ieee.org/stamp/stamp.jsp?arnumber=7311153	Conference Paper	IEEE Xplore	EC3
A Dashboard for Microservice Monitoring and Management	2017 IEEE International Conference on Software Architecture Workshops (ICSAW)	10.1109/ICSAW.2017.44	B. Mayer; R. Weinreich	2017	https://ieeexplore.ieee.org/stamp/stamp.jsp?arnumber=7958458	Conference Paper	IEEE Xplore	EC3
Developing Sales Management Sustainability Monitoring based on ERP System	2020 6th International Conference on Interactive Digital Media (ICIDM)	10.1109/ICIDM51048.2020.9339672	A. K. Adriansyah; A. Y. Ridwan	2020	https://ieeexplore.ieee.org/stamp/stamp.jsp?arnumber=9339672	Conference Paper	IEEE Xplore	EC3
Architecture design and implementation of substation dashboard oriented to O&M center	2016 IEEE/PES Transmission and Distribution Conference and Exposition (T&D)	10.1109/TDC.2016.7519903	Li Peng; Xu Aidong; Guo Xiaobin; Chen Bo; Chen Haomin; Xi Wei; Yao Hao; Peng Xiangang; Liu Yi	2016	https://ieeexplore.ieee.org/stamp/stamp.jsp?arnumber=7519903	Conference Paper	IEEE Xplore	EC3
Design of Dashboard for University Examination Result Analysis System	2018 3rd International Conference on Computational Systems and Information Technology for Sustainable Solutions (CSITSS)	10.1109/CSITSS.2018.8768498	S. B. Akki; M. N. Vijayalakshmi	2018	https://ieeexplore.ieee.org/stamp/stamp.jsp?arnumber=8768498	Conference Paper	IEEE Xplore	EC3
Review on dashboard application from managerial perspective	2017 International Conference on Research and Innovation in Information Systems (ICRIIS)	10.1109/ICRIIS.2017.8002461	A. A. Rahman; Y. B. Adamu; P. Harun	2017	https://ieeexplore.ieee.org/stamp/stamp.jsp?arnumber=8002461	Conference Paper	IEEE Xplore	EC5
Development of Cycle Counting Monitoring Dashboard with Buffer Time Management for Cocoa Company	2018 12th International Conference on Telecommunication Systems, Services, and Applications (TSSA)	10.1109/TSSA.2018.8708782	E. Mahtamtama; A. Y. Ridwan; B. Santosa	2018	https://ieeexplore.ieee.org/stamp/stamp.jsp?arnumber=8708782	Conference Paper	IEEE Xplore	EC3
Athlete-Trainer Interaction Dashboard in Performance Analysis	2019 14th Iberian Conference on Information Systems and Technologies (CISTI)	10.23919/CISTI.2019.8760654	J. Maria Guimarães; G. Pestana	2019	https://ieeexplore.ieee.org/stamp/stamp.jsp?arnumber=8760654	Conference Paper	IEEE Xplore	EC1
A Design and Implementation of Performance Dashboard for the Work Integrated Learning Unit	2019 13th International Conference on Software, Knowledge, Information Management and Applications (SKIMA)	10.1109/SKIMA47702.2019.8982514	P. N. Lumpoon; P. Thiengburanathum	2019	https://ieeexplore.ieee.org/stamp/stamp.jsp?arnumber=8982514	Conference Paper	IEEE Xplore	EC5
A Visual Analytics Framework for Adversarial Text Generation	2019 IEEE Symposium on Visualization for Cyber Security (VizSec)	10.1109/VizSec48167.2019.9161563	B. Laughlin; C. Collins; K. Sankaranarayanan; K. El-Khatib	2019	https://ieeexplore.ieee.org/stamp/stamp.jsp?arnumber=9161563	Conference Paper	IEEE Xplore	EC3
Common metrics framework for ATM performance assessment and monitoring	The 23rd Digital Avionics Systems Conference (IEEE Cat. No.04CH37576)	10.1109/DASC.2004.1391270	A. Williams; S. Bradford; D. Liang; W. Post; U. Borkenhagen; J. -. Pomeret	2004	https://ieeexplore.ieee.org/stamp/stamp.jsp?arnumber=1391270	Conference Paper	IEEE Xplore	EC5
Dashboard by-example: A hypergraph-based approach to on-demand data warehousing systems	2012 IEEE International Conference on Systems, Man, and Cybernetics (SMC)	10.1109/ICSMC.2012.6378008	D. T. A. Hoang; T. B. Nguyen; A. M. Tjoa	2012	https://ieeexplore.ieee.org/stamp/stamp.jsp?arnumber=6378008	Conference Paper	IEEE Xplore	EC5
Building a Time-Based Flow Management Performance Dashboard	2019 IEEE/AIAA 38th Digital Avionics Systems Conference (DASC)	10.1109/DASC43569.2019.9081783	L. Askey; C. Chou; H. Bateman; J. Vengal	2019	https://ieeexplore.ieee.org/stamp/stamp.jsp?arnumber=9081783	Conference Paper	IEEE Xplore	EC5
Dashboard - a novel approach to re-find information in a website through building personalized navigational menus	14th International Conference on Computer and Information Technology (ICCIT 2011)	10.1109/ICCITechn.2011.6164778	P. Biswas; M. Debnath; S. Ghosh; S. Rahim; A. Mahamud; N. Chowdhury	2011	https://ieeexplore.ieee.org/stamp/stamp.jsp?arnumber=6164778	Conference Paper	IEEE Xplore	EC5
Conceptual Framework and a Critical Review for Privacy Preservation in Context Aware Systems	2012 International Conference on Cyber-Enabled Distributed Computing and Knowledge Discovery	10.1109/CyberC.2012.79	A. A. Pandit; A. Kumar	2012	https://ieeexplore.ieee.org/stamp/stamp.jsp?arnumber=6385006	Conference Paper	IEEE Xplore	EC5
Character Segmentation-Based Coarse-Fine Approach for Automobile Dashboard Detection	IEEE Transactions on Industrial Informatics	10.1109/TII.2019.2905662	H. Gao; M. Yi; J. Yu; J. Li; X. Yu	2019	https://ieeexplore.ieee.org/stamp/stamp.jsp?arnumber=8668462	Journal Article	IEEE Xplore	EC3
Measuring and Visualizing Code Stability -- A Case Study at Three Companies	2013 Joint Conference of the 23rd International Workshop on Software Measurement and the 8th International Conference on Software Process and Product Measurement	10.1109/IWSM-Mensura.2013.35	M. Staron; J. Hansson; R. Feldt; A. Henriksson; W. Meding; S. Nilsson; C. Höglund	2013	https://ieeexplore.ieee.org/stamp/stamp.jsp?arnumber=6693239	Conference Paper	IEEE Xplore	EC5
PerformanceHat – Augmenting Source Code with Runtime Performance Traces in the IDE	2018 IEEE/ACM 40th International Conference on Software Engineering: Companion (ICSE-Companion)		J. Cito; P. Leitner; C. Bosshard; M. Knecht; G. Mazlami; H. C. Gall	2018	https://ieeexplore.ieee.org/stamp/stamp.jsp?arnumber=8449440	Conference Paper	IEEE Xplore	EC5
The Influence of IT Service Management Performance Measurement to Customer Satisfaction	2018 International Conference on Information Management and Technology (ICIMTech)	10.1109/ICIMTech.2018.8528195	A. N. Fajar; D. R. Andini	2018	https://ieeexplore.ieee.org/stamp/stamp.jsp?arnumber=8528195	Conference Paper	IEEE Xplore	EC5
A personalization system for data visualization platforms	2016 Sixth International Conference on Innovative Computing Technology (INTECH)	10.1109/INTECH.2016.7845024	O. Belo; H. Correia; P. Rodrigues; R. Barros	2016	https://ieeexplore.ieee.org/stamp/stamp.jsp?arnumber=7845024	Conference Paper	IEEE Xplore	OK
Continuous Commissioning of Buildings: A Case Study of a Campus Building in Denmark	2016 IEEE International Conference on Internet of Things (iThings) and IEEE Green Computing and Communications (GreenCom) and IEEE Cyber, Physical and Social Computing (CPSCom) and IEEE Smart Data (SmartData)	10.1109/iThings-GreenCom-CPSCom-SmartData.2016.130	E. Markoska; M. Jradi; B. N. Jørgensen	2016	https://ieeexplore.ieee.org/stamp/stamp.jsp?arnumber=7917158	Conference Paper	IEEE Xplore	EC3
Learning Analytics and Formative Assessment to Provide Immediate Detailed Feedback Using a Student Centered Mobile Dashboard	2013 Seventh International Conference on Next Generation Mobile Apps, Services and Technologies	10.1109/NGMAST.2013.54	N. R. Aljohani; H. C. Davis	2013	https://ieeexplore.ieee.org/stamp/stamp.jsp?arnumber=6658135	Conference Paper	IEEE Xplore	EC3
Building a User Friendly Service Dashboard: Automatic and Non-intrusive Chaining between Widgets	2009 Congress on Services - I	10.1109/SERVICES-I.2009.62	N. Laga; E. Bertin; N. Crespi	2009	https://ieeexplore.ieee.org/stamp/stamp.jsp?arnumber=5190635	Conference Paper	IEEE Xplore	EC3
Towards Textual Reporting in Learning Analytics Dashboards	2015 IEEE 15th International Conference on Advanced Learning Technologies	10.1109/ICALT.2015.96	A. Ramos-Soto; M. Lama; B. Vazquez-Barreiros; A. Bugarin; M. Mucientes; S. Barro	2015	https://ieeexplore.ieee.org/stamp/stamp.jsp?arnumber=7265321	Conference Paper	IEEE Xplore	EC3
On-Grid Photovoltaic System Power Monitoring with A Responsive Dashboard Design	2020 International Conference on ICT for Smart Society (ICISS)	10.1109/ICISS50791.2020.9307563	H. Prasetyo; A. Nugroho	2020	https://ieeexplore.ieee.org/stamp/stamp.jsp?arnumber=9307563	Conference Paper	IEEE Xplore	EC3
Workflows in a Dashboard: A New Generation of Usability	2014 9th Workshop on Workflows in Support of Large-Scale Science	10.1109/WORKS.2014.6	S. Gesing; M. Atkinson; R. Filgueira; I. Taylor; A. Jones; V. Stankovski; C. S. Liew; A. Spinuso; G. Terstyanszky; P. Kacsuk	2014	https://ieeexplore.ieee.org/stamp/stamp.jsp?arnumber=7019865	Conference Paper	IEEE Xplore	EC3
Tool support for effective Employee Performance Appraisal in software engineering industry	2017 Moratuwa Engineering Research Conference (MERCon)	10.1109/MERCon.2017.7980530	P. Prabaharan; I. Perera	2017	https://ieeexplore.ieee.org/stamp/stamp.jsp?arnumber=7980530	Conference Paper	IEEE Xplore	EC3
Analysis and Design of Decision Support System Dashboard for Predicting Student Graduation Time	2018 5th International Conference on Electrical Engineering, Computer Science and Informatics (EECSI)	10.1109/EECSI.2018.8752876	S. Wibowo; R. Andreswari; M. A. Hasibuan	2018	https://ieeexplore.ieee.org/stamp/stamp.jsp?arnumber=8752876	Conference Paper	IEEE Xplore	EC3
Awareness 2.0: staying aware of projects, developers and tasks using dashboards and feeds	2010 ACM/IEEE 32nd International Conference on Software Engineering	10.1145/1806799.1806854	C. Treude; M. Storey	2010	https://ieeexplore.ieee.org/stamp/stamp.jsp?arnumber=6062104	Conference Paper	IEEE Xplore	EC3
Dashboard: Nonintrusive Electromechanical Fault Detection and Diagnostics	2019 IEEE AUTOTESTCON	10.1109/AUTOTESTCON43700.2019.8961062	D. Green; P. Lindahl; S. Leeb; T. Kane; S. Kidwell; J. Donnal	2019	https://ieeexplore.ieee.org/stamp/stamp.jsp?arnumber=8961062	Conference Paper	IEEE Xplore	EC3
A cloud-based dashboard for time series analysis on hot topics from social media	2017 International Conference on Energy, Communication, Data Analytics and Soft Computing (ICECDS)	10.1109/ICECDS.2017.8389495	E. A. Dahouei	2017	https://ieeexplore.ieee.org/stamp/stamp.jsp?arnumber=8389495	Conference Paper	IEEE Xplore	EC5
Simulation and SCOR: Performance Metrics Integration to Supply Chain Performance Measurement	2019 60th International Scientific Conference on Information Technology and Management Science of Riga Technical University (ITMS)	10.1109/ITMS47855.2019.8940657	A. Girjatovics; S. S. Shekar; O. Kuznecova; J. Pecerska	2019	https://ieeexplore.ieee.org/stamp/stamp.jsp?arnumber=8940657	Conference Paper	IEEE Xplore	EC5
Toward a Programmable Analysis and Visualization Framework for Interactive Performance Analytics	2019 IEEE/ACM International Workshop on Programming and Performance Visualization Tools (ProTools)	10.1109/ProTools49597.2019.00015	T. Islam; A. Ayala; Q. Jensen; K. Ibrahim	2019	https://ieeexplore.ieee.org/stamp/stamp.jsp?arnumber=8955677	Conference Paper	IEEE Xplore	EC3
Monitoring the citizens' perception on urban security in Smart City environments	2015 31st IEEE International Conference on Data Engineering Workshops	10.1109/ICDEW.2015.7129559	L. Cagliero; T. Cerquitelli; S. Chiusano; P. Garino; M. Nardone; B. Pralio; L. Venturini	2015	https://ieeexplore.ieee.org/stamp/stamp.jsp?arnumber=7129559	Conference Paper	IEEE Xplore	EC3
Supervision dashboards to monitor system and network performances at local and national level	CIRED 2009 - 20th International Conference and Exhibition on Electricity Distribution - Part 1	10.1049/cp.2009.0708	C. Baldi; C. Noce; P. L. Petroni	2009	https://ieeexplore.ieee.org/stamp/stamp.jsp?arnumber=5255568	Conference Paper	IEEE Xplore	EC3
Humanitarian logistics dashboards design-related requirements analysis	2015 IEEE Global Humanitarian Technology Conference (GHTC)	10.1109/GHTC.2015.7343960	A. Widera; B. Hellingrath; C. Bubbich	2015	https://ieeexplore.ieee.org/stamp/stamp.jsp?arnumber=7343960	Conference Paper	IEEE Xplore	EC3
A Survey Paper on Identifying Key Performance Indicators for Optimizing Inventory Management System and Exploring Different Visualization Tools	2020 4th International Conference on Intelligent Computing and Control Systems (ICICCS)	10.1109/ICICCS48265.2020.9121036	P. Singh; S. Ghosh; M. Saraf; R. Nayak	2020	https://ieeexplore.ieee.org/stamp/stamp.jsp?arnumber=9121036	Conference Paper	IEEE Xplore	EC5
Image Problem Classification for Dashboard Cameras	2016 12th International Conference on Signal-Image Technology & Internet-Based Systems (SITIS)	10.1109/SITIS.2016.112	N. Hnoohom; T. Thanapattherakul	2016	https://ieeexplore.ieee.org/stamp/stamp.jsp?arnumber=7907539	Conference Paper	IEEE Xplore	EC5
Web services, enterprise digital dashboards and shared data services: a proposed framework	Third European Conference on Web Services (ECOWS'05)	10.1109/ECOWS.2005.29	J. Ganesh; S. Anand	2005	https://ieeexplore.ieee.org/stamp/stamp.jsp?arnumber=1595723	Conference Paper	IEEE Xplore	EC5
Multi-Level Systems Engineering Analyzer Dashboard: A Semi-Automated Content Analysis for Interview Data	2020 IEEE International Systems Conference (SysCon)	10.1109/SysCon47679.2020.9275905	Z. Yu; H. Y. S. Tao; Y. Xiao; P. Burke; N. Hutchison; D. Makwana	2020	https://ieeexplore.ieee.org/stamp/stamp.jsp?arnumber=9275905	Conference Paper	IEEE Xplore	EC5
The development of real time application monitoring system for fishery sea resources in Indonesia	2014 8th International Conference on Telecommunication Systems Services and Applications (TSSA)	10.1109/TSSA.2014.7065940	N. R. Syambas; I. Yosef; H. Situmorang; H. Nusantara	2014	https://ieeexplore.ieee.org/stamp/stamp.jsp?arnumber=7065940	Conference Paper	IEEE Xplore	EC5
Automatic Digital Recognition of Multiple Electricity Dashboards	2019 IEEE International Conference on Signal, Information and Data Processing (ICSIDP)	10.1109/ICSIDP47821.2019.9173424	Z. Zheng; Y. Zhou; J. Cao; F. Huang	2019	https://ieeexplore.ieee.org/stamp/stamp.jsp?arnumber=9173424	Conference Paper	IEEE Xplore	EC5
Personalizing Computer Science Education by Leveraging Multimodal Learning Analytics	2018 IEEE Frontiers in Education Conference (FIE)	10.1109/FIE.2018.8658596	D. Azcona; I. Hsiao; A. F. Smeaton	2018	https://ieeexplore.ieee.org/stamp/stamp.jsp?arnumber=8658596	Conference Paper	IEEE Xplore	EC3
Network and Service Performance Case Study in a High School Equipped in the Scope of the Pilot Project e-Schools	2019 42nd International Convention on Information and Communication Technology, Electronics and Microelectronics (MIPRO)	10.23919/MIPRO.2019.8756887	K. Pavlinić; L. Skorin-Kapov	2019	https://ieeexplore.ieee.org/stamp/stamp.jsp?arnumber=8756887	Conference Paper	IEEE Xplore	EC3
Investigating Learners' Perception of Learning Analytics Dashboard to Improve Learning Interaction in Online Learning System	2019 5th International Conference on Education and Technology (ICET)	10.1109/ICET48172.2019.8987229	S. Ulfa; I. Fattawi; E. Surahman; H. Yusuke	2019	https://ieeexplore.ieee.org/stamp/stamp.jsp?arnumber=8987229	Conference Paper	IEEE Xplore	EC3
Analyzing air pollution on the urban environment	2016 39th International Convention on Information and Communication Technology, Electronics and Microelectronics (MIPRO)	10.1109/MIPRO.2016.7522370	E. Baralis; T. Cerquitelli; S. Chiusano; P. Garza; M. R. Kavoosifar	2016	https://ieeexplore.ieee.org/stamp/stamp.jsp?arnumber=7522370	Conference Paper	IEEE Xplore	EC3
Temporal difference based adaptive object Detection (ToDo) platform at Edge Computing System	2020 IEEE 17th Annual Consumer Communications & Networking Conference (CCNC)	10.1109/CCNC46108.2020.9045513	Y. Yang; K. Han; S. Lee; J. Lee	2020	https://ieeexplore.ieee.org/stamp/stamp.jsp?arnumber=9045513	Conference Paper	IEEE Xplore	EC3
A Common Computational Science Environment for High Performance Computing Centers	2010 DoD High Performance Computing Modernization Program Users Group Conference	10.1109/HPCMP-UGC.2010.68	J. Clarke; J. Vines; K. Kirk; E. Mark; R. Angelini; C. Spear; N. Waisbrot; J. Martin; K. Leiter; B. Hoffman	2010	https://ieeexplore.ieee.org/stamp/stamp.jsp?arnumber=6018025	Conference Paper	IEEE Xplore	EC5
Monitoring, control and performance analysis of a process through wireless network	2016 IEEE International Conference on Control and Robotics Engineering (ICCRE)	10.1109/ICCRE.2016.7476142	B. Sharmila; P. Swapna	2016	https://ieeexplore.ieee.org/stamp/stamp.jsp?arnumber=7476142	Conference Paper	IEEE Xplore	EC5
CitizenHelper-Adaptive: Expert-Augmented Streaming Analytics System for Emergency Services and Humanitarian Organizations	2018 IEEE/ACM International Conference on Advances in Social Networks Analysis and Mining (ASONAM)	10.1109/ASONAM.2018.8508374	R. Pandey; H. Purohit	2018	https://ieeexplore.ieee.org/stamp/stamp.jsp?arnumber=8508374	Conference Paper	IEEE Xplore	EC5
Data Mining Meets the Needs of Disaster Information Management	IEEE Transactions on Human-Machine Systems	10.1109/THMS.2013.2281762	L. Zheng; C. Shen; L. Tang; C. Zeng; T. Li; S. Luis; S. Chen	2013	https://ieeexplore.ieee.org/stamp/stamp.jsp?arnumber=6620935	Journal Article	IEEE Xplore	EC5
The Performance of the Urban Freight Transport Proposal for a Balanced Scorecard	2020 IEEE 13th International Colloquium of Logistics and Supply Chain Management (LOGISTIQUA)	10.1109/LOGISTIQUA49782.2020.9353906	I. Moufad; F. Jawab	2020	https://ieeexplore.ieee.org/stamp/stamp.jsp?arnumber=9353906	Conference Paper	IEEE Xplore	EC3
Analysis and optimization in smart manufacturing based on a reusable knowledge base for process performance models	2015 IEEE International Conference on Big Data (Big Data)	10.1109/BigData.2015.7363902	A. Brodsky; G. Shao; M. Krishnamoorthy; A. Narayanan; D. Menascé; R. Ak	2015	https://ieeexplore.ieee.org/stamp/stamp.jsp?arnumber=7363902	Conference Paper	IEEE Xplore	EC3
SCOR and AHP Based Monitoring Dashboard to Measure Rice Sourcing Performance at Indonesian Bureau of Logistics	2018 12th International Conference on Telecommunication Systems, Services, and Applications (TSSA)	10.1109/TSSA.2018.8708814	M. F. Novar; A. Yanuar Ridwan; B. Santosa	2018	https://ieeexplore.ieee.org/stamp/stamp.jsp?arnumber=8708814	Conference Paper	IEEE Xplore	EC3
The calculus dashboard — leveraging intelligent tutor techniques to provide automated fine-grained student assessment	2017 IEEE Frontiers in Education Conference (FIE)	10.1109/FIE.2017.8190581	K. Kime; T. Hickey; R. Torrey	2017	https://ieeexplore.ieee.org/stamp/stamp.jsp?arnumber=8190581	Conference Paper	IEEE Xplore	EC3
Dashboard: An integration and testing platform based on backboard architecture for NLP applications	Proceedings of the 6th International Conference on Natural Language Processing and Knowledge Engineering(NLPKE-2010)	10.1109/NLPKE.2010.5587779	P. Kumar; A. Kumar Rathaur; R. Ahmad; M. K. Sinha; R. Sangal	2010	https://ieeexplore.ieee.org/stamp/stamp.jsp?arnumber=5587779	Conference Paper	IEEE Xplore	EC3
Device Cloud platform with customizable Remote User Interfaces	2014 IEEE Fourth International Conference on Consumer Electronics Berlin (ICCE-Berlin)	10.1109/ICCE-Berlin.2014.7034231	S. Radovanović; B. Majstorović; S. Kukolj; M. Z. Bjelica	2014	https://ieeexplore.ieee.org/stamp/stamp.jsp?arnumber=7034231	Conference Paper	IEEE Xplore	EC3
Utilizing enterprise systems to manage organizational performance	2013 2nd International Conference on Information Management in the Knowledge Economy		S. Mathrani; A. Mathrani	2013	https://ieeexplore.ieee.org/stamp/stamp.jsp?arnumber=6915080	Conference Paper	IEEE Xplore	EC5
An Empirical Study of Environmental Data Prediction in the United States Energy-Water Nexus	IEEE Access	10.1109/ACCESS.2021.3058887	Y. Jin; E. J. Yang; J. Fulton	2021	https://ieeexplore.ieee.org/stamp/stamp.jsp?arnumber=9352764	Journal Article	IEEE Xplore	EC5
A Measurement Framework to Support Continuous Improvement in Software Intensive Organizations	2012 Joint Conference of the 22nd International Workshop on Software Measurement and the 2012 Seventh International Conference on Software Process and Product Measurement	10.1109/IWSM-MENSURA.2012.38	S. Béland; A. Abran	2012	https://ieeexplore.ieee.org/stamp/stamp.jsp?arnumber=6472588	Conference Paper	IEEE Xplore	EC3
Clustering Tourism Object in Bali Province Using K-Means and X-Means Clustering Algorithm	2018 IEEE 20th International Conference on High Performance Computing and Communications; IEEE 16th International Conference on Smart City; IEEE 4th International Conference on Data Science and Systems (HPCC/SmartCity/DSS)	10.1109/HPCC/SmartCity/DSS.2018.00241	S. Monica; F. Natalia; S. Sudirman	2018	https://ieeexplore.ieee.org/stamp/stamp.jsp?arnumber=8622979	Conference Paper	IEEE Xplore	EC3
Towards a selfie social network with automatically generated sentiment-bearing hashtags	2016 7th International Conference on Computer Science and Information Technology (CSIT)	10.1109/CSIT.2016.7549481	S. Tedmori; R. Al-Lahaseh	2016	https://ieeexplore.ieee.org/stamp/stamp.jsp?arnumber=7549481	Conference Paper	IEEE Xplore	EC5
Metrics Center of Excellence: From Idea to Implementation of a "Meaningful" Measurement and Analysis Process	2011 Joint Conference of the 21st International Workshop on Software Measurement and the 6th International Conference on Software Process and Product Measurement	10.1109/IWSM-MENSURA.2011.37	V. S. Joshi	2011	https://ieeexplore.ieee.org/stamp/stamp.jsp?arnumber=6113053	Conference Paper	IEEE Xplore	EC3
The Design and Implementation of Data Visualization for Integrated Referral and Service System	2018 International Conference on ICT for Rural Development (IC-ICTRuDev)	10.1109/ICICTR.2018.8706846	K. Mahatma; B. Waseso; W. Darwin	2018	https://ieeexplore.ieee.org/stamp/stamp.jsp?arnumber=8706846	Conference Paper	IEEE Xplore	EC3
A Metrics Generation Model for Measuring the Control Objectives of Information Systems Audit	2007 40th Annual Hawaii International Conference on System Sciences (HICSS'07)	10.1109/HICSS.2007.21	M. Nicho; B. Cusack	2007	https://ieeexplore.ieee.org/stamp/stamp.jsp?arnumber=4076858	Conference Paper	IEEE Xplore	EC3
Students Performance Prediction in Online Courses Using Machine Learning Algorithms	2020 International Joint Conference on Neural Networks (IJCNN)	10.1109/IJCNN48605.2020.9207196	R. Alshabandar; A. Hussain; R. Keight; W. Khan	2020	https://ieeexplore.ieee.org/stamp/stamp.jsp?arnumber=9207196	Conference Paper	IEEE Xplore	EC3
Real-Time Visual Feedback: A Study in Coding Analytics	2017 IEEE 17th International Conference on Advanced Learning Technologies (ICALT)	10.1109/ICALT.2017.38	J. Seanosky; I. Guillot; D. Boulanger; R. Guillot; C. Guillot; V. Kumar; S. N. Fraser; Kinshuk; N. Aljojo; A. Munshi	2017	https://ieeexplore.ieee.org/stamp/stamp.jsp?arnumber=8001777	Conference Paper	IEEE Xplore	EC5
Visual steering and modeling environment for smart grid models and simulations	2017 IEEE Power & Energy Society General Meeting	10.1109/PESGM.2017.8274093	G. Chin; E. Fitzhenry; A. McBain; S. Beus; L. Marinovici; J. Hansen; K. Studarus	2017	https://ieeexplore.ieee.org/stamp/stamp.jsp?arnumber=8274093	Conference Paper	IEEE Xplore	EC5
Emission of licenses versus requests for licensing of building works: KPI definition and performance monitoring	2020 15th Iberian Conference on Information Systems and Technologies (CISTI)	10.23919/CISTI49556.2020.9140828	P. Pires; P. Raposo; J. Bernardino; I. Pedrosa	2020	https://ieeexplore.ieee.org/stamp/stamp.jsp?arnumber=9140828	Conference Paper	IEEE Xplore	EC5
Artificial Intelligence-Based E-Recruitments System	2020 IEEE 10th International Conference on Intelligent Systems (IS)	10.1109/IS48319.2020.9199979	A. Aljuaid; M. Abbod	2020	https://ieeexplore.ieee.org/stamp/stamp.jsp?arnumber=9199979	Conference Paper	IEEE Xplore	EC5
MyStream: An in Browser Personalization Service to Follow Events from Twitter	2015 Third IEEE Workshop on Hot Topics in Web Systems and Technologies (HotWeb)	10.1109/HotWeb.2015.12	A. Boutet; F. Laforest; S. Frenot; D. Reimert	2015	https://ieeexplore.ieee.org/stamp/stamp.jsp?arnumber=7372279	Conference Paper	IEEE Xplore	EC5
Cyber-Physical System Based Production Monitoring for Tapioca Starch Production	2017 4th International Conference on Information Science and Control Engineering (ICISCE)	10.1109/ICISCE.2017.196	H. Sriyakul; D. Koolpiruck; W. Songkasiri; S. Nuratch	2017	https://ieeexplore.ieee.org/stamp/stamp.jsp?arnumber=8110423	Conference Paper	IEEE Xplore	EC5
Lightweight Risk Mitigation for Software Development Projects Using Repository Mining	Fourth International Workshop on Mining Software Repositories (MSR'07:ICSE Workshops 2007)	10.1109/MSR.2007.16	S. P. Masticola	2007	https://ieeexplore.ieee.org/stamp/stamp.jsp?arnumber=4228650	Conference Paper	IEEE Xplore	EC3
VisMOOC: Visualizing video clickstream data from massive open online courses	2014 IEEE Conference on Visual Analytics Science and Technology (VAST)	10.1109/VAST.2014.7042528	C. Shi; S. Fu; Q. Chen; H. Qu	2014	https://ieeexplore.ieee.org/stamp/stamp.jsp?arnumber=7042528	Conference Paper	IEEE Xplore	EC3
Collaborative visualization spaces for petascale simulations	2008 International Symposium on Collaborative Technologies and Systems	10.1109/CTS.2008.4543933	S. Klasky; R. Barreto; A. Kahn; M. Parashar; N. Podhorszki; S. Parker; D. Silver; M. A. Vouk	2008	https://ieeexplore.ieee.org/stamp/stamp.jsp?arnumber=4543933	Conference Paper	IEEE Xplore	EC3
TaskBoard: Tracking pertinent task artifacts and plans	2009 IEEE 17th International Conference on Program Comprehension	10.1109/ICPC.2009.5090076	C. Parnin; C. Gorg; S. Rugaber	2009	https://ieeexplore.ieee.org/stamp/stamp.jsp?arnumber=5090076	Conference Paper	IEEE Xplore	EC5
Building an effective and efficient continuous web application security program	2016 International Conference On Cyber Situational Awareness, Data Analytics And Assessment (CyberSA)	10.1109/CyberSA.2016.7503287	M. Bang; H. Saraswat	2016	https://ieeexplore.ieee.org/stamp/stamp.jsp?arnumber=7503287	Conference Paper	IEEE Xplore	EC5
Peepdeck: a dashboard for the distributed design studio	2016 Federated Conference on Computer Science and Information Systems (FedCSIS)		J. Muñoz-Alcántara; P. Kosnar; M. Funk; P. Markopoulos	2016	https://ieeexplore.ieee.org/stamp/stamp.jsp?arnumber=7733476	Conference Paper	IEEE Xplore	EC3
Criminal justice system data analysis and visualization	2015 Systems and Information Engineering Design Symposium	10.1109/SIEDS.2015.7116993	M. Riley; D. Harelson; M. Monte; M. Chong; M. O'Hern; M. Smith; K. P. White Jr.	2015	https://ieeexplore.ieee.org/stamp/stamp.jsp?arnumber=7116993	Conference Paper	IEEE Xplore	EC3
Analytic for Temperature and Humidity – Cloud based Forecasting and Dashboard	2020 4th International Conference on Intelligent Computing and Control Systems (ICICCS)	10.1109/ICICCS48265.2020.9120944	M. Kolhe; R. Paturkar; U. Sahu; S. Pillai; A. Titarmare	2020	https://ieeexplore.ieee.org/stamp/stamp.jsp?arnumber=9120944	Conference Paper	IEEE Xplore	EC3
Ocelot: A wireless sensor network and computing engine with commodity palmtop computers	2013 International Green Computing Conference Proceedings	10.1109/IGCC.2013.6604482	H. Xu; M. M. Bilec; L. A. Schaefer; A. E. Landis; A. K. Jones	2013	https://ieeexplore.ieee.org/stamp/stamp.jsp?arnumber=6604482	Conference Paper	IEEE Xplore	EC5
A Low-Effort Analytics Platform for Visualizing Evolving Flask-Based Python Web Services	2017 IEEE Working Conference on Software Visualization (VISSOFT)	10.1109/VISSOFT.2017.13	P. Vogel; T. Klooster; V. Andrikopoulos; M. Lungu	2017	https://ieeexplore.ieee.org/stamp/stamp.jsp?arnumber=8091193	Conference Paper	IEEE Xplore	EC3
An Operations Model for the Extended Manufacturing Enterprise	2005 IEEE International Technology Management Conference (ICE)	10.1109/ITMC.2005.7461278	P. Higgins; J. Eschenbächer; J. O. Strandhagen; A. Horten	2005	https://ieeexplore.ieee.org/stamp/stamp.jsp?arnumber=7461278	Conference Paper	IEEE Xplore	EC3
Designing a reporting tool for space mission simulations for use in elementary schools	2015 Systems and Information Engineering Design Symposium	10.1109/SIEDS.2015.7116999	D. Ager; K. Davis; S. Di Savino; A. Lonkar; R. Bailey	2015	https://ieeexplore.ieee.org/stamp/stamp.jsp?arnumber=7116999	Conference Paper	IEEE Xplore	EC3
Open Student Models of Core Competencies at the Curriculum Level: Using Learning Analytics for Student Reflection	IEEE Transactions on Emerging Topics in Computing	10.1109/TETC.2015.2501805	C. Chou; S. Tseng; W. Chih; Z. Chen; P. Chao; K. R. Lai; C. Chan; L. Yu; Y. Lin	2017	https://ieeexplore.ieee.org/stamp/stamp.jsp?arnumber=7335629	Journal Article	IEEE Xplore	EC5
Service-Oriented Business Intelligence (SoBI) for Academic and Financial Data Integration in University	2018 International Seminar on Application for Technology of Information and Communication	10.1109/ISEMANTIC.2018.8549762	R. Somya; D. Manongga; M. A. Ineke Pakereng	2018	https://ieeexplore.ieee.org/stamp/stamp.jsp?arnumber=8549762	Conference Paper	IEEE Xplore	EC3
Tradespace analysis for multiple performance measures	2016 Winter Simulation Conference (WSC)	10.1109/WSC.2016.7822340	A. D. MacCalman; S. M. Sanchez; M. L. McDonald; S. R. Goerger; A. T. Karl	2016	https://ieeexplore.ieee.org/stamp/stamp.jsp?arnumber=7822340	Conference Paper	IEEE Xplore	EC3
SMART KPI Management System Framework	2019 IEEE 9th International Conference on System Engineering and Technology (ICSET)	10.1109/ICSEngT.2019.8906478	Z. Ishak; S. L. Fong; S. C. Shin	2019	https://ieeexplore.ieee.org/stamp/stamp.jsp?arnumber=8906478	Conference Paper	IEEE Xplore	EC3
Motion and Movement Detection for DIY Home Security System	2019 IEEE Conference on Sustainable Utilization and Development in Engineering and Technologies (CSUDET)	10.1109/CSUDET47057.2019.9214684	I. V. Paputungan; M. R. Al Fitri; U. Y. Oktiawati	2019	https://ieeexplore.ieee.org/stamp/stamp.jsp?arnumber=9214684	Conference Paper	IEEE Xplore	EC3
Decision support system for a SME in the restaurant sector: Development of a prototype	2017 12th Iberian Conference on Information Systems and Technologies (CISTI)	10.23919/CISTI.2017.7975831	J. E. Gutiérrez Neyoy; L. Rodríguez; L. A. Castro	2017	https://ieeexplore.ieee.org/stamp/stamp.jsp?arnumber=7975831	Conference Paper	IEEE Xplore	EC5
Predicting the Correlation between Analog Behavioral Models and SPICE Circuits for robust SoC Verification	2008 IEEE International Behavioral Modeling and Simulation Workshop	10.1109/BMAS.2008.4751254	V. Sharma; G. Lakshmanan; S. Tare; S. Dhamankar	2008	https://ieeexplore.ieee.org/stamp/stamp.jsp?arnumber=4751254	Conference Paper	IEEE Xplore	EC3
Collaborative monitoring and analysis for simulation scientists	2010 International Symposium on Collaborative Technologies and Systems	10.1109/CTS.2010.5478506	R. Tchoua; S. Klasky; N. Podhorszki; B. Grimm; A. Khan; E. Santos; C. Silva; P. Mouallem; M. Vouk	2010	https://ieeexplore.ieee.org/stamp/stamp.jsp?arnumber=5478506	Conference Paper	IEEE Xplore	EC5
The NetSage Measurement Framework: Design, Development, and Discoveries	2020 IEEE/ACM Innovating the Network for Data-Intensive Science (INDIS)	10.1109/INDIS51933.2020.00010	K. Turner; M. Khanal; T. Seto-Mook; A. Gonzalez; J. Leigh; A. Lake; S. S. Baveha; S. Faci; B. Tierney; D. Doyle; L. Ensman; J. M. Schopf; D. Southworth; E. Balas	2020	https://ieeexplore.ieee.org/stamp/stamp.jsp?arnumber=9307189	Conference Paper	IEEE Xplore	EC3
Integrating Tableau with Internet of Things Acquiring Projects	2020 12th International Conference on Electronics, Computers and Artificial Intelligence (ECAI)	10.1109/ECAI50035.2020.9223228	V. -V. Fireteanu	2020	https://ieeexplore.ieee.org/stamp/stamp.jsp?arnumber=9223228	Conference Paper	IEEE Xplore	EC5
Energy Consumption Monitoring and Alert System via IoT	2019 7th International Conference on Future Internet of Things and Cloud (FiCloud)	10.1109/FiCloud.2019.00044	Z. H. Che Soh; I. H. Hamzah; S. A. Che Abdullah; M. A. Shafie; S. N. Sulaiman; K. Daud	2019	https://ieeexplore.ieee.org/stamp/stamp.jsp?arnumber=8972854	Conference Paper	IEEE Xplore	EC3
Design and Implementation of IoT Solution for Air Pollution Monitoring	2019 IEEE Recent Advances in Geoscience and Remote Sensing : Technologies, Standards and Applications (TENGARSS)	10.1109/TENGARSS48957.2019.8976041	A. R. Muppalla; M. Pathakoti; V. M. Bothale; G. Biswadip; M. V. R. Sesha Sai; V. Subramanian; K. S. Rajan	2019	https://ieeexplore.ieee.org/stamp/stamp.jsp?arnumber=8976041	Conference Paper	IEEE Xplore	EC5
Applying hybrid SDN in LTE/EPC architecture using OpenFlow and NetFlow concepts	2015 World Congress on Information Technology and Computer Applications (WCITCA)	10.1109/WCITCA.2015.7367015	M. M. A. Harrabi; M. Jeridi; N. Amri; M. R. Jerbi; A. Jhine; H. Khamassi	2015	https://ieeexplore.ieee.org/stamp/stamp.jsp?arnumber=7367015	Conference Paper	IEEE Xplore	EC3
CLEAN: From Limbo to LIMS	2012 19th Biennial University/Government/Industry, Micro/Nano Symposium (UGIM)	10.1109/UGIM.2012.6247076	V. Di Bernardo; E. Martin	2012	https://ieeexplore.ieee.org/stamp/stamp.jsp?arnumber=6247076	Conference Paper	IEEE Xplore	EC5
RBioCloud: A Light-Weight Framework for Bioconductor and R-based Jobs on the Cloud	IEEE/ACM Transactions on Computational Biology and Bioinformatics	10.1109/TCBB.2014.2361327	B. Varghese; I. Patel; A. Barker	2015	https://ieeexplore.ieee.org/stamp/stamp.jsp?arnumber=6915694	Journal Article	IEEE Xplore	EC3
Network Analytics for Improving Students’ Cybersecurity Awareness in Online Learning Systems	2020 RIVF International Conference on Computing and Communication Technologies (RIVF)	10.1109/RIVF48685.2020.9140781	M. Hoang T. B; D. Dang-Pham; A. Hoang; B. Le Gia; M. Nkhoma	2020	https://ieeexplore.ieee.org/stamp/stamp.jsp?arnumber=9140781	Conference Paper	IEEE Xplore	EC3
Prototype proposal for the selection of Quality Open Educational Resources	2020 XV Conferencia Latinoamericana de Tecnologias de Aprendizaje (LACLO)	10.1109/LACLO50806.2020.9381179	A. Romero-Pelaez; R. E. Solano	2020	https://ieeexplore.ieee.org/stamp/stamp.jsp?arnumber=9381179	Conference Paper	IEEE Xplore	EC5
A web-based Information Security Management Toolbox for small-to-medium enterprises in Southern Africa	2011 Information Security for South Africa	10.1109/ISSA.2011.6027515	J. Coertze; J. van Niekerk; R. von Solms	2011	https://ieeexplore.ieee.org/stamp/stamp.jsp?arnumber=6027515	Conference Paper	IEEE Xplore	EC3
Outlier detection in distribution companies business using real data set	IEEE EUROCON 2019 -18th International Conference on Smart Technologies	10.1109/EUROCON.2019.8861526	M. Golić; E. Žunić; D. Đonko	2019	https://ieeexplore.ieee.org/stamp/stamp.jsp?arnumber=8861526	Conference Paper	IEEE Xplore	EC5
Cyber KPI for Return on Security Investment	2019 International Conference on Cyber Situational Awareness, Data Analytics And Assessment (Cyber SA)	10.1109/CyberSA.2019.8899375	C. Onwubiko; A. Onwubiko	2019	https://ieeexplore.ieee.org/stamp/stamp.jsp?arnumber=8899375	Conference Paper	IEEE Xplore	EC3
An Offline Framework for Handling Automatic Passenger Counting Raw Data	IEEE Transactions on Intelligent Transportation Systems	10.1109/TITS.2014.2315573	B. Barabino; M. Di Francesco; S. Mozzoni	2014	https://ieeexplore.ieee.org/stamp/stamp.jsp?arnumber=6817563	Journal Article	IEEE Xplore	EC3
Building a Machine Learning Model for the SOC, by the Input from the SOC, and Analyzing it for the SOC	2018 IEEE Symposium on Visualization for Cyber Security (VizSec)	10.1109/VIZSEC.2018.8709231	A. Sopan; M. Berninger; M. Mulakaluri; R. Katakam	2018	https://ieeexplore.ieee.org/stamp/stamp.jsp?arnumber=8709231	Conference Paper	IEEE Xplore	EC5
Data Governance Reference Model to streamline the supply chain process in SMEs	2019 IEEE XXVI International Conference on Electronics, Electrical Engineering and Computing (INTERCON)	10.1109/INTERCON.2019.8853634	O. Barrenechea; A. Mendieta; J. Armas; J. M. Madrid	2019	https://ieeexplore.ieee.org/stamp/stamp.jsp?arnumber=8853634	Conference Paper	IEEE Xplore	EC3
Knowledge Management using Gamification in Consulting Firms	2020 International Conference on Information Management and Technology (ICIMTech)	10.1109/ICIMTech50083.2020.9211118	D. E. Y. Malingkas; W. Ce	2020	https://ieeexplore.ieee.org/stamp/stamp.jsp?arnumber=9211118	Conference Paper	IEEE Xplore	EC3
Outlier detection using semantic sensors	2012 IEEE International Conference on Intelligence and Security Informatics	10.1109/ISI.2012.6284089	D. B. Skillicorn	2012	https://ieeexplore.ieee.org/stamp/stamp.jsp?arnumber=6284089	Conference Paper	IEEE Xplore	EC3
Method for continuous generation of Component Business Model heat map using execution data for a complex service enterprise	Proceedings of 2011 IEEE 6th International Symposium on Service Oriented System (SOSE)	10.1109/SOSE.2011.6139113	C. Shivade; F. Mukri; R. Ramnath; J. Ramanathan	2011	https://ieeexplore.ieee.org/stamp/stamp.jsp?arnumber=6139113	Conference Paper	IEEE Xplore	EC3
Real-Time Automatic Air Pollution Services from IOT Data Network	2020 IEEE Symposium on Computers and Communications (ISCC)	10.1109/ISCC50000.2020.9219580	C. Badii; S. Bilotta; D. Cenni; A. Difino; P. Nesi; I. Paoli; M. Paolucci	2020	https://ieeexplore.ieee.org/stamp/stamp.jsp?arnumber=9219580	Conference Paper	IEEE Xplore	EC5
Tracking events in mobile device management system	2015 6th International Conference on Information, Intelligence, Systems and Applications (IISA)	10.1109/IISA.2015.7388127	B. Ngoc Duong; A. G. Kravets; T. A. Nguyen; T. N. Le Thanh	2015	https://ieeexplore.ieee.org/stamp/stamp.jsp?arnumber=7388127	Conference Paper	IEEE Xplore	EC3
Software process maturity: measuring its impact on productivity and quality	Proceedings of 1993 15th International Conference on Software Engineering	10.1109/ICSE.1993.346019	H. A. Rubin	1993	https://ieeexplore.ieee.org/stamp/stamp.jsp?arnumber=346019	Conference Paper	IEEE Xplore	EC5
Awakening Awareness on Energy Consumption in Software Engineering	2017 IEEE/ACM 39th International Conference on Software Engineering: Software Engineering in Society Track (ICSE-SEIS)	10.1109/ICSE-SEIS.2017.10	E. Jagroep; J. Broekman; J. M. E. M. van der Werf; P. Lago; S. Brinkkemper; L. Blom; R. van Vliet	2017	https://ieeexplore.ieee.org/stamp/stamp.jsp?arnumber=7961670	Conference Paper	IEEE Xplore	EC3
Faceted Search in Business Intelligence on the Cloud	2013 IEEE International Conference on Green Computing and Communications and IEEE Internet of Things and IEEE Cyber, Physical and Social Computing	10.1109/GreenCom-iThings-CPSCom.2013.148	H. Al-Aqrabi; L. Liu; R. Hill; L. Cui; J. Li	2013	https://ieeexplore.ieee.org/stamp/stamp.jsp?arnumber=6682162	Conference Paper	IEEE Xplore	EC3
Intuitive Ontology-Based SPARQL Queries for RDF Data Exploration	IEEE Access	10.1109/ACCESS.2019.2948115	A. Rodríguez Díaz; A. Benito-Santos; A. Dorn; Y. Abgaz; E. Wandl-Vogt; R. Therón	2019	https://ieeexplore.ieee.org/stamp/stamp.jsp?arnumber=8873596	Journal Article	IEEE Xplore	EC3
CityResolver: A Decision Support System for Conflict Resolution in Smart Cities	2018 ACM/IEEE 9th International Conference on Cyber-Physical Systems (ICCPS)	10.1109/ICCPS.2018.00014	M. Ma; J. A. Stankovic; L. Feng	2018	https://ieeexplore.ieee.org/stamp/stamp.jsp?arnumber=8443721	Conference Paper	IEEE Xplore	EC3
Service-Oriented Architecture for Intelligent Management with Data Analytics and Visualization	2019 IEEE 12th Conference on Service-Oriented Computing and Applications (SOCA)	10.1109/SOCA.2019.00018	H. Lin; Y. Chiu; W. Liao; R. Chang	2019	https://ieeexplore.ieee.org/stamp/stamp.jsp?arnumber=8953013	Conference Paper	IEEE Xplore	EC3
Integrated Architecture of Data Warehouse with Business Intelligence Technologies	2018 24th International Conference on Automation and Computing (ICAC)	10.23919/IConAC.2018.8749017	C. A. Ul Hassan; R. Irfan; M. A. Shah	2018	https://ieeexplore.ieee.org/stamp/stamp.jsp?arnumber=8749017	Conference Paper	IEEE Xplore	EC3
Managing Ubiquitous Connectivity: Mobile Media Flow Service Systems	2015 IEEE World Congress on Services	10.1109/SERVICES.2015.25	D. Kolb; K. Ivaturi; S. Henderson; A. Srinivasan	2015	https://ieeexplore.ieee.org/stamp/stamp.jsp?arnumber=7196512	Conference Paper	IEEE Xplore	EC3
MoViTo: a Generic Visualization Tool for Mobility Analysis	2005 2nd International Symposium on Wireless Communication Systems	10.1109/ISWCS.2005.1547720	F. Benayoune; L. Lancieri	2005	https://ieeexplore.ieee.org/stamp/stamp.jsp?arnumber=1547720	Conference Paper	IEEE Xplore	EC5
Employing miniaturized computers for distributed vulnerability assessment	2016 11th International Conference for Internet Technology and Secured Transactions (ICITST)	10.1109/ICITST.2016.7856666	Y. Hu; D. Sulek; A. Carella; J. Cox; A. Frame; K. Cipriano; H. Wang	2016	https://ieeexplore.ieee.org/stamp/stamp.jsp?arnumber=7856666	Conference Paper	IEEE Xplore	EC5
Data Collection and Analysis Framework for Mobile Ad Hoc Network Research	MILCOM 2019 - 2019 IEEE Military Communications Conference (MILCOM)	10.1109/MILCOM47813.2019.9020979	S. Arbiv; R. Amin; T. Goff; D. Street; I. Pedan; L. Bressler; T. Gibbons; B. Cheng; C. Timmerman	2019	https://ieeexplore.ieee.org/stamp/stamp.jsp?arnumber=9020979	Conference Paper	IEEE Xplore	EC3
VNE-Greedy: Virtual Network Embedding Algorithm Based on OpenStack Cloud Computing Platform	2016 6th International Conference on Digital Home (ICDH)	10.1109/ICDH.2016.039	S. Karmoshi; A. Hawbani; A. Ghannami; S. Mohammed; M. Zhu	2016	https://ieeexplore.ieee.org/stamp/stamp.jsp?arnumber=8039098	Conference Paper	IEEE Xplore	EC3
Early and efficient quality assurance of risky technical parameters in a mechatronic design process	IECON 2014 - 40th Annual Conference of the IEEE Industrial Electronics Society	10.1109/IECON.2014.7048864	S. Biffi; A. Lüder; N. Schmidt; D. Winkler	2014	https://ieeexplore.ieee.org/stamp/stamp.jsp?arnumber=7048864	Conference Paper	IEEE Xplore	EC3
Enhanced Storage Management Optimization in IaaS Cloud Environment	2020 International Conference on Communication and Signal Processing (ICCSP)	10.1109/ICCSP48568.2020.9182114	A. A. Devarajan; T. Sudalaimuthu; K. S. Sankaran	2020	https://ieeexplore.ieee.org/stamp/stamp.jsp?arnumber=9182114	Conference Paper	IEEE Xplore	EC5
Economic Operation Platform for Power Grid Company	2019 IEEE 4th International Conference on Cloud Computing and Big Data Analysis (ICCCBDA)	10.1109/ICCCBDA.2019.8725741	H. Xiaoyun; H. Andi; H. Hongyuan; O. Weinian; Z. Yanting	2019	https://ieeexplore.ieee.org/stamp/stamp.jsp?arnumber=8725741	Conference Paper	IEEE Xplore	EC3
An Efficient Multimedia Transmission Control Methodology Based on NFV	2015 5th International Conference on IT Convergence and Security (ICITCS)	10.1109/ICITCS.2015.7292942	J. Kim; T. Gemoh; S. Park; J. Kim; S. Yoon; H. Ryu	2015	https://ieeexplore.ieee.org/stamp/stamp.jsp?arnumber=7292942	Conference Paper	IEEE Xplore	EC3
SQA-Profiles: Rule-based activity profiles for Continuous Integration environments	2015 IEEE 22nd International Conference on Software Analysis, Evolution, and Reengineering (SANER)	10.1109/SANER.2015.7081840	M. Brandtner; S. C. Müller; P. Leitner; H. C. Gall	2015	https://ieeexplore.ieee.org/stamp/stamp.jsp?arnumber=7081840	Conference Paper	IEEE Xplore	EC3
BreakFast: Analyzing Celerity of News	2015 IEEE 14th International Conference on Machine Learning and Applications (ICMLA)	10.1109/ICMLA.2015.25	S. Wang; S. Han	2015	https://ieeexplore.ieee.org/stamp/stamp.jsp?arnumber=7424438	Conference Paper	IEEE Xplore	EC3
An open source SCADA for a solar water pumping system designed for Pakistani Conditions	2021 IEEE 11th Annual Computing and Communication Workshop and Conference (CCWC)	10.1109/CCWC51732.2021.9376009	U. Ashraf; M. T. Iqbal	2021	https://ieeexplore.ieee.org/stamp/stamp.jsp?arnumber=9376009	Conference Paper	IEEE Xplore	EC5
Keshif: Rapid and Expressive Tabular Data Exploration for Novices	IEEE Transactions on Visualization and Computer Graphics	10.1109/TVCG.2017.2723393	M. A. Yalçın; N. Elmqvist; B. B. Bederson	2018	https://ieeexplore.ieee.org/stamp/stamp.jsp?arnumber=7968338	Journal Article	IEEE Xplore	EC5
An Integrated Platform for Collaborative Data Analytics	2020 International Conferences on Internet of Things (iThings) and IEEE Green Computing and Communications (GreenCom) and IEEE Cyber, Physical and Social Computing (CPSCom) and IEEE Smart Data (SmartData) and IEEE Congress on Cybermatics (Cybermatics)	10.1109/iThings-GreenCom-CPSCom-SmartData-Cybermatics50389.2020.00113	S. Oesch; R. Gillen; T. Karnowski	2020	https://ieeexplore.ieee.org/stamp/stamp.jsp?arnumber=9291625	Conference Paper	IEEE Xplore	EC5
Simulation as a decision-making tool in a business analytics environment	2020 5th International Conference on Logistics Operations Management (GOL)	10.1109/GOL49479.2020.9314725	M. A. Ben Rabia; A. Bellabdaoui	2020	https://ieeexplore.ieee.org/stamp/stamp.jsp?arnumber=9314725	Conference Paper	IEEE Xplore	EC3
Geo-identification of web users through logs using ELK stack	2016 6th International Conference - Cloud System and Big Data Engineering (Confluence)	10.1109/CONFLUENCE.2016.7508191	T. Prakash; M. Kakkar; K. Patel	2016	https://ieeexplore.ieee.org/stamp/stamp.jsp?arnumber=7508191	Conference Paper	IEEE Xplore	EC5
An IoT System Design with Real-Time Stream Processing and Data Flow Integration	2019 Research, Invention, and Innovation Congress (RI2C)	10.1109/RI2C48728.2019.8999968	S. Chanthakit; P. Keeratiwintakorn; C. Rattanapoka	2019	https://ieeexplore.ieee.org/stamp/stamp.jsp?arnumber=8999968	Conference Paper	IEEE Xplore	EC3
Data Warehouse Development For Flight Reservation System	2018 Indonesian Association for Pattern Recognition International Conference (INAPR)	10.1109/INAPR.2018.8627015	Y. F. Alfredo; A. S. Girsang; S. M. Isa; A. N. Fajar	2018	https://ieeexplore.ieee.org/stamp/stamp.jsp?arnumber=8627015	Conference Paper	IEEE Xplore	EC5
A Software Service Supporting Software Quality Forecasting	2019 IEEE 19th International Conference on Software Quality, Reliability and Security Companion (QRS-C)	10.1109/QRS-C.2019.00037	M. Manzano; C. Ayala; C. Gómez; L. López Cuesta	2019	https://ieeexplore.ieee.org/stamp/stamp.jsp?arnumber=8859440	Conference Paper	IEEE Xplore	EC5
Big data analytics in agriculture and distribution channel	2017 International Conference on Computing Methodologies and Communication (ICCMC)	10.1109/ICCMC.2017.8282714	M. Kumar; M. Nagar	2017	https://ieeexplore.ieee.org/stamp/stamp.jsp?arnumber=8282714	Conference Paper	IEEE Xplore	EC5
Cloud Storage Monitoring System analyzing through File Access Pattern	2019 International Conference on Computational Intelligence in Data Science (ICCIDS)	10.1109/ICCIDS.2019.8862113	A. Augustus Devarajan; T. SudalaiMuthu	2019	https://ieeexplore.ieee.org/stamp/stamp.jsp?arnumber=8862113	Conference Paper	IEEE Xplore	EC5
Spatially Representative Online Big Data Sampling for Smart Cities	2020 IEEE 25th International Workshop on Computer Aided Modeling and Design of Communication Links and Networks (CAMAD)	10.1109/CAMAD50429.2020.9209294	I. M. A. Jawarneh; P. Bellavista; A. Corradi; L. Foschini; R. Montanari	2020	https://ieeexplore.ieee.org/stamp/stamp.jsp?arnumber=9209294	Conference Paper	IEEE Xplore	EC5
Smart Shopping Prediction on Smart Shopping With Linear Regression Method	2019 7th International Conference on Information and Communication Technology (ICoICT)	10.1109/ICoICT.2019.8835271	M. D. Nastiti; M. Abdurohman; A. G. Putrada	2019	https://ieeexplore.ieee.org/stamp/stamp.jsp?arnumber=8835271	Conference Paper	IEEE Xplore	EC5
Use Python API to automate script based on Open Stack platform	2015 12th International Computer Conference on Wavelet Active Media Technology and Information Processing (ICCWAMTIP)	10.1109/ICCWAMTIP.2015.7494032	Di Liu; Pin Wang	2015	https://ieeexplore.ieee.org/stamp/stamp.jsp?arnumber=7494032	Conference Paper	IEEE Xplore	EC5
Implementation of Environment Parameters Monitoring in a Manufacturing Industry using IOT	2019 5th International Conference on Advanced Computing & Communication Systems (ICACCS)	10.1109/ICACCS.2019.8728365	K. Gayathri	2019	https://ieeexplore.ieee.org/stamp/stamp.jsp?arnumber=8728365	Conference Paper	IEEE Xplore	EC5
A novel vCPE framework for enabling virtual network functions with multiple flow tables architecture in SDN switches	2017 19th Asia-Pacific Network Operations and Management Symposium (APNOMS)	10.1109/APNOMS.2017.8094180	N. Huang; C. Li; C. Chen; I. Hsu; C. Li; C. Chen	2017	https://ieeexplore.ieee.org/stamp/stamp.jsp?arnumber=8094180	Conference Paper	IEEE Xplore	EC5
Horizon, a Web-Based User Interface for Managing Services in OpenStack: An Introspection	2018 9th International Conference on Computing, Communication and Networking Technologies (ICCCNT)	10.1109/ICCCNT.2018.8493661	A. Lingayat; A. Singh; V. Naik; R. R. Badre; A. K. Gupta	2018	https://ieeexplore.ieee.org/stamp/stamp.jsp?arnumber=8493661	Conference Paper	IEEE Xplore	EC5
Blockchain analytics and artificial intelligence	IBM Journal of Research and Development	10.1147/JRD.2019.2900638	D. N. Dillenberger; P. Novotny; Q. Zhang; P. Jayachandran; H. Gupta; S. Hans; D. Verma; S. Chakraborty; J. J. Thomas; M. M. Walli; R. Vaculin; K. Sarpatwar	2019	https://ieeexplore.ieee.org/stamp/stamp.jsp?arnumber=8645631	Journal Article	IEEE Xplore	EC3
Bootstrapping Natural Language Querying on Process Automation Data	2020 IEEE International Conference on Services Computing (SCC)	10.1109/SCC49832.2020.00030	X. Han; L. Hu; J. Sen; Y. Dang; B. Gao; V. Isahagian; C. Lei; V. Efthymiou; F. Özcan; A. Quamar; Z. Huang; V. Muthusamy	2020	https://ieeexplore.ieee.org/stamp/stamp.jsp?arnumber=9284621	Conference Paper	IEEE Xplore	EC3
Enhancing DataRaceBench for Evaluating Data Race Detection Tools	2020 IEEE/ACM 4th International Workshop on Software Correctness for HPC Applications (Correctness)	10.1109/Correctness51934.2020.00008	G. Verma; Y. Shi; C. Liao; B. Chapman; Y. Yan	2020	https://ieeexplore.ieee.org/stamp/stamp.jsp?arnumber=9296942	Conference Paper	IEEE Xplore	EC3
A Framework for Descriptive Models Quality Assessment	2018 IEEE International Systems Engineering Symposium (ISSE)	10.1109/SysEng.2018.8544381	D. Ernadote	2018	https://ieeexplore.ieee.org/stamp/stamp.jsp?arnumber=8544381	Conference Paper	IEEE Xplore	EC3
Low-Cost UFSOOK-Based Optical Camera Communication Link for IoT Applications	2020 IEEE 6th World Forum on Internet of Things (WF-IoT)	10.1109/WF-IoT48130.2020.9221419	T. Tripp; A. S. Hamza; B. Underwood; R. Tashakkori	2020	https://ieeexplore.ieee.org/stamp/stamp.jsp?arnumber=9221419	Conference Paper	IEEE Xplore	EC3
Uniformization, organization, association and use of metadata from multiple content providers and manufacturers: A close look at the Building Automation System (BAS) sector	2016 IEEE International Conference on Big Data (Big Data)	10.1109/BigData.2016.7840775	T. Nesztler; D. Kasper; M. Georgescu; S. Loire; I. Mezić	2016	https://ieeexplore.ieee.org/stamp/stamp.jsp?arnumber=7840775	Conference Paper	IEEE Xplore	EC3
On the Measurement and Analysis of Safety in a Large City	2017 IEEE 15th Intl Conf on Dependable, Autonomic and Secure Computing, 15th Intl Conf on Pervasive Intelligence and Computing, 3rd Intl Conf on Big Data Intelligence and Computing and Cyber Science and Technology Congress(DASC/PiCom/DataCom/CyberSciTech)	10.1109/DASC-PICom-DataCom-CyberSciTec.2017.174	R. Ibrahim; M. O. Shafiq	2017	https://ieeexplore.ieee.org/stamp/stamp.jsp?arnumber=8328518	Conference Paper	IEEE Xplore	EC3
Challenges in developing an aviation operational performance dashboard	2016 Integrated Communications Navigation and Surveillance (ICNS)	10.1109/ICNSURV.2016.7486412	W. Cooper; E. Esmaeilzadeh; B. Flynn; P. Schrader	2016	https://ieeexplore.ieee.org/stamp/stamp.jsp?arnumber=7486412	Conference Paper	IEEE Xplore	EC3
