# Supplementary material for: Tailored performance dashboards—an evaluation of the state of the art
Source: PeerJ Comput Sci. 2021 Oct 5;7:e625. doi: 10.7717/peerj-cs.625 (PMC8507486; doi:10.7717/peerj-cs.625)
Supplement: Supplemental Information 2 [file peerj-cs-07-625-s002.zip › tailored-dashboard-slr-main/csv/springer_conference_raw.csv]

Name	Source Title	DOI	Authors	Year	URL	Type	Source	Note
Dynamic Monitoring Dashboards Through Composition of Web and Visualization Services	Internet of Things. IoT Infrastructures	10.1007/978-3-319-47075-7_50	Sofie Van HoeckeCynric HuysOlivier JanssensRuben VerborghRik Van de Walle	2016	http://link.springer.com/chapter/10.1007/978-3-319-47075-7_50	Conference Paper	SpringerLink	EC3
Drill-Down Dashboard for Chairing of Online Master Programs in Engineering	Technology and Innovation in Learning, Teaching and Education	10.1007/978-3-030-73988-1_15	Anabela Costa e SilvaLeonel MorgadoAntónio Coelho	2021	http://link.springer.com/chapter/10.1007/978-3-030-73988-1_15	Conference Paper	SpringerLink	EC3
Recommending Insightful Drill-Downs Based on Learning Processes for Learning Analytics Dashboards	Artificial Intelligence in Education	10.1007/978-3-030-52237-7_39	Shiva ShabaninejadHassan KhosraviSander J. J. LeemansShazia SadiqMarta Indulska	2020	http://link.springer.com/chapter/10.1007/978-3-030-52237-7_39	Conference Paper	SpringerLink	EC3
From Data to City Indicators: A Knowledge Graph for Supporting Automatic Generation of Dashboards	The Semantic Web	10.1007/978-3-319-58451-5_7	Henrique SantosVictor DantasVasco FurtadoPaulo PinheiroDeborah L. McGuinness	2017	http://link.springer.com/chapter/10.1007/978-3-319-58451-5_7	Conference Paper	SpringerLink	EC3
Decision-Making Support in Engineering Design Based on Collaborative Dashboards: Integration of Business Intelligence Techniques	Research into Design for Communities, Volume 1	10.1007/978-981-10-3518-0_88	Ahmed FradiMatthieu BricogneMagali Bosch-MauchandBorhen LouhichiBenoît Eynard	2017	http://link.springer.com/chapter/10.1007/978-981-10-3518-0_88	Conference Paper	SpringerLink	EC3
Virtual Lab Dashboard: Ubiquitous Monitoring and Control in a Smart Bio-laboratory	Computational Science and Its Applications – ICCSA 2005	10.1007/11424826_124	XiaoMing BaoSee-Kiong NgEng-Huat ChuaWei-Khing For	2005	http://link.springer.com/chapter/10.1007/11424826_124	Conference Paper	SpringerLink	EC3
Git4School: A Dashboard for Supporting Teacher Interventions in Software Engineering Courses	Addressing Global Challenges and Quality Education	10.1007/978-3-030-57717-9_33	Jean-Baptiste RacletFranck Silvestre	2020	http://link.springer.com/chapter/10.1007/978-3-030-57717-9_33	Conference Paper	SpringerLink	EC3
Pixel-Based Analysis of Information Dashboard Attributes	New Trends in Databases and Information Systems	10.1007/978-3-319-44066-8_3	Jiří HynekTomáš Hruška	2016	http://link.springer.com/chapter/10.1007/978-3-319-44066-8_3	Conference Paper	SpringerLink	EC3
AttentionBoard: A Quantified-Self Dashboard for Enhancing Attention Management with Eye-Tracking	Information Systems and Neuroscience	10.1007/978-3-030-60073-0_31	Moritz LangnerPeyman ToreiniAlexander Maedche	2020	http://link.springer.com/chapter/10.1007/978-3-030-60073-0_31	Conference Paper	SpringerLink	EC3
Designing a Real-Time Integrated First Responder Health and Environmental Monitoring Dashboard	Designing for Digital Transformation. Co-Creating Services with Citizens and Industry	10.1007/978-3-030-64823-7_3	Ann FruhlingMargeret HallSharon MedcalfAaron Yoder	2020	http://link.springer.com/chapter/10.1007/978-3-030-64823-7_3	Conference Paper	SpringerLink	EC3
Balanced Scorecard Quality Information Dashboards Model for Competitive Business Advantage	Advances in Intelligent Informatics, Smart Technology and Natural Language Processing	10.1007/978-3-319-94703-7_15	Wiwit SuksangaramKritchana WongratSopaporn Klamsakul	2019	http://link.springer.com/chapter/10.1007/978-3-319-94703-7_15	Conference Paper	SpringerLink	EC3
Designing a Dashboard Visualization Tool for Urban Planners to Assess the Completeness of Streets	Human Interface and the Management of Information. Designing Information	10.1007/978-3-030-50020-7_6	Greice C. MarianoVeda AdnaniIman KewalramaniBo WangMatthew J. RoordaJeremy BowesSara Diamond	2020	http://link.springer.com/chapter/10.1007/978-3-030-50020-7_6	Conference Paper	SpringerLink	EC3
Preliminary Analysis of the Behavioural Intention to Use a Risk Analysis Dashboard Through the Technology Acceptance Model	Product Lifecycle Management Enabling Smart X	10.1007/978-3-030-62807-9_39	Jean-Marc VasnierNicolas MaranzanaNorlaily YaacobMourad MessaadiaAmeziane Aoussat	2020	http://link.springer.com/chapter/10.1007/978-3-030-62807-9_39	Conference Paper	SpringerLink	EC3
A Zoomable Location-Based Dashboard for Construction Management	Cooperative Design, Visualization, and Engineering	10.1007/978-3-642-32609-7_29	Annie GuerrieroDaniel ZignaleGilles Halin	2012	http://link.springer.com/chapter/10.1007/978-3-642-32609-7_29	Conference Paper	SpringerLink	EC3
User-Experience in Business Intelligence - A Quality Construct and Model to Design Supportive BI Dashboards	Research Challenges in Information Science	10.1007/978-3-030-50316-1_11	Corentin BurnaySarah BouragaStéphane FaulknerIvan Jureta	2020	http://link.springer.com/chapter/10.1007/978-3-030-50316-1_11	Conference Paper	SpringerLink	EC3
Metrics and Dashboard for Level 2 – Experience	Systems, Software and Services Process Improvement	10.1007/978-3-030-56441-4_49	Bernhardt StegerDamjan EkertRichard MessnarzJakub StolfaSvatopluk StolfaZdenek Velart	2020	http://link.springer.com/chapter/10.1007/978-3-030-56441-4_49	Conference Paper	SpringerLink	EC3
Academic Dashboard—Descriptive Analytical Approach to Analyze Student Admission Using Education Data Mining	Information and Communication Technology for Sustainable Development	10.1007/978-981-10-3920-1_43	H. S. Sushma RaoAishwarya SureshVinayak Hegde	2018	http://link.springer.com/chapter/10.1007/978-981-10-3920-1_43	Conference Paper	SpringerLink	EC3
InnoMetrics Dashboard: The Design, and Implementation of the Adaptable Dashboard for Energy-Efficient Applications Using Open Source Tools	Open Source Systems	10.1007/978-3-030-47240-5_16	Shokhista ErgashevaVladimir IvanovIlya KhomyakovArtem KruglovDragos StrugarGiancarlo Succi	2020	http://link.springer.com/chapter/10.1007/978-3-030-47240-5_16	Conference Paper	SpringerLink	EC3
Expectations from a Process Mining Dashboard in Operating Rooms with Analytic Hierarchy Process	Business Process Management Workshops	10.1007/978-3-030-11641-5_12	Antonio Martinez-MillanaAroa LizondoRoberto GattaVicente TraverCarlos Fernandez-Llatas	2019	http://link.springer.com/chapter/10.1007/978-3-030-11641-5_12	Conference Paper	SpringerLink	EC5
A Goal-Oriented Framework for Analyzing and Modeling City Dashboards in Smart Cities	Smart and Sustainable Planning for Cities and Regions	10.1007/978-3-319-75774-2_13	Katiuscia MannaroGavina BarallaChiara Garau	2018	http://link.springer.com/chapter/10.1007/978-3-319-75774-2_13	Conference Paper	SpringerLink	EC5
Towards User Interface Components for Dashboard Applications on Smartphones	Mobile Computing, Applications, and Services	10.1007/978-3-319-05452-0_2	Marcus HomannVassilena BanovaPaul OelbermannHolger WittgesHelmut Krcmar	2014	http://link.springer.com/chapter/10.1007/978-3-319-05452-0_2	Conference Paper	SpringerLink	EC3
UbiSOA Dashboard: Integrating the Physical and Digital Domains through Mashups	Human Interface and the Management of Information. Designing Information Environments	10.1007/978-3-642-02556-3_53	Edgardo Avilés-LópezJ. Antonio García-Macías	2009	http://link.springer.com/chapter/10.1007/978-3-642-02556-3_53	Conference Paper	SpringerLink	EC3
Interactive Dashboard for Workflow Engine Benchmarks	Advances in Service-Oriented and Cloud Computing	10.1007/978-3-319-72125-5_14	David BimamisaMathias MüllerSimon HarrerGuido Wirtz	2018	http://link.springer.com/chapter/10.1007/978-3-319-72125-5_14	Conference Paper	SpringerLink	EC3
Academic Dashboard—Prediction of Institutional Student Dropout Numbers Using a Naïve Bayesian Algorithm	Computing and Network Sustainability	10.1007/978-981-10-3935-5_8	Aishwarya SureshH. S. Sushma RaoVinayak Hegde	2017	http://link.springer.com/chapter/10.1007/978-981-10-3935-5_8	Conference Paper	SpringerLink	EC5
Demo: Dynamic Generation of Adaptive Real-Time Dashboards for Continuous Data Stream Processing	Enabling Real-Time Business Intelligence	10.1007/978-3-662-46839-5_13	Timo MichelsenMarco GrawunderDennis GeesenH.-Jürgen Appelrath	2015	http://link.springer.com/chapter/10.1007/978-3-662-46839-5_13	Conference Paper	SpringerLink	EC3
Riding the Technology Wave: Effective Dashboard Data Visualization	Human Interface and the Management of Information. Interacting with Information	10.1007/978-3-642-21793-7_29	Lisa PappasLisa Whitman	2011	http://link.springer.com/chapter/10.1007/978-3-642-21793-7_29	Conference Paper	SpringerLink	EC3
Do Distracting Dashboards Matter? Evidence from an Eye Tracking Study	Information Systems: Education, Applications, Research	10.1007/978-3-319-11373-9_6	Palash Bera	2014	http://link.springer.com/chapter/10.1007/978-3-319-11373-9_6	Conference Paper	SpringerLink	EC3
A Knowledge Dashboard for Manufacturing Industries	The Semantic Web: ESWC 2011 Workshops	10.1007/978-3-642-25953-1_10	Suvodeep MazumdarAndrea VargaVita LanfranchiDaniela PetrelliFabio Ciravegna	2012	http://link.springer.com/chapter/10.1007/978-3-642-25953-1_10	Conference Paper	SpringerLink	EC3
Effects of a Dashboard for an Intelligent Tutoring System on Teacher Knowledge, Lesson Plans and Class Sessions	Artificial Intelligence in Education	10.1007/978-3-319-61425-0_69	Françeska XhakajVincent AlevenBruce M. McLaren	2017	http://link.springer.com/chapter/10.1007/978-3-319-61425-0_69	Conference Paper	SpringerLink	EC5
An Interactive Teacher’s Dashboard for Monitoring Groups in a Multi-tabletop Learning Environment	Intelligent Tutoring Systems	10.1007/978-3-642-30950-2_62	Roberto Martinez MaldonadoJudy KayKalina YacefBeat Schwendimann	2012	http://link.springer.com/chapter/10.1007/978-3-642-30950-2_62	Conference Paper	SpringerLink	EC5
Reproducible Academic Writing and Interactive Data Visualization Using R Markdown (R Programming Flex-Dashboard: Flex_Dashboard Packages)	Rising Threats in Expert Applications and Solutions	10.1007/978-981-15-6014-9_73	Yagyanath Rimal	2021	http://link.springer.com/chapter/10.1007/978-981-15-6014-9_73	Conference Paper	SpringerLink	EC5
Semantic-Guided Communication and Composition in a Widget/Dashboard Environment	Current Trends in Web Engineering	10.1007/978-3-319-04244-2_3	Peter WehnerRobert Krüger	2013	http://link.springer.com/chapter/10.1007/978-3-319-04244-2_3	Conference Paper	SpringerLink	EC3
Development and Implementation of Dashboards for Operational Monitoring Using Participatory Design in a Lean Context	Computer Supported Qualitative Research	10.1007/978-3-319-61121-1_21	Andreia Filipa MartinsAnabela C. AlvesCelina P. Leão	2018	http://link.springer.com/chapter/10.1007/978-3-319-61121-1_21	Conference Paper	SpringerLink	EC5
Creating Effective Learning Analytics Dashboards: Lessons Learnt	Adaptive and Adaptable Learning	10.1007/978-3-319-45153-4_4	Sven CharleerJoris KlerkxErik DuvalTinne De LaetKatrien Verbert	2016	http://link.springer.com/chapter/10.1007/978-3-319-45153-4_4	Conference Paper	SpringerLink	EC3
Assessing User-Designed Dashboards: A Case for Developing Data Visualization Competency	Information and Communication Technologies for Development. Strengthening Southern-Driven Cooperation as a Catalyst for ICT4D	10.1007/978-3-030-18400-1_37	Aprisa ChrysantinaJohan Ivar Sæbø	2019	http://link.springer.com/chapter/10.1007/978-3-030-18400-1_37	Conference Paper	SpringerLink	EC3
On the Design of a Teachers’ Dashboard: Requirements and Insights	Learning and Collaboration Technologies. Designing, Developing and Deploying Learning Experiences	10.1007/978-3-030-50513-4_19	Pedro IsaiasAdriana Backx Noronha Viana	2020	http://link.springer.com/chapter/10.1007/978-3-030-50513-4_19	Conference Paper	SpringerLink	EC5
Application of Dashboards and Scorecards for Learning Models IT Risk Management: A User Experience	Design, User Experience, and Usability: Interactive Experience Design	10.1007/978-3-319-20889-3_15	Ernesto Celi	2015	http://link.springer.com/chapter/10.1007/978-3-319-20889-3_15	Conference Paper	SpringerLink	EC5
A Study on the Interface of Dashboard Camera Designed for the Elderly	Advances in Human Factors and Systems Interaction	10.1007/978-3-319-60366-7_28	Shu Yao ChangShuo-Fang LiuMing-Chyuan LinMing-Hong Wang	2018	http://link.springer.com/chapter/10.1007/978-3-319-60366-7_28	Conference Paper	SpringerLink	EC3
Generating Dashboards Using Fine-Grained Components: A Case Study for a PhD Programme	Learning and Collaboration Technologies. Designing, Developing and Deploying Learning Experiences	10.1007/978-3-030-50513-4_23	Andrea Vázquez-IngelmoFrancisco J. García-PeñalvoRoberto Therón	2020	http://link.springer.com/chapter/10.1007/978-3-030-50513-4_23	Conference Paper	SpringerLink	EC5
The Design and Evaluation of Intelligent Energy Dashboard for Sustainability in the Workplace	Design, User Experience, and Usability. User Experience Design for Everyday Life Applications and Services	10.1007/978-3-319-07635-5_58	Ray YunAzizan AzizBertrand LasternasChenlu ZhangVivian LoftnessPeter ScupelliYunjeong MoJie ZhaoNana Wilberforce	2014	http://link.springer.com/chapter/10.1007/978-3-319-07635-5_58	Conference Paper	SpringerLink	EC3
Constructing a Design Framework for Performance Dashboards	Nordic Contributions in IS Research	10.1007/978-3-642-32270-9_7	Heikki Lempinen	2012	http://link.springer.com/chapter/10.1007/978-3-642-32270-9_7	Conference Paper	SpringerLink	EC5
Managing Human (Social) Capital in Medium to Large Companies Using Organizational Network Analysis: Monoplex Network Approach with the Application of Highly Interactive Visual Dashboards	International Conference on Innovative Computing and Communications	10.1007/978-981-15-5148-2_81	Srečko ZajecLeo MrsicRobert Kopal	2021	http://link.springer.com/chapter/10.1007/978-981-15-5148-2_81	Conference Paper	SpringerLink	EC3
Proposal of a Bootcamp’s User Activity Dashboard Based on MAS	Agents and Multi-Agent Systems: Technologies and Applications 2018	10.1007/978-3-319-92031-3_22	Lenin G. Lemus-ZúñigaValeria Alexandra Haro ValleJosé-V. Benlloch-DualdeEdgar Lorenzo-SáezMiguel A. Mateo PlaJorge Maldonado-Mahauad	2019	http://link.springer.com/chapter/10.1007/978-3-319-92031-3_22	Conference Paper	SpringerLink	EC3
Tracking Students’ Eye-Movements on Visual Dashboard Presenting Their Online Learning Behavior Patterns	Emerging Issues in Smart Learning	10.1007/978-3-662-44188-6_51	Kunhee HaIl-Hyun JoSohye LimYeonjeong Park	2015	http://link.springer.com/chapter/10.1007/978-3-662-44188-6_51	Conference Paper	SpringerLink	EC3
The Design of an Identity and Access Management Assurance Dashboard Model	Research and Practical Issues of Enterprise Information Systems	10.1007/978-3-319-99040-8_10	Ferdinand DamonMarijke Coetzee	2018	http://link.springer.com/chapter/10.1007/978-3-319-99040-8_10	Conference Paper	SpringerLink	EC3
How to Help Teachers Adapt to Learners? Teachers’ Perspective on a Competency and Error-Type Centered Dashboard	Lifelong Technology-Enhanced Learning	10.1007/978-3-319-98572-5_53	Iryna NikolayevaBruno MartinAmel YessadFrançoise ChenevototJulia PiletDominique PrévitBrigitte Grugeon-AllysVanda Luengo	2018	http://link.springer.com/chapter/10.1007/978-3-319-98572-5_53	Conference Paper	SpringerLink	EC3
Development of Real Time Helmet based Authentication with Smart Dashboard for Two Wheelers	Intelligent Systems Technologies and Applications 2016	10.1007/978-3-319-47952-1_79	Ashish Kumar PardeshiHitesh PahujaBalwinder Singh	2016	http://link.springer.com/chapter/10.1007/978-3-319-47952-1_79	Conference Paper	SpringerLink	EC3
Create Dashboards and Data Story with the Data & Analytics Frameworks	Metadata and Semantic Research	10.1007/978-3-030-36599-8_24	Petito MicheleFrancesca FallucchiErnesto William De Luca	2019	http://link.springer.com/chapter/10.1007/978-3-030-36599-8_24	Conference Paper	SpringerLink	EC3
Interactive Design of Digital Car Dashboard Interfaces	Digital Human Modeling. Applications in Health, Safety, Ergonomics, and Risk Management: Health and Safety	10.1007/978-3-319-58466-9_31	Rui LiQing-Xing QuZhangping Lu	2017	http://link.springer.com/chapter/10.1007/978-3-319-58466-9_31	Conference Paper	SpringerLink	EC3
A Dashboard for Security Forces Data Visualization and Storytelling	Information Systems for Industry 4.0	10.1007/978-3-030-14850-8_4	Miguel de Castro NetoMarcel NascimentoPedro SarmentoSara RibeiroTeresa RodriguesMarco Painho	2019	http://link.springer.com/chapter/10.1007/978-3-030-14850-8_4	Conference Paper	SpringerLink	EC3
Maternal and Neonatal Healthcare Information System: Development of an Obstetric Electronic Health Record and Healthcare Indicators Dashboard	Information Technology in Bio- and Medical Informatics	10.1007/978-3-642-40093-3_5	Juliano GasparJunea ChagasGabriel C. OsananRicardo Cruz-CorreaZilma Silveira N. Reis	2013	http://link.springer.com/chapter/10.1007/978-3-642-40093-3_5	Conference Paper	SpringerLink	EC3
Dashboards and Indicators for a BI Healthcare System	Recent Advances in Information Systems and Technologies	10.1007/978-3-319-56535-4_8	Sónia RochaJorge BernardinoIsabel PedrosaIlda Ferreira	2017	http://link.springer.com/chapter/10.1007/978-3-319-56535-4_8	Conference Paper	SpringerLink	EC3
Awareness Is Not Enough: Pitfalls of Learning Analytics Dashboards in the Educational Practice	Data Driven Approaches in Digital Education	10.1007/978-3-319-66610-5_7	Ioana JivetMaren ScheffelHendrik DrachslerMarcus Specht	2017	http://link.springer.com/chapter/10.1007/978-3-319-66610-5_7	Conference Paper	SpringerLink	EC5
Monitrix – A Monitoring and Reporting Dashboard for Web Archivists	Research and Advanced Technology for Digital Libraries	10.1007/978-3-642-40501-3_58	Rainer SimonAndrew Jackson	2013	http://link.springer.com/chapter/10.1007/978-3-642-40501-3_58	Conference Paper	SpringerLink	EC5
Design, Develop, and Deploy a Wellness Index Dashboard Utilizing Commonly Available Sensors in the Form of Wearable Technology to Monitor Heterogeneous Data	Proceedings of SAI Intelligent Systems Conference (IntelliSys) 2016	10.1007/978-3-319-56991-8_61	Vinayak TanksaleRobert YadonJoe Perkins	2018	http://link.springer.com/chapter/10.1007/978-3-319-56991-8_61	Conference Paper	SpringerLink	EC5
A Knowledge-Based Digital Dashboard for Higher Learning Institutions	Machine Learning and Knowledge Discovery in Databases	10.1007/978-3-540-87481-2_47	Wan Maseri Binti Wan MohdAbdullah EmbongJasni Mohd Zain	2008	http://link.springer.com/chapter/10.1007/978-3-540-87481-2_47	Conference Paper	SpringerLink	EC5
Business Intelligence Dashboard Application for Insurance Cross Selling	Information Technology - New Generations	10.1007/978-3-319-77028-4_56	Jagan Mohan NarraDoina BeinVlad Popa	2018	http://link.springer.com/chapter/10.1007/978-3-319-77028-4_56	Conference Paper	SpringerLink	EC5
Personal Federation Control with the Identity Dashboard	Policies and Research in Identity Management	10.1007/978-3-642-17303-5_7	Jonathan ScudderAudun Jøsang	2010	http://link.springer.com/chapter/10.1007/978-3-642-17303-5_7	Conference Paper	SpringerLink	EC5
The OpenAIRE Research Community Dashboard: On Blending Scientific Workflows and Scientific Publishing	Digital Libraries for Open Knowledge	10.1007/978-3-030-30760-8_5	Miriam BaglioniAlessia BardiArgiro KokogiannakiPaolo ManghiKaterina IatropoulouPedro PrincipeAndré VieiraLars Holm NielsenHarry DimitropoulosIoannis FoufoulasNatalia ManolaClaudio AtzoriSandro La BruzzoEmma LazzeriMichele ArtiniMichele De Bonis	2019	http://link.springer.com/chapter/10.1007/978-3-030-30760-8_5	Conference Paper	SpringerLink	EC5
Interactive Tweaking of Text Analytics Dashboards	Databases in Networked Information Systems	10.1007/978-3-319-16313-0_9	Arnab NandiZiqi HuangMan CaoMicha ElsnerLilong JiangSrinivasan ParthasarathyRamiya Venkatachalam	2015	http://link.springer.com/chapter/10.1007/978-3-319-16313-0_9	Conference Paper	SpringerLink	EC5
Generation of Test Samples for Construction of Dashboard Design Guidelines: Impact of Color on Layout Balance	Trends and Advances in Information Systems and Technologies	10.1007/978-3-319-77712-2_93	Olena PastushenkoJiří HynekTomáš Hruška	2018	http://link.springer.com/chapter/10.1007/978-3-319-77712-2_93	Conference Paper	SpringerLink	EC5
Towards Public Health Dashboard Design Guidelines	HCI in Business	10.1007/978-3-319-07293-7_5	Bettina LechnerAnn Fruhling	2014	http://link.springer.com/chapter/10.1007/978-3-319-07293-7_5	Conference Paper	SpringerLink	EC5
Exploring the Impact of a Learning Dashboard on Student Affect	Artificial Intelligence in Education	10.1007/978-3-319-19773-9_31	Kasia MuldnerMichael WixonDovan RaiWinslow BurlesonBeverly WoolfIvon Arroyo	2015	http://link.springer.com/chapter/10.1007/978-3-319-19773-9_31	Conference Paper	SpringerLink	EC5
Low-Investment, Realistic-Return Business Cases for Learning Analytics Dashboards: Leveraging Usage Data and Microinteractions	Lifelong Technology-Enhanced Learning	10.1007/978-3-319-98572-5_30	Tom BroosKatrien VerbertGreet LangieCarolien Van SoomTinne De Laet	2018	http://link.springer.com/chapter/10.1007/978-3-319-98572-5_30	Conference Paper	SpringerLink	EC3
Avaya Interactive Dashboard (AID): An Interactive Tool for Mining the Avaya Problem Ticket Database	Natural Language Processing and Information Systems	10.1007/978-3-540-27779-8_10	Ziyang WangAmit Bagga	2004	http://link.springer.com/chapter/10.1007/978-3-540-27779-8_10	Conference Paper	SpringerLink	EC3
DDART, a Dynamic Dashboard for Collection, Analysis and Visualization of Activity and Reporting Traces	Open Learning and Teaching in Educational Communities	10.1007/978-3-319-11200-8_39	Min JiChristine MichelÉlise LavouéSébastien George	2014	http://link.springer.com/chapter/10.1007/978-3-319-11200-8_39	Conference Paper	SpringerLink	EC3
A Dashboard to Regulate Project-Based Learning	21st Century Learning for 21st Century Skills	10.1007/978-3-642-33263-0_20	Christine MichelElise LavouéLaurent Pietrac	2012	http://link.springer.com/chapter/10.1007/978-3-642-33263-0_20	Conference Paper	SpringerLink	EC3
Dashboard for Actionable Feedback on Learning Skills: Scalability and Usefulness	Learning and Collaboration Technologies. Technology in Education	10.1007/978-3-319-58515-4_18	Tom BroosLaurie PeetersKatrien VerbertCarolien Van SoomGreet LangieTinne De Laet	2017	http://link.springer.com/chapter/10.1007/978-3-319-58515-4_18	Conference Paper	SpringerLink	EC3
Research on Optimization of Information Coding for Car Dashboard Based on Eye Movement Analysis	Advances in Ergonomics in Design	10.1007/978-3-030-20227-9_12	Guilei SunQin LiYanhua MengLinghua Ran	2020	http://link.springer.com/chapter/10.1007/978-3-030-20227-9_12	Conference Paper	SpringerLink	EC3
Waste Management System: Approach with IoT, Prediction, and Dashboard	Evolution in Computational Intelligence	10.1007/978-981-15-5788-0_37	Viswanadhapalli BhanujaRamai VarangaonkarYashveer GirdharKumar Kannan	2021	http://link.springer.com/chapter/10.1007/978-981-15-5788-0_37	Conference Paper	SpringerLink	EC3
An Institutional Perspective on the Adoption of Open Dashboard for Health Information Systems in Tanzania	Information and Communication Technologies for Development. Strengthening Southern-Driven Cooperation as a Catalyst for ICT4D	10.1007/978-3-030-18400-1_22	Wilfred F. SenyoniHonest C. KimaroJørn BraaClaud Kumalija	2019	http://link.springer.com/chapter/10.1007/978-3-030-18400-1_22	Conference Paper	SpringerLink	EC3
VisCa: A Dashboard System to Visualize Learning Activities from E-learning Platforms	Emerging Technologies for Education	10.1007/978-3-319-52836-6_44	Chan-Hsien LinShih-Shin HuHorng-Yih LaiChieh-Feng ChiangHsiao-Chien TsengYuan-Che Cheng	2017	http://link.springer.com/chapter/10.1007/978-3-319-52836-6_44	Conference Paper	SpringerLink	EC3
“My Environment” – A Dashboard for Environmental Information on Mobile Devices	Environmental Software Systems. Fostering Information Sharing	10.1007/978-3-642-41151-9_19	Thorsten SchlachterClemens DüpmeierRainer WeidemannWolfgang SchillingerNina Bayer	2013	http://link.springer.com/chapter/10.1007/978-3-642-41151-9_19	Conference Paper	SpringerLink	EC2
Visualizing Studying Activities for a Learning Dashboard Supporting Meta-cognition for Students	Distributed, Ambient and Pervasive Interactions	10.1007/978-3-030-50344-4_41	Min LuLi ChenYoshiko GodaAtsushi ShimadaMasanori Yamada	2020	http://link.springer.com/chapter/10.1007/978-3-030-50344-4_41	Conference Paper	SpringerLink	EC3
Toward the Design of a Dashboard to Promote Environmentally Sustainable Behavior among Office Workers	Persuasive Technology	10.1007/978-3-642-37157-8_29	Ray YunBertrand LasternasAzizan AzizVivian LoftnessPeter ScupelliAnthony RoweRuchie KothariFlore MarionJie Zhao	2013	http://link.springer.com/chapter/10.1007/978-3-642-37157-8_29	Conference Paper	SpringerLink	EC3
Product Graphical User Interfaces: A Study for the Meaning and Usability on Automobile Dashboard User Interfaces in Indian Context	Ergonomics in Caring for People	10.1007/978-981-10-4980-4_33	Venkateshwarlu VaralaPradeep Yammiyavar	2018	http://link.springer.com/chapter/10.1007/978-981-10-4980-4_33	Conference Paper	SpringerLink	EC3
An Approach for the Automated Generation of Engaging Dashboards	On the Move to Meaningful Internet Systems: OTM 2019 Conferences	10.1007/978-3-030-33246-4_24	Ünal AksuAdela del-Río-OrtegaManuel ResinasHajo A. Reijers	2019	http://link.springer.com/chapter/10.1007/978-3-030-33246-4_24	Conference Paper	SpringerLink	OK
Learning Analytics Data Flow and Visualizing for Ubiquitous Learning Logs in LMS and Learning Analytics Dashboard	Distributed, Ambient and Pervasive Interactions	10.1007/978-3-030-50344-4_39	Songran LiuKousuke MouriHiroaki Ogata	2020	http://link.springer.com/chapter/10.1007/978-3-030-50344-4_39	Conference Paper	SpringerLink	EC3
Evaluating Student-Facing Learning Dashboards of Affective States	Data Driven Approaches in Digital Education	10.1007/978-3-319-66610-5_17	Gayane SedrakyanDerick LeonyPedro J. Muñoz-MerinoCarlos Delgado KloosKatrien Verbert	2017	http://link.springer.com/chapter/10.1007/978-3-319-66610-5_17	Conference Paper	SpringerLink	EC3
A Productivity Dashboard for Hospitals: An Empirical Study	Information Systems: Research, Development, Applications, Education	10.1007/978-3-030-00060-8_14	Miguel PestanaRúben PereiraSérgio Moro	2018	http://link.springer.com/chapter/10.1007/978-3-030-00060-8_14	Conference Paper	SpringerLink	EC3
Design and Implementation of Business Intelligence Dashboard for Project Control at the Port Harbor-Company	Intelligent Information and Database Systems	10.1007/978-981-15-3380-8_9	Ford Lumban GaolArsyan SyahirTokuro Matsuo	2020	http://link.springer.com/chapter/10.1007/978-981-15-3380-8_9	Conference Paper	SpringerLink	EC5
Application of Domain Engineering to Generate Customized Information Dashboards	Learning and Collaboration Technologies. Learning and Teaching	10.1007/978-3-319-91152-6_40	Andrea Vázquez-IngelmoFrancisco J. García-PeñalvoRoberto Therón	2018	http://link.springer.com/chapter/10.1007/978-3-319-91152-6_40	Conference Paper	SpringerLink	EC3
Performance Dashboards for Project Management	Advances in Data Science, Cyber Security and IT Applications	10.1007/978-3-030-36368-0_19	Samiha BrahimiAseel AljulaudAnwar AlsaiahNorah AlGuraibiMariam AlrubeiHaneen Aljamaan	2019	http://link.springer.com/chapter/10.1007/978-3-030-36368-0_19	Conference Paper	SpringerLink	EC5
Navigation Support in Evolving Open-Source Communities by a Web-Based Dashboard	Open Source Software: Mobile Open Source Technologies	10.1007/978-3-642-55128-4_2	Anna HannemannKristjan LiivaRalf Klamma	2014	http://link.springer.com/chapter/10.1007/978-3-642-55128-4_2	Conference Paper	SpringerLink	EC3
Effects of a Teacher Dashboard for an Intelligent Tutoring System on Teacher Knowledge, Lesson Planning, Lessons and Student Learning	Data Driven Approaches in Digital Education	10.1007/978-3-319-66610-5_23	Françeska XhakajVincent AlevenBruce M. McLaren	2017	http://link.springer.com/chapter/10.1007/978-3-319-66610-5_23	Conference Paper	SpringerLink	EC3
Carrying Capacity Dashboard Analyses—Australian Case Studies of Populations Scaled to Place	Urban Environment	10.1007/978-94-007-7756-9_3	Murray LaneLes Dawes	2013	http://link.springer.com/chapter/10.1007/978-94-007-7756-9_3	Conference Paper	SpringerLink	EC3
Selecting the Right Visualization of Indicators and Measures – Dashboard Selection Model	Software Measurement	10.1007/978-3-319-24285-9_9	Miroslaw StaronKent NieselWilhelm Meding	2015	http://link.springer.com/chapter/10.1007/978-3-319-24285-9_9	Conference Paper	SpringerLink	EC2
Exploring Large Stereoscopic 3D Dashboards for Future Automotive User Interfaces	Advances in Human Aspects of Transportation	10.1007/978-3-319-93885-1_45	Florian WeidnerWolfgang Broll	2019	http://link.springer.com/chapter/10.1007/978-3-319-93885-1_45	Conference Paper	SpringerLink	EC4
City Dashboards: The Case of Trieste	Computational Science and Its Applications – ICCSA 2017	10.1007/978-3-319-62401-3_52	Oscar Brunetto	2017	http://link.springer.com/chapter/10.1007/978-3-319-62401-3_52	Conference Paper	SpringerLink	EC3
City Dashboards and the Achilles’ Heel of Smart Cities: Putting Governance in Action and in Space	Computational Science and Its Applications – ICCSA 2018	10.1007/978-3-319-95168-3_44	Ginevra BallettoGiuseppe BorrusoCarlo Donato	2018	http://link.springer.com/chapter/10.1007/978-3-319-95168-3_44	Conference Paper	SpringerLink	EC3
A Dashboard for Lean Companies: A Proposed Model with the Collaboration of Ten Large Italian Enterprises	Entrepreneurship, Business and Economics - Vol. 1	10.1007/978-3-319-27570-3_25	Andrea PayaroAnna Rita Papa	2016	http://link.springer.com/chapter/10.1007/978-3-319-27570-3_25	Conference Paper	SpringerLink	EC5
Developing a Dashboard for Evaluating Higher Education Indicators (in Morocco)	Europe and MENA Cooperation Advances in Information and Communication Technologies	10.1007/978-3-319-46568-5_26	Kamal ZouhriSaad ElouardirhiAbdellah Youssfi	2017	http://link.springer.com/chapter/10.1007/978-3-319-46568-5_26	Conference Paper	SpringerLink	EC3
Redesign and Assessment of Two Passenger Car Dashboard Warning Icons in India	Advanced Manufacturing Systems and Innovative Product Design	10.1007/978-981-15-9853-1_25	Sourav BhattacharyaDhananjay Singh Bisht	2021	http://link.springer.com/chapter/10.1007/978-981-15-9853-1_25	Conference Paper	SpringerLink	EC3
Addressing Fine-Grained Variability in User-Centered Software Product Lines: A Case Study on Dashboards	New Knowledge in Information Systems and Technologies	10.1007/978-3-030-16181-1_80	Andrea Vázquez-IngelmoFrancisco J. García-PeñalvoRoberto Therón	2019	http://link.springer.com/chapter/10.1007/978-3-030-16181-1_80	Conference Paper	SpringerLink	EC3
Distraction-Free Car Dashboard Control Through Gesture Recognition	Applications of Computing, Automation and Wireless Systems in Electrical Engineering	10.1007/978-981-13-6772-4_79	Aneesh D. JoshiChinmayee D. JoshiAbhishek M. KarambelkarS. B. Somani	2019	http://link.springer.com/chapter/10.1007/978-981-13-6772-4_79	Conference Paper	SpringerLink	EC3
Web-Based Executive Dashboard Reports for Public Works Clients in Construction Industry	New Knowledge in Information Systems and Technologies	10.1007/978-3-030-16184-2_28	Alvansazyazdi MohammadfaridNelson Esteban Salgado ReyesAmir Hossein BorgheiAlejandro Miguel Camino SolórzanoMaria Susana Guzmán RodríguezMario Augusto Rivera Valenzuela	2019	http://link.springer.com/chapter/10.1007/978-3-030-16184-2_28	Conference Paper	SpringerLink	EC3
Restructuring Dynamically Analytical Dashboards Based on Usage Profiles	Foundations of Intelligent Systems	10.1007/978-3-319-08326-1_45	Orlando BeloPaulo RodriguesRui BarrosHelena Correia	2014	http://link.springer.com/chapter/10.1007/978-3-319-08326-1_45	Conference Paper	SpringerLink	OK
The Impact of Personality, Attitude and Visual Decision-Making Dashboard Tools on the Learning Engagement of Economist Students	Methodologies and Intelligent Systems for Technology Enhanced Learning, 10th International Conference	10.1007/978-3-030-52538-5_12	Liana StancaCristina FeleaRomeo StancaMirela Pintea	2020	http://link.springer.com/chapter/10.1007/978-3-030-52538-5_12	Conference Paper	SpringerLink	EC2
Learning Analytics Dashboard for Motivation and Performance	Intelligent Tutoring Systems	10.1007/978-3-030-49663-0_51	Damien S. FleurWouter van den BosBert Bredeweg	2020	http://link.springer.com/chapter/10.1007/978-3-030-49663-0_51	Conference Paper	SpringerLink	EC3
Research on Vehicle’s Combination Dashboard Diagnostic Protocol Stack	Proceedings of the 3rd International Conference on Electrical and Information Technologies for Rail Transportation (EITRT) 2017	10.1007/978-981-10-7986-3_61	Yanming LiFeng GaoYongliang NiTingting Wu	2018	http://link.springer.com/chapter/10.1007/978-981-10-7986-3_61	Conference Paper	SpringerLink	EC5
Web-Based Development and Visualization Dashboards for Smart City Applications	Web Engineering	10.1007/978-3-030-50578-3_23	Douglas RolimJorge SilvaThais BatistaEverton Cavalcante	2020	http://link.springer.com/chapter/10.1007/978-3-030-50578-3_23	Conference Paper	SpringerLink	EC3
Evaluation of the Drivers’ Distraction Caused by Dashboard MMI Interface	Telematics - Support for Transport	10.1007/978-3-662-45317-9_42	Marek Sumiła	2014	http://link.springer.com/chapter/10.1007/978-3-662-45317-9_42	Conference Paper	SpringerLink	EC3
On the Design of Compliance Governance Dashboards for Effective Compliance and Audit Management	Service-Oriented Computing. ICSOC/ServiceWave 2009 Workshops	10.1007/978-3-642-16132-2_20	Patrícia SilveiraCarlos RodríguezFabio CasatiFlorian DanielVincenzo D’AndreaClaire WorledgeZouhair Taheri	2010	http://link.springer.com/chapter/10.1007/978-3-642-16132-2_20	Conference Paper	SpringerLink	EC3
OpenLAIR an Open Learning Analytics Indicator Repository Dashboard	Addressing Global Challenges and Quality Education	10.1007/978-3-030-57717-9_46	Atezaz AhmadJan SchneiderHendrik Drachsler	2020	http://link.springer.com/chapter/10.1007/978-3-030-57717-9_46	Conference Paper	SpringerLink	EC3
Usability of Performance Dashboards, Usefulness of Operational and Tactical Support, and Quality of Strategic Support: A Research Framework	Human Interface and the Management of Information. Information and Interaction for Health, Safety, Mobility and Complex Environments	10.1007/978-3-642-39215-3_14	Bih-Ru LeaFiona Fui-Hoon Nah	2013	http://link.springer.com/chapter/10.1007/978-3-642-39215-3_14	Conference Paper	SpringerLink	EC3
Exploration Views: Understanding Dashboard Creation and Customization for Visualization Novices	Human-Computer Interaction – INTERACT 2011	10.1007/978-3-642-23768-3_23	Micheline EliasAnastasia Bezerianos	2011	http://link.springer.com/chapter/10.1007/978-3-642-23768-3_23	Conference Paper	SpringerLink	EC3
Learning Analytics Dashboard Analysing First-Year Engineering Students	Lifelong Technology-Enhanced Learning	10.1007/978-3-319-98572-5_48	Jonas VaclavekJakub KuzilekJan SkocilasZdenek ZdrahalViktor Fuglik	2018	http://link.springer.com/chapter/10.1007/978-3-319-98572-5_48	Conference Paper	SpringerLink	EC3
PrivacyInsight: The Next Generation Privacy Dashboard	Privacy Technologies and Policy	10.1007/978-3-319-44760-5_9	Christoph BierKay KühneJürgen Beyerer	2016	http://link.springer.com/chapter/10.1007/978-3-319-44760-5_9	Conference Paper	SpringerLink	EC5
To Boldly Show What No One Has Seen Before: A Dashboard for Visualizing Multi-objective Landscapes	Evolutionary Multi-Criterion Optimization	10.1007/978-3-030-72062-9_50	Lennart SchäpermeierChristian GrimmePascal Kerschke	2021	http://link.springer.com/chapter/10.1007/978-3-030-72062-9_50	Conference Paper	SpringerLink	EC5
Designing and Evaluating Dashboards for Multi-agency Crisis Preparation: A Living Lab	Electronic Government	10.1007/978-3-642-14799-9_16	Nitesh BharosaMarijn JanssenSebastiaan MeijerFritjof Brave	2010	http://link.springer.com/chapter/10.1007/978-3-642-14799-9_16	Conference Paper	SpringerLink	EC5
Company Privacy Dashboards: Employee Needs and Requirements	HCI for Cybersecurity, Privacy and Trust	10.1007/978-3-030-22351-9_29	Svenja PolstPatricia KelbertDenis Feth	2019	http://link.springer.com/chapter/10.1007/978-3-030-22351-9_29	Conference Paper	SpringerLink	EC2
Dashboard Design Factors on Emotional Change: How Separation between Center-Fascia and Center-Console, Button Orientation and Button Arrangement Influence Emotion	HCI International 2014 - Posters’ Extended Abstracts	10.1007/978-3-319-07857-1_17	Joongyeon KimKwanghee Han	2014	http://link.springer.com/chapter/10.1007/978-3-319-07857-1_17	Conference Paper	SpringerLink	EC3
Study of Chinese City “Portrait” Based on Data Visualization: Take City Dashboard for Example	Design, User Experience, and Usability: Designing Interactions	10.1007/978-3-319-91803-7_26	Xueting TongZhanwei Wu	2018	http://link.springer.com/chapter/10.1007/978-3-319-91803-7_26	Conference Paper	SpringerLink	EC3
Design and Development of the CEM-Dashboard: A Diagnostic Tool to Determine Your Current Position and Improvement Directions in Customer Experience Management	Customization 4.0	10.1007/978-3-319-77556-2_25	Marcel WeberArend Hofsink	2018	http://link.springer.com/chapter/10.1007/978-3-319-77556-2_25	Conference Paper	SpringerLink	EC2
Designing a Privacy Dashboard for a Smart Manufacturing Environment	Digital Transformation for a Sustainable Society in the 21st Century	10.1007/978-3-030-39634-3_8	Felix MannhardtManuel OliveiraSobah Abbas Petersen	2020	http://link.springer.com/chapter/10.1007/978-3-030-39634-3_8	Conference Paper	SpringerLink	EC3
Geospatial Digital Dashboard for Exploratory Visual Analytics	Information Search, Integration, and Personalization	10.1007/978-3-319-08732-0_1	Jonas SjöberghYuzuru Tanaka	2014	http://link.springer.com/chapter/10.1007/978-3-319-08732-0_1	Conference Paper	SpringerLink	EC3
SLAM Map Application for Tracking Lights on Car Dashboards	Augmented and Virtual Reality	10.1007/978-3-319-13969-2_31	Francesco CarotenutoUgo ErraVittorio Scarano	2014	http://link.springer.com/chapter/10.1007/978-3-319-13969-2_31	Conference Paper	SpringerLink	EC3
Fostering Active Participation of Young People in Democratic Life: A Case Study Using the #ask Dashboard	E-Democracy – Privacy-Preserving, Secure, Intelligent E-Government Services	10.1007/978-3-319-71117-1_12	Areti KaramanouEleni PanopoulouVibor CipanDarko ČengijaDavid JelićEfthimios TambourisKonstantinos Tarabanis	2017	http://link.springer.com/chapter/10.1007/978-3-319-71117-1_12	Conference Paper	SpringerLink	EC2
Aedes Entomological Prediction Analytical Dashboard Application for Dengue Outbreak Surveillance	Emerging Trends in Intelligent Computing and Informatics	10.1007/978-3-030-33582-3_6	Yong Keong TanNoraini IbrahimShahliza Abd Halim	2020	http://link.springer.com/chapter/10.1007/978-3-030-33582-3_6	Conference Paper	SpringerLink	EC4
Human-Centered Design of a Dashboard on Students’ Revisions During Writing	Addressing Global Challenges and Quality Education	10.1007/978-3-030-57717-9_3	Rianne ConijnLuuk Van WaesMenno van Zaanen	2020	http://link.springer.com/chapter/10.1007/978-3-030-57717-9_3	Conference Paper	SpringerLink	EC3
Complex Systems: On Design and Architecture of Adaptable Dashboards	Software Technology: Methods and Tools	10.1007/978-3-030-29852-4_14	Dragos Strugar	2019	http://link.springer.com/chapter/10.1007/978-3-030-29852-4_14	Conference Paper	SpringerLink	EC3
Educational Dashboards for Smart Learning: Review of Case Studies	Emerging Issues in Smart Learning	10.1007/978-3-662-44188-6_21	Yesom YooHyeyun LeeIl-Hyun JoYeonjeong Park	2015	http://link.springer.com/chapter/10.1007/978-3-662-44188-6_21	Conference Paper	SpringerLink	EC3
Bridging the Gap: Creating a Clinician-Facing Dashboard for PTSD	Human-Computer Interaction – INTERACT 2019	10.1007/978-3-030-29381-9_14	Elaine SchertzHue WatsonAshok KrishnaAndrew SherrillHayley EvansRosa I. Arriaga	2019	http://link.springer.com/chapter/10.1007/978-3-030-29381-9_14	Conference Paper	SpringerLink	EC2
How Teachers Use Data to Help Students Learn: Contextual Inquiry for the Design of a Dashboard	Adaptive and Adaptable Learning	10.1007/978-3-319-45153-4_26	Françeska XhakajVincent AlevenBruce M. McLaren	2016	http://link.springer.com/chapter/10.1007/978-3-319-45153-4_26	Conference Paper	SpringerLink	EC3
The User’s Performance Study for Different Layouts of Car’s Dashboards	Cross-Cultural Design	10.1007/978-3-319-57931-3_57	Linghua RanXin ZhangHuimin HuChaoyi ZhaoTaijie Liu	2017	http://link.springer.com/chapter/10.1007/978-3-319-57931-3_57	Conference Paper	SpringerLink	EC3
A Cloud-Based Dashboard for Time Series Analysis on Hot Topics from Social Media	Advances in Natural Computation, Fuzzy Systems and Knowledge Discovery	10.1007/978-3-030-32591-6_36	Yunkai LiuWeifeng Xu	2020	http://link.springer.com/chapter/10.1007/978-3-030-32591-6_36	Conference Paper	SpringerLink	EC3
A Customisable Dashboard Display for Environmental Performance Visualisations	Persuasive Technology	10.1007/978-3-642-37157-8_8	Daniel FilonikRichard MedlandMarcus FothMarkus Rittenbruch	2013	http://link.springer.com/chapter/10.1007/978-3-642-37157-8_8	Conference Paper	SpringerLink	EC3
Teacher Dashboards in Practice: Usage and Impact	Data Driven Approaches in Digital Education	10.1007/978-3-319-66610-5_10	Inge MolenaarCarolien Knoop-van Campen	2017	http://link.springer.com/chapter/10.1007/978-3-319-66610-5_10	Conference Paper	SpringerLink	EC3
Data Visualization of Supplier Selection Using Business Intelligence Dashboard	Advances in Visual Informatics	10.1007/978-3-030-34032-2_7	Nik Nur Ayuni Nik AlwiNoor Hafizah HassanAhmad Fazreen BaharudenNur Azaliah Abu BakarNurazean Maarop	2019	http://link.springer.com/chapter/10.1007/978-3-030-34032-2_7	Conference Paper	SpringerLink	EC5
Visual Analysis of Ontology Matching Results with the MELT Dashboard	The Semantic Web: ESWC 2020 Satellite Events	10.1007/978-3-030-62327-2_32	Jan PortischSven HertlingHeiko Paulheim	2020	http://link.springer.com/chapter/10.1007/978-3-030-62327-2_32	Conference Paper	SpringerLink	EC5
Towards a Learning Analytics Dashboard for Collaborative Conversational Agent Activities in MOOCs	Internet of Things, Infrastructures and Mobile Applications	10.1007/978-3-030-49932-7_65	Stergios TegosThrasyvoulos TsiatsosGeorgios PsathasStavros Demetriadis	2021	http://link.springer.com/chapter/10.1007/978-3-030-49932-7_65	Conference Paper	SpringerLink	EC3
WIPDash: Work Item and People Dashboard for Software Development Teams	Human-Computer Interaction – INTERACT 2009	10.1007/978-3-642-03658-3_83	Mikkel R. JakobsenRoland FernandezMary CzerwinskiKori InkpenOlga KulykGeorge G. Robertson	2009	http://link.springer.com/chapter/10.1007/978-3-642-03658-3_83	Conference Paper	SpringerLink	EC5
A Framework of Dashboard System for Higher Education Using Graph-Based Visualization Technique	Networked Digital Technologies	10.1007/978-3-642-14292-5_7	Wan Maseri Binti Wan MohdAbdullah EmbongJasni Mohd Zain	2010	http://link.springer.com/chapter/10.1007/978-3-642-14292-5_7	Conference Paper	SpringerLink	EC5
Digidhan Dashboard—Monitoring and Analysis of Digital Payments	ICT Systems and Sustainability	10.1007/978-981-15-0936-0_8	Deepak Chandra MisraInder Pal Singh SethiOm Pradyumana GuptaMisha KapoorRitesh Kumar Dwivedi	2020	http://link.springer.com/chapter/10.1007/978-981-15-0936-0_8	Conference Paper	SpringerLink	EC5
A Demonstration of Evidence-Based Action Research Using Information Dashboard in Introductory Programming Education	Tomorrow's Learning: Involving Everyone. Learning with and about Technologies and Computing	10.1007/978-3-319-74310-3_62	Yoshiaki MatsuzawaYoshiki TanakaTomoya KitaniSanshiro Sakai	2017	http://link.springer.com/chapter/10.1007/978-3-319-74310-3_62	Conference Paper	SpringerLink	EC3
A Learning Analytics Dashboard to Analyse Learning Activities in Interpreter Training Courses	Computer Supported Education	10.1007/978-3-030-21151-6_14	Davide TaibiFrancesca BianchiPhilipp KemkesIvana Marenzi	2019	http://link.springer.com/chapter/10.1007/978-3-030-21151-6_14	Conference Paper	SpringerLink	EC3
Environmental Monitoring of Archival Collections: An Exploratory Study of Professionals’ Data Monitoring Dashboard Needs and Related Challenges	Information in Contemporary Society	10.1007/978-3-030-15742-5_73	Monica MaceliElena VillaespesaSarah Ann Adams	2019	http://link.springer.com/chapter/10.1007/978-3-030-15742-5_73	Conference Paper	SpringerLink	EC3
Military Vehicle Dashboard Design Using Semantics Method in Cognitive Ergonomics Framework	Engineering Psychology and Cognitive Ergonomics	10.1007/978-3-319-20373-7_15	Billy Muhamad IqbalAmalia SuziantiBoy Nurtjahyo	2015	http://link.springer.com/chapter/10.1007/978-3-319-20373-7_15	Conference Paper	SpringerLink	EC3
Creating Instructor Dashboards to Foster Collaborative Learning in On-Line Medical Problem-Based Learning Situations	Learning and Collaboration Technologies	10.1007/978-3-319-39483-1_4	Maedeh Assadat KazemitabarStephen BodnarPeter HogaboamYuxin ChenJuan Pablo SarmientoSusanne P. LajoieCindy Hmelo-SilverRicki GoldmanJeffrey WisemanLapki Chan	2016	http://link.springer.com/chapter/10.1007/978-3-319-39483-1_4	Conference Paper	SpringerLink	EC5
Measuring the Cognitive Demands of In-vehicle Dashboard and Centre Console Tasks	Advances in Human Aspects of Transportation	10.1007/978-3-319-60441-1_50	Madeleine ConaghanIan ColwillEdward EltonPeriklis CharchalakisElias Stipidis	2018	http://link.springer.com/chapter/10.1007/978-3-319-60441-1_50	Conference Paper	SpringerLink	EC5
An Intelligent Tutoring System and Teacher Dashboard to Support Mathematizing During Science Inquiry	Artificial Intelligence in Education	10.1007/978-3-030-23207-8_61	Rachel Dickler	2019	http://link.springer.com/chapter/10.1007/978-3-030-23207-8_61	Conference Paper	SpringerLink	EC5
A Novel Concept for a Collaborative Dashboarding Framework	Advances in Human Factors and Systems Interaction	10.1007/978-3-319-60366-7_3	Sebastian SchöffelGreg WeibellJohannes Schwank	2018	http://link.springer.com/chapter/10.1007/978-3-319-60366-7_3	Conference Paper	SpringerLink	EC5
Making Social Media Activity Analytics Intelligible for Oneself and for Others: A “Boundary Object” Approach to Dashboard Design	Human Interface and the Management of Information: Information, Knowledge and Interaction Design	10.1007/978-3-319-58521-5_8	François Lambotte	2017	http://link.springer.com/chapter/10.1007/978-3-319-58521-5_8	Conference Paper	SpringerLink	EC3
An App a Day Keeps the Doctor…Informed: User Evaluation of a Patient Mobile Health Application and Clinician Dashboard	HCI International 2013 - Posters’ Extended Abstracts	10.1007/978-3-642-39476-8_32	Sarah CookRita SembajweBarbara MassoudiAmanda Recker	2013	http://link.springer.com/chapter/10.1007/978-3-642-39476-8_32	Conference Paper	SpringerLink	EC3
For Learners, with Learners: Identifying Indicators for an Academic Advising Dashboard for Students	Addressing Global Challenges and Quality Education	10.1007/978-3-030-57717-9_9	Isabel HilligerTinne De LaetValeria HenríquezJulio GuerraMargarita Ortiz-RojasMiguel Ángel ZuñigaJorge BaierMar Pérez-Sanagustín	2020	http://link.springer.com/chapter/10.1007/978-3-030-57717-9_9	Conference Paper	SpringerLink	EC3
Development of a Dashboard for Learning Analytics in Higher Education	Learning and Collaboration Technologies. Technology in Education	10.1007/978-3-319-58515-4_23	Philipp LeitnerMartin Ebner	2017	http://link.springer.com/chapter/10.1007/978-3-319-58515-4_23	Conference Paper	SpringerLink	EC3
