# Supplementary material for: Tailored performance dashboards—an evaluation of the state of the art
Source: PeerJ Comput Sci. 2021 Oct 5;7:e625. doi: 10.7717/peerj-cs.625 (PMC8507486; doi:10.7717/peerj-cs.625)
Supplement: Supplemental Information 2 [file peerj-cs-07-625-s002.zip › tailored-dashboard-slr-main/csv/wos_raw.csv]

Name	Source Title	DOI	Authors	Year	URL	Type	Source	Note
Learning analytics dashboards for adaptive support in face-to-face collaborative argumentation	COMPUTERS & EDUCATION	10.1016/j.compedu.2020.104041	Han, Jeongyun; Kim, Kwan Hoon; Rhee, Wonjong; Cho, Young Hoan	2021		Journal Article	Web of Science	EC3
Developing context-relevant project experiences for marketing analytics students	DECISION SCIENCES-JOURNAL OF INNOVATIVE EDUCATION	10.1111/dsji.122:34	Lim, Jeen-Su; Heinrichs, John H.			Journal Article	Web of Science	EC2
Studies on morphological, physico-chemical and mechanical properties of wheat straw reinforced polyester resin composite	POLYMER BULLETIN	10.1007/s00289-021-03630-z	Haque, Md. Eyazul; Khan, Md. Wahab; Rani, Moly			Journal Article	Web of Science	EC3
Review of Design Elements within Power Infrastructure Cyber-Physical Test Beds as Threat Analysis Environments	ENERGIES	10.3390/en14051409	Vaagensmith, Bjorn; Singh, Vivek Kumar; Ivans, Robert; Marino, Daniel L.; Wickramasinghe, Chathurika S.; Lehmer, Jacob; Phillips, Tyler; Rieger, Craig; Manic, Milos	2021		Journal Article	Web of Science	EC3
Enabling High-Throughput Searches for Multiple Chemical Data Using the US-EPA CompTox Chemicals Dashboard	JOURNAL OF CHEMICAL INFORMATION AND MODELING	10.1021/acs.jcim.0c01273	Lowe, Charles N.; Williams, Antony J.	2021		Journal Article	Web of Science	EC3
Analysis and Classification of Mobile Apps Using Topic Modeling: A Case Study on Google Play Arabic Apps	COMPLEXITY	10.1155/2021/6677413	Fuad, Ahlam; Al-Yahya, Maha	2021		Journal Article	Web of Science	EC3
How impact measurement devices act: the performativity of theory of change, SROI and dashboards	QUALITATIVE RESEARCH IN ACCOUNTING AND MANAGEMENT	10.1108/QRAM-02-2019-0041	Ruff, Katherine			Journal Article	Web of Science	EC3
Insights on identifying potential types of guidance for supporting student inquiry when using virtual and remote labs in science	ETR&D-EDUCATIONAL TECHNOLOGY RESEARCH AND DEVELOPMENT	10.1007/s11423-020-09928-5	Gamor, Keysha I.	2021		Journal Article	Web of Science	EC3
Global drought monitoring with big geospatial datasets using Google Earth Engine	ENVIRONMENTAL SCIENCE AND POLLUTION RESEARCH	10.1007/s11356-020-12023-0	Khan, Ramla; Gilani, Hammad			Journal Article	Web of Science	EC3
A Multiple Study Investigation of the Evaluation Framework for Learning Analytics: Instrument Validation and the Impact on Learner Performance	EDUCATIONAL TECHNOLOGY & SOCIETY		Kokoc, Mehmet; Kara, Mehmet	2021		Journal Article	Web of Science	EC3
Transforming surgical morbidity and mortality into a systematic case review	JOURNAL OF PEDIATRIC SURGERY	10.1016/j.jpedsurg.2020.09.036	Bruny, Jennifer; Inge, Thomas; Rannie, Michael; Acker, Shannon; Levitt, Glenn; Cumbler, Ethan; Brumbaugh, David	2021		Journal Article	Web of Science	EC3
Using an Intake Form and Clinic Dashboard to Tailor and Improve the Cleft Team Clinic Visit for Families	CLEFT PALATE-CRANIOFACIAL JOURNAL	10.1177/1055665620965256	Pfeifauf, Kristin D.; Snyder-Warwick, Alison K.; Scheve, Sibyl; Grellner, Cheryl L.; Skolnick, Gary B.; Naidoo, Sybill D.; Patel, Kamlesh B.	2021		Journal Article	Web of Science	EC3
On the relevance of self-service business intelligence to university management	JOURNAL OF ACCOUNTING AND ORGANIZATIONAL CHANGE	10.1108/JAOC-09-2020-0131	Arnaboldi, Michela; Robbiani, Andrea; Carlucci, Paola	2021		Journal Article	Web of Science	EC3
Modeling Local BES Indicators by Copula-Based Bayesian Networks	SOCIAL INDICATORS RESEARCH	10.1007/s11205-020-02530-5	D'Urso, Pierpaolo; Vitale, Vincenzina	2021		Journal Article	Web of Science	EC3
PRACTITIONER APPLICATION: Association Between Use of EHR-Generated Dashboards and Hospital Outcomes in 30-Day Heart Failure Readmissions	JOURNAL OF HEALTHCARE MANAGEMENT	10.1097/JHM-D-20-00265	Ibata, Brent	2020		Journal Article	Web of Science	EC3
Maintenance strategy selection: a combined goal programming approach and BWM-TOPSIS for paper production industry	JOURNAL OF QUALITY IN MAINTENANCE ENGINEERING	10.1108/JQME-03-2019-0022	Avakh Darestani, Soroush; Palizban, Tahereh; Imannezhad, Rana			Journal Article	Web of Science	EC3
Awareness of performance on outcomes after total hip and knee arthroplasty among Dutch orthopedic surgeons: how to improve feedback from arthroplasty registries	ACTA ORTHOPAEDICA	10.1080/17453674.2020.1827523	Van Schie, Peter; Van Bodegom-Vos, Leti; Zijdeman, Tristan M.; Nelissen, Rob G. H. H.; Marang-Van De Mheen, Perla J.	2020		Journal Article	Web of Science	EC3
A diagnostic dashboard to evaluate country water security	WATER POLICY	10.2166/wp.2020.235	Doeffinger, Tess; Borgomeo, Edoardo; Young, William J.; Sadoff, Claudia; Hall, Jim W.	2020		Journal Article	Web of Science	EC3
Near-real-time plug load identification using low-frequency power data in office spaces: Experiments and applications	APPLIED ENERGY	10.1016/j.apenergy.2020.115391	Tekler, Zeynep Duygu; Low, Raymond; Zhou, Yuren; Yuen, Chau; Blessing, Lucienne; Spanos, Costas	2020		Journal Article	Web of Science	EC3
High Density Real-Time Air Quality Derived Services from IoT Networks	SENSORS	10.3390/s20185435	Badii, Claudio; Bilotta, Stefano; Cenni, Daniele; Difino, Angelo; Nesi, Paolo; Paoli, Irene; Paolucci, Michela	2020		Journal Article	Web of Science	EC2
Decreases in Antimicrobial Use Associated With Multihospital Implementation of Electronic Antimicrobial Stewardship Tools	CLINICAL INFECTIOUS DISEASES	10.1093/cid/ciz941	Graber, Christopher J.; Jones, Makoto M.; Goetz, Matthew Bidwell; Madaras-Kelly, Karl; Zhang, Yue; Butler, Jorie M.; Weir, Charlene; Chou, Ann F.; Youn, Sarah Y.; Samore, Matthew H.; Glassman, Peter A.	2020		Journal Article	Web of Science	EC3
Key Performance Indicator Dashboard Changes Operator Behavior and Increases Blood Center Productivity over a Three-Year Period	TRANSFUSION		Gerlach, Jeremy William; Cuellar, Fabiola; Razatos, Anna; Kendall, Lisa	2020		Journal Article	Web of Science	EC2
Optimal Timing of Prostate Specific Membrane Antigen Positron Emission Tomography/Computerized Tomography for Biochemical Recurrence after Radical Prostatectomy	JOURNAL OF UROLOGY	10.1097/JU.0000000000001012	Luiting, Henk B.; van Leeuwen, Pim J.; Remmers, Sebastiaan; Donswijk, Maarten; Busstra, Martijn B.; Bakker, Ingrid L.; Brabander, T.; Stokkel, Marcel; van der Poel, Henk G.; Roobol, Monique J.	2020		Journal Article	Web of Science	EC3
The people's smart city dashboard (PSCD): Delivering on community-led governance with blockchain	TECHNOLOGICAL FORECASTING AND SOCIAL CHANGE	10.1016/j.techfore.2020.120150	Marsal-Llacuna, Maria-Lluisa	2020		Journal Article	Web of Science	EC3
Marketing dashboards, resource allocation and performance	EUROPEAN JOURNAL OF MARKETING	10.1108/EJM-03-2019-0300	Clark, Bruce	2021		Journal Article	Web of Science	EC5
Education vs Clinician Feedback on Antibiotic Prescriptions for Acute Respiratory Infections in Telemedicine: a Randomized Controlled Trial	JOURNAL OF GENERAL INTERNAL MEDICINE	10.1007/s11606-020-06134-0	Yan, Lily Du; Dean, Kristin; Park, Daniel; Thompson, James; Tong, Ian; Liu, Cindy; Hamdy, Rana F.	2021		Journal Article	Web of Science	EC3
A pathway design framework for sectoral deep decarbonization: the case of passenger transportation	CLIMATE POLICY	10.1080/14693062.2020.1804817	Lefevre, Julien; Briand, Yann; Pye, Steve; Tovilla, Jordi; Li, Francis; Oshiro, Ken; Waisman, Henri; Cayla, Jean-Michel; Zhang, Runsen	2021		Journal Article	Web of Science	EC3
Demand-based Sensor Data Gathering with Multi-Query Optimization	PROCEEDINGS OF THE VLDB ENDOWMENT	10.14778/3415478.3415479	Hulsmann, Julius; Traub, Jonas; Markl, Volker	2020		Journal Article	Web of Science	EC3
Mask R-CNN Method for Dashboard Feature Extraction in Eye Tracking	INTERNATIONAL JOURNAL OF PATTERN RECOGNITION AND ARTIFICIAL INTELLIGENCE	10.1142/S0218001420550174	Zhang, Pei; Wang, Changyuan; Jia, Hongbo	2020		Journal Article	Web of Science	EC3
NILM Dashboard: Actionable Feedback for Condition-Based Maintenance	IEEE INSTRUMENTATION & MEASUREMENT MAGAZINE	10.1109/mim.2020.9153467	Green, Daisy; Kane, Thomas; Kidwell, Stephen; Lindahl, Peter; Donnal, John; Leeb, Steven	2020		Journal Article	Web of Science	EC3
Didactic metadata informing teachers' selection of learning resources: boundary crossing in professional development	JOURNAL OF MATHEMATICS TEACHER EDUCATION	10.1007/s10857-019-09428-1	Cooper, Jason; Olsher, Shai; Yerushalmy, Michal	2020		Journal Article	Web of Science	EC3
The effect of interactive analytical dashboard features on situation awareness and task performance	DECISION SUPPORT SYSTEMS	10.1016/j.dss.2020.113322	Nadj, Mario; Maedche, Alexander; Schieder, Christian	2020		Journal Article	Web of Science	EC5
IMPACT OF PODCASTING ON PRONUNCIATION SKILLS OF PRE-SERVICE EFL TEACHERS	TURKISH ONLINE JOURNAL OF DISTANCE EDUCATION		Kafes, Huseyin; Caner, Mustafa	2020		Journal Article	Web of Science	EC5
Benefits of the software product line paradigm in generating dashboards for educational contexts	RIED-REVISTA IBEROAMERICANA DE EDUCACION A DISTANCIA	10.5944/ried.23.2.26389	Vazquez-Ingelmo, Andrea; Theron, Roberto	2020		Journal Article	Web of Science	EC1
Industrial democracy in Europe: a quantitative approach	LABOUR & INDUSTRY-A JOURNAL OF THE SOCIAL AND ECONOMIC RELATIONS OF WORK	10.1080/10301763.2020.1774101	Sanz, Pablo; Welz, Christian; Caprile, Maria; Rodriguez Contreras, Ricardo	2020		Journal Article	Web of Science	EC2
The effect of providing learning analytics on student behaviour and performance in programming: a randomised controlled experiment	HIGHER EDUCATION	10.1007/s10734-020-00560-z	Hellings, Jan; Haelermans, Carla			Journal Article	Web of Science	EC3
Adoption and impact of a learning analytics dashboard supporting the advisor-Student dialogue in a higher education institute in Latin America	BRITISH JOURNAL OF EDUCATIONAL TECHNOLOGY	10.1111/bjet.12962	De Laet, Tinne; Millecamp, Martijn; Ortiz-Rojas, Margarita; Jimenez, Alberto; Maya, Ricardo; Verbert, Katrien	2020		Journal Article	Web of Science	EC3
Revisiting Five Years of CASMI Contests with EPA Identification Tools	METABOLITES	10.3390/metabo10060260	McEachran, Andrew D.; Chao, Alex; Al-Ghoul, Hussein; Lowe, Charles; Grulke, Christopher; Sobus, Jon R.; Williams, Antony J.	2020		Journal Article	Web of Science	EC3
Synthesizing enterprise data through digital dashboards to strategically align performance: Why do operational managers use dashboards?	INTERNATIONAL JOURNAL OF ACCOUNTING INFORMATION SYSTEMS	10.1016/j.accinf.2020.100452	Reinking, Jeff; Arnold, Vicky; Sutton, Steve G.	2020		Journal Article	Web of Science	EC3
Adaptation and evaluation of a learning analytics dashboard to improve academic support at three Latin American universities	BRITISH JOURNAL OF EDUCATIONAL TECHNOLOGY	10.1111/bjet.12950	Guerra, Julio; Ortiz-Rojas, Margarita; Zuniga-Prieto, Miguel Angel; Scheihing, Eliana; Jimenez, Alberto; Broos, Tom; De Laet, Tinne; Verbert, Katrien	2020		Journal Article	Web of Science	EC3
Keys for successful 360 degrees hypervideo design: A user study based on an xAPI analytics dashboard	MULTIMEDIA TOOLS AND APPLICATIONS	10.1007/s11042-020-09059-2	del Molino, Javier; Bibiloni, Toni; Oliver, Antoni	2020		Journal Article	Web of Science	EC3
REAL-WORLD APPLICATION OF AN ADAPTIVE DOSING DASHBOARD REVEALS ACCELERATED INDUCTION DOSING OF INFLIXIMAB IS NECESSARY IN MOST IBD PATIENTS AND IMPROVES THERAPUETIC OUTCOMES	GASTROENTEROLOGY		Dubinsky, Marla; Phan, Becky L.; Tse, Stacy; Mould, Diane R.	2020		Journal Article	Web of Science	EC3
A Digital Twin for Automated Root-Cause Search of Production Alarms Based on KPIs Aggregated from IoT	APPLIED SCIENCES-BASEL	10.3390/app10072377	Papacharalampopoulos, Alexios; Giannoulis, Christos; Stavropoulos, Panos; Mourtzis, Dimitris	2020		Journal Article	Web of Science	EC3
Representing Data Visualization Goals and Tasks through Meta-Modeling to Tailor Information Dashboards	APPLIED SCIENCES-BASEL	10.3390/app10072306	Vazquez-Ingelmo, Andrea; Jose Garcia-Penalvo, Francisco; Theron, Roberto; Angel Conde, Miguel	2020		Journal Article	Web of Science	EC3
CREATION OF EPIC-BASED DASHBOARD TO TRACK AND REPORT PERIOPERATIVE OUTCOMES AND SURGEON PERFORMANCE	JOURNAL OF UROLOGY		Javier-DesLoges, Juan; Abello, Alejandro; Kenney, Patrick	2020		Journal Article	Web of Science	EC3
How do I compare thee? An evidence-based approach to the presentation of class comparison information to students using Dashboard	INNOVATIONS IN EDUCATION AND TEACHING INTERNATIONAL	10.1080/14703297.2019.1593213	Harvey, Annelie J.; Keyes, Helen	2020		Journal Article	Web of Science	EC5
Synthesizing enterprise data to strategically align performance: The intentionality of strategy surrogation	INTERNATIONAL JOURNAL OF ACCOUNTING INFORMATION SYSTEMS	10.1016/j.accinf.2019.100444	Reinking, Jeff; Arnold, Vicky; Sutton, Steve G.	2020		Journal Article	Web of Science	EC3
Dynamic Modeling for Resilience Measurement: NATO Resilience Decision Support Model	APPLIED SCIENCES-BASEL	10.3390/app10082639	Hodicky, Jan; Ozkan, Goekhan; Ozdemir, Hilmi; Stodola, Petr; Drozd, Jan; Buck, Wayne	2020		Journal Article	Web of Science	EC3
A Dynamic Dashboarding Application for Fleet Monitoring Using Semantic Web of Things Technologies	SENSORS	10.3390/s20041152	Vanden Hautte, Sander; Moens, Pieter; Van Herwegen, Joachim; De Paepe, Dieter; Steenwinckel, Bram; Verstichel, Stijn; Ongenae, Femke; Van Hoecke, Sofie	2020		Journal Article	Web of Science	EC3
Triangulum City Dashboard: An Interactive Data Analytic Platform for Visualizing Smart City Performance	PROCESSES	10.3390/pr8020250	Farmanbar, Mina; Rong, Chunming	2020		Journal Article	Web of Science	EC3
Flow analysis inside tractor cabin for determining air conditioner vent location	COMPUTERS AND ELECTRONICS IN AGRICULTURE	10.1016/j.compag.2019.105199	Oh, Jooseon; Choi, Kyujeong; Son, Gwan-hee; Park, Young-Jun; Kang, Young-Sun; Kim, Young-Joo	2020		Journal Article	Web of Science	EC3
Human impacts on planetary boundaries amplified by Earth system interactions	NATURE SUSTAINABILITY	10.1038/s41893-019-0454-4	Lade, Steven J.; Steffen, Will; De Vries, Wim; Carpenter, Stephen R.; Donges, Jonathan F.; Gerten, Dieter; Hoff, Holger; Newbold, Tim; Richardson, Katherine; Rockstroem, Johan	2020		Journal Article	Web of Science	EC5
Dashboard to monitor outages in a smart grid	2020 15TH IBERIAN CONFERENCE ON INFORMATION SYSTEMS AND TECHNOLOGIES (CISTI'2020)		Laureano, Raul M. S.; Laureano, Luis M. S.; Sanz, Andreia C. P.	2020		Conference Paper	Web of Science	EC3
Emission of licenses versus requests for licensing of building works: KPI definition and performance monitoring	2020 15TH IBERIAN CONFERENCE ON INFORMATION SYSTEMS AND TECHNOLOGIES (CISTI'2020)		Pires, Paula; Raposo, Pedro; Bernardino, Jorge; Pedrosa, Isabel	2020		Conference Paper	Web of Science	EC3
From 6.2 to 0.15 seconds - an Industrial Case Study on Mobile Web Performance	2020 IEEE INTERNATIONAL CONFERENCE ON SOFTWARE MAINTENANCE AND EVOLUTION (ICSME 2020)	10.1109/ICSME46990.2020.00084	van Riet, Jasper; Paganelli, Flavia; Malavolta, Ivano	2020		Conference Paper	Web of Science	EC3
A Survey Paper on Identifying Key Performance Indicators for Optimizing Inventory Management System and Exploring Different Visualization Tools	PROCEEDINGS OF THE INTERNATIONAL CONFERENCE ON INTELLIGENT COMPUTING AND CONTROL SYSTEMS (ICICCS 2020)		Singh, Priyanka; Ghosh, Soma; Saraf, Manish; Nayak, Rahul	2020		Conference Paper	Web of Science	EC3
Analytic for Temperature and Humidity - Cloud based Forecasting and Dashboard	PROCEEDINGS OF THE INTERNATIONAL CONFERENCE ON INTELLIGENT COMPUTING AND CONTROL SYSTEMS (ICICCS 2020)		Kolhe, Mukul; Paturkar, Roshan; Sahu, Umesh; Pillai, Sofia; Titarmare, Abhijit	2020		Conference Paper	Web of Science	EC3
DASHBOARDS - EFFECTIVE INSTRUMENT OF DECISION IN SYNERGY WITH SOFTWARE SUPPORT	POLISH JOURNAL OF MANAGEMENT STUDIES	10.17512/pjms.2020.22.1.36	Teplicka, K.; Steingartner, W.; Kadarova, J.; Hurna, S.	2020		Journal Article	Web of Science	EC3
Dashboard information system development as visualization of transaction reports in the application BackInd (backpacker reservation system)	2ND TALENTA CONFERENCE ON ENGINEERING, SCIENCE AND TECHNOLOGY	10.1088/1757-899X/801/1/012145	Lubis, Muharman; Dennis, Filhan; Andreswari, Rachmadita; Lubis, Arif Ridho	2020		Conference Paper	Web of Science	EC5
Data Visualisation Literacy in Higher Education: An Exploratory Study of Understanding of a Learning Dashboard Tool	INTERNATIONAL JOURNAL OF EMERGING TECHNOLOGIES IN LEARNING	10.3991/ijet.v15i17.15041	Donohoe, David; Costello, Eamon	2020		Journal Article	Web of Science	EC5
Learning analytics dashboards: the past, the present and the future	LAK20: THE TENTH INTERNATIONAL CONFERENCE ON LEARNING ANALYTICS & KNOWLEDGE	10.1145/3375462.3375504	Verbert, Katrien; Ochoa, Xavier; De Croon, Robin; Dourado, Raphael A.; De laet, Tinne	2020		Conference Paper	Web of Science	EC3
A Visual Analytics Tool for Personalized Competency Feedback	AMCIS 2020 PROCEEDINGS		Elmaleh, Joelle; Shankararaman, Venky	2020		Conference Paper	Web of Science	EC3
Temporal difference based adaptive object Detection (ToDo) platform at Edge Computing System	2020 IEEE 17TH ANNUAL CONSUMER COMMUNICATIONS & NETWORKING CONFERENCE (CCNC 2020)		Yang, Yousung; Han, Kug; Lee, Seongsoo; Lee, Joohyung	2020		Conference Paper	Web of Science	EC3
Breadth and frequency of marketing metric reporting and firm performance in the Middle East	JOURNAL OF ISLAMIC MARKETING	10.1108/JIMA-10-2018-0183	Sailors, John J.	2020		Journal Article	Web of Science	EC3
Principles of dashboard adaptability to get insights into origin-destination data	JOURNAL OF LOCATION BASED SERVICES	10.1080/17489725.2020.1738577	Dobraja, Ieva; Kraak, Menno-Jan	2020		Journal Article	Web of Science	QC1
Framework for Developing a Banking Performance Dashboard: Case Study of TMB Bank	INTERNATIONAL JOURNAL OF KNOWLEDGE AND SYSTEMS SCIENCE	10.4018/IJKSS.2020010103	Tantipisut, Panchana; Yenradee, Pisal	2020		Journal Article	Web of Science	EC3
The SSP 2020: The Revised School Success Profile	CHILDREN & SCHOOLS	10.1093/cs/cdz025	Bowen, Natasha K.; Lucio, Robert; Patak-Pietrafesa, Michele; Bowen, Gary L.	2020		Journal Article	Web of Science	EC3
NILM Dashboard: Power System Monitoring for Condition-Based Maintenance	NAVAL ENGINEERS JOURNAL		Kidwell, L. T. Stephen; Kane, L. T. Thomas; Green, Daisy; Donnal, John; Lindahl, Peter; Leeb, Steven; Zeineldin, Hatem; Khadkikar, Vinod; El Moursi, Mohamed	2019		Journal Article	Web of Science	EC3
Creating a learner performance dashboard for programmatic assessment	CLINICAL TEACHER	10.1111/tct.13106	Santen, Sally A.; Myklebust, Leif; Cabrera, Clare; Patton, Johmarx; Grichanik, Mark; Zaidi, Nikki L. Bibter	2020		Journal Article	Web of Science	EC3
Connecting domain-specific features to source code: towards the automatization of dashboard generation	CLUSTER COMPUTING-THE JOURNAL OF NETWORKS SOFTWARE TOOLS AND APPLICATIONS	10.1007/s10586-019-03012-1	Vazquez-Ingelmo, Andrea; Jose Garcia-Penalvo, Francisco; Theron, Roberto; Amo Filva, Daniel; Fonseca Escudero, David	2020		Journal Article	Web of Science	EC3
Effects of learner interaction with learning dashboards on academic performance in an e-learning environment	BEHAVIOUR & INFORMATION TECHNOLOGY	10.1080/0144929X.2019.1680731	Kokoc, Mehmet; Altun, Arif	2021		Journal Article	Web of Science	EC3
Geospatial Dashboards for Monitoring Smart City Performance	SUSTAINABILITY	10.3390/su11205648	Jing, Changfeng; Du, Mingyi; Li, Songnian; Liu, Siyuan	2019		Journal Article	Web of Science	EC3
The Holy Grail of biodiversity conservation management: Monitoring impact in projects and project portfolios	PERSPECTIVES IN ECOLOGY AND CONSERVATION	10.1016/j.pecon.2019.11.003	Stephenson, P. J.	2019		Journal Article	Web of Science	EC3
Elemental: An Open-Source Wireless Hardware and Software Platform for Building Energy and Indoor Environmental Monitoring and Control	SENSORS	10.3390/s19184017	Ali, Akram Syed; Cote, Christopher; Heidarinejad, Mohammad; Stephens, Brent	2019		Journal Article	Web of Science	EC3
Evaluation of user interface design metrics using generator of realistic-looking dashboard samples	EXPERT SYSTEMS	10.1111/exsy.12434	Pastushenko, Olena; Hynek, Jiri; Hruska, Tomas			Journal Article	Web of Science	EC3
THE DESIGN OF A LEARNING ANALYTICS DASHBOARD: EDUOPEN MOOC PLATFORM REDEFINITION PROCEDURES	JOURNAL OF E-LEARNING AND KNOWLEDGE SOCIETY	10.20368/1971-8829/1135044	Dipace, Anna; Fazlagic, Bojan; Minerva, Tommaso	2019		Journal Article	Web of Science	EC3
Development of Managerial Key Performance Indicators for A Hospital Pharmacy Digital Dashboard	IRANIAN JOURNAL OF PHARMACEUTICAL RESEARCH	10.22037/ijpr.2019.1100822	Mahmodabadi, Arezoo Dehghani; Langarizadeh, Mostafa; Mehrjardi, Mohammad Hossein Mosaddegh; Emadi, Sima	2019		Journal Article	Web of Science	EC3
DRAS-TIC Linked Data: Evenly Distributing the Past	PUBLICATIONS	10.3390/publications7030050	Jansen, Gregory; Coburn, Aaron; Soroka, Adam; Thomas, Will; Marciano, Richard	2019		Journal Article	Web of Science	EC3
Assisting software engineering students in analyzing their performance in software development	SOFTWARE QUALITY JOURNAL	10.1007/s11219-018-9433-7	Raza, Mushtaq; Faria, Joao Pascoal; Salazar, Rafael	2019		Journal Article	Web of Science	EC3
Sensors, sense-making and sensitivities: UK household experiences with a feedback display on energy consumption and indoor environmental conditions	ENERGY RESEARCH & SOCIAL SCIENCE	10.1016/j.erss.2019.04.013	Wood, Georgina; Day, Rosie; Creamer, Emily; van der Horst, Dan; Hussain, Atif; Liu, Shuli; Shukla, Ashish; Iweka, Obiajulu; Gaterell, Mark; Petridis, Panagiotis; Adams, Nicholas; Brown, Victoria	2019		Journal Article	Web of Science	EC3
Next generation of ADMETox dashboard for drug discovery: Learnings and recommendations	ABSTRACTS OF PAPERS OF THE AMERICAN CHEMICAL SOCIETY		Bhhatarai, Barun; Gerebtzoff, Gregori; Berghausen, Joerg	2019		Journal Article	Web of Science	EC3
Introducing a scalable peer feedback system for learning teams	ASSESSMENT & EVALUATION IN HIGHER EDUCATION	10.1080/02602938.2018.1526256	O'Neill, Thomas; Larson, Nicole; Smith, Julia; Donia, Magda; Deng, Connie; Rosehart, William; Brennan, Robert	2019		Journal Article	Web of Science	EC3
EXPLORING THE DESIGN OF PERFORMANCE DASHBOARDS IN RELATION TO ACHIEVING ORGANISATIONAL STRATEGIC GOALS	SOUTH AFRICAN JOURNAL OF INDUSTRIAL ENGINEERING	10.7166/30-2-2021	Bugwandeen, K.; Ungerer, M.	2019		Journal Article	Web of Science	OK
How Teachers Make Dashboard Information Actionable	IEEE TRANSACTIONS ON LEARNING TECHNOLOGIES	10.1109/TLT.2018.2851585	Molenaar, Inge; Knoop-van Campen, Carolien A. N.	2019		Journal Article	Web of Science	EC3
LoBEMS-IoT for Building and Energy Management Systems	ELECTRONICS	10.3390/electronics8070763	Mataloto, Bruno; Ferreira, Joao C.; Cruz, Nuno	2019		Journal Article	Web of Science	EC3
Large scale detailed mapping of dengue vector breeding sites using street view images	PLOS NEGLECTED TROPICAL DISEASES	10.1371/journal.pntd.0007555	Haddawy, Peter; Wettayakorn, Poom; Nonthaleerak, Boonpakorn; Yin, Myat Su; Wiratsudakul, Anuwat; Schoening, Johannes; Laosiritaworn, Yongjua; Balla, Klestia; Euaungkanakul, Sirinut; Quengdaeng, Papichaya; Choknitipakin, Kittipop; Traivijitkhun, Siripong; Erawan, Benyarut; Kraisang, Thansuda	2019		Journal Article	Web of Science	EC3
Taking advantage of the software product line paradigm to generate customized user interfaces for decision-making processes: a case study on university employability	PEERJ COMPUTER SCIENCE	10.7717/peerj-cs.203	Vazquez-Ingelmo, Andrea; Garcia-Penalvo, Francisco J.; Theron, Roberto	2019		Journal Article	Web of Science	EC3
oTree: The Equality Equivalence Test	JOURNAL OF BEHAVIORAL AND EXPERIMENTAL FINANCE	10.1016/j.jbef.2019.04.001	Holzmeister, F.; Kerschbamer, R.	2019		Journal Article	Web of Science	EC5
Efficient computation of key performance indicators in a distance learning university	INFORMATION DISCOVERY AND DELIVERY	10.1108/IDD-09-2018-0050	Pecori, Riccardo; Suraci, Vincenzo; Ducange, Pietro	2019		Journal Article	Web of Science	EC5
Indicators needed to design a student dashboard from teachers' perspectives: a qualitative study	REVISTA IBEROAMERICANA DE EDUCACION	10.35362/rie8013462	Arriaran Olalde, Inigo; Ipina Larranaga, Nagore	2019		Journal Article	Web of Science	EC3
On the Possibilities of Applying Dashboards in the Educational System	TEM JOURNAL-TECHNOLOGY EDUCATION MANAGEMENT INFORMATICS	10.18421/TEM82-15	Damyanov, Ivo; Tsankov, Nikolay	2019		Journal Article	Web of Science	EC3
Behavior stages of a physician- and coach-supported cloud-based diabetes prevention program for people with prediabetes	SAGE OPEN MEDICINE	10.1177/2050312119841986	Srivastava, Pallavi; Verma, Ashish; Geronimo, Christine; Button, Terry M.	2019		Journal Article	Web of Science	EC3
Involving end-users in the design of an audit and feedback intervention in the emergency department setting - a mixed methods study	BMC HEALTH SERVICES RESEARCH	10.1186/s12913-019-4084-3	van Deen, Welmoed K.; Cho, Edward S.; Pustolski, Kathryn; Wixon, Dennis; Lamb, Shona; Valente, Thomas W.; Menchine, Michael	2019		Journal Article	Web of Science	EC3
An Early Feedback Prediction System for Learners At-Risk Within a First-Year Higher Education Course	IEEE TRANSACTIONS ON LEARNING TECHNOLOGIES	10.1109/TLT.2019.2912167	Baneres, David; Elena Rodriguez-Gonzalez, M.; Serra, Montse	2019		Journal Article	Web of Science	EC3
An integrated framework for course adapted student learning analytics dashboard	COMPUTERS IN HUMAN BEHAVIOR	10.1016/j.chb.2018.03.035	Aljohani, Naif Radi; Daud, Ali; Abbasi, Rabeeh Ayaz; Alowibdi, Jalal S.; Basheri, Mohammad; Aslam, Muhammad Ahtisham	2019		Journal Article	Web of Science	EC3
Method for Monitoring Quality of Extension Programs: A Dashboard Construction Process	JOURNAL OF EXTENSION		Ellis, Gary D.; Taggart, Allen; Lepley, Toby; Lacanienta, Andrew	2019		Journal Article	Web of Science	EC3
Building a Time-Based Flow Management Performance Dashboard	2019 IEEE/AIAA 38TH DIGITAL AVIONICS SYSTEMS CONFERENCE (DASC)		Askey, Lucy; Chou, Chih-Sheng; Bateman, Hilton; Vengal, Jeeja	2019		Conference Paper	Web of Science	EC3
A BI Solution to Identify Vulnerabilities and Detect Real-Time Cyber-Attacks for an Academic CSIRT	INTELLIGENT COMPUTING, VOL 2	10.1007/978-3-030-01177-2_82	Reyes, Francsico; Fuertes, Walter; Tapia, Freddy; Toulkeridis, Theofilos; Aules, Hernan; Perez, Ernesto	2019		Conference Paper	Web of Science	EC3
A software service supporting software quality forecasting	2019 COMPANION OF THE 19TH IEEE INTERNATIONAL CONFERENCE ON SOFTWARE QUALITY, RELIABILITY AND SECURITY (QRS-C 2019)	10.1109/QRS-C.2019.00037	Manzano, Marti; Ayala, Claudia; Gomez, Cristina; Lopez Cuesta, Lidia	2019		Conference Paper	Web of Science	EC2
An Approach for the Automated Generation of Engaging Dashboards	ON THE MOVE TO MEANINGFUL INTERNET SYSTEMS: OTM 2019 CONFERENCES	10.1007/978-3-030-33246-4_24	Aksu, Unal; Del-Rio-Ortega, Adela; Resinas, Manuel; Reijers, Hajo A.	2019		Conference Paper	Web of Science	OK
BIpm: Combining BI and Process Mining	PROCEEDINGS OF THE 8TH INTERNATIONAL CONFERENCE ON DATA SCIENCE, TECHNOLOGY AND APPLICATIONS (DATA)	10.5220/0007741901230128	Nik, Mohammad Reza Harati; van der Aalst, Wil M. P.; Sani, Mohammadreza Fani	2019		Conference Paper	Web of Science	EC3
Effective Training Methods for Automatic Musical Genre Classification	PROCEEDINGS OF THE 8TH INTERNATIONAL CONFERENCE ON DATA SCIENCE, TECHNOLOGY AND APPLICATIONS (DATA)	10.5220/0007933202750280	Atsiz, Eren; Albey, Erinc; Kayis, Enis	2019		Conference Paper	Web of Science	EC3
How to build dashboards for collecting and sharing relevant informations to the strategic level of crisis management: an industrial use case	2019 INTERNATIONAL CONFERENCE ON INFORMATION AND COMMUNICATION TECHNOLOGIES FOR DISASTER MANAGEMENT (ICT-DM 2019)		Limousin, Philippe; Azzabi, Radhouene; Berge, Louis-Pierre; Dubois, Hubert; Truptil, Sebastien; Le Gall, Luc	2019		Conference Paper	Web of Science	EC3
Data Governance Reference Model to streamline the supply chain process in SMEs	PROCEEDINGS OF THE 2019 IEEE XXVI INTERNATIONAL CONFERENCE ON ELECTRONICS, ELECTRICAL ENGINEERING AND COMPUTING (INTERCON)		Barrenechea, Oscar; Mendieta, Aaron; Armas, Jimmy; Manuel Madrid, Juan	2019		Conference Paper	Web of Science	EC3
Cloud Storage Monitoring System analyzing through File Access Pattern	2019 SECOND INTERNATIONAL CONFERENCE ON COMPUTATIONAL INTELLIGENCE IN DATA SCIENCE (ICCIDS 2019)		Devarajan, Augustus A.; SudalaiMuthu, T.	2019		Conference Paper	Web of Science	EC3
A Learning Analytics Dashboard to Analyse Learning Activities in Interpreter Training Courses	COMPUTER SUPPORTED EDUCATION	10.1007/978-3-030-21151-6_14	Taibi, Davide; Bianchi, Francesca; Kemkes, Philipp; Marenzi, Ivana	2019		Conference Paper	Web of Science	EC3
Outlier detection in distribution companies business using real data set	PROCEEDINGS OF 18TH INTERNATIONAL CONFERENCE ON SMART TECHNOLOGIES (IEEE EUROCON 2019)		Golic, Merisa; Zunic, Emir; Donko, Dzenana	2019		Conference Paper	Web of Science	EC3
Data Collection and Analysis Framework for Mobile Ad Hoc Network Research	MILCOM 2019 - 2019 IEEE MILITARY COMMUNICATIONS CONFERENCE (MILCOM)		Arbiv, Scott; Amin, Rahul; Goff, Tom; Street, Dow; Pedan, Igor; Bressler, Larry; Gibbons, Terry; Cheng, Bow-Nan; Timmerman, Chayil	2019		Conference Paper	Web of Science	EC3
Designing the HRIS digital dashboard model using a CBHRM approach	4TH ANNUAL APPLIED SCIENCE AND ENGINEERING CONFERENCE, 2019	10.1088/1742-6596/1402/2/022081	Munthe, A. R. S.; Baswardono, W.; Satria, E.	2019		Conference Paper	Web of Science	EC3
Designing smart dashboard system towards digital leadership in franchise organizations	4TH ANNUAL APPLIED SCIENCE AND ENGINEERING CONFERENCE, 2019	10.1088/1742-6596/1402/2/022085	Nashrulloh, M. R.; Setiawan, R.; Satria, E.; Supriatna, A. D.	2019		Conference Paper	Web of Science	EC3
A Design and Implementation of Performance Dashboard for the Work Integrated Learning Unit	2019 13TH INTERNATIONAL CONFERENCE ON SOFTWARE, KNOWLEDGE, INFORMATION MANAGEMENT AND APPLICATIONS (SKIMA)		Lumpoon, Pathathai Na; Thiengburanathum, Pree	2019		Conference Paper	Web of Science	EC3
Design Crawler: A Web Application For Digital Design Metadata Analysis	2019 20TH INTERNATIONAL WORKSHOP ON MICROPROCESSOR/SOC TEST, SECURITY AND VERIFICATION (MTV 2019)	10.1109/MTV48867.2019.00014	Hosny, Sherif; Baher, Amr	2019		Conference Paper	Web of Science	EC3
Investigating Learners' Perception of Learning Analytics Dashboard to Improve Learning Interaction in Online Learning System	2019 5TH INTERNATIONAL CONFERENCE ON EDUCATION AND TECHNOLOGY (ICET)		Ulfa, Saida; Fattawi, Izzull; Surahman, Ence; Yusuke, Hayashi	2019		Conference Paper	Web of Science	EC3
Energy Consumption Monitoring and Alert System via IoT	2019 7TH INTERNATIONAL CONFERENCE ON FUTURE INTERNET OF THINGS AND CLOUD (FICLOUD 2019)	10.1109/FiCloud.2019.00044	Soh, Zainal Hisham Che; Hamzah, Imi Hamiza; Abdullah, Syahrul Afzal Che; Shafie, Mohd Affandi; Sulaiman, Siti Noraini; Daud, Kamarulazhar	2019		Conference Paper	Web of Science	EC2
Towards an ICT Enabler for Enhancing Non-Cognitive Skills in a Lifelong Learning Setting	PROCEEDINGS OF THE 18TH EUROPEAN CONFERENCE ON E-LEARNING (ECEL 2019)	10.34190/EEL.19.084	Mobini, Pooyeh; Karunaratne, Thashmee	2019		Conference Paper	Web of Science	EC3
Facilitating Data Exploration in Industry 4.0	ADVANCES IN CONCEPTUAL MODELING, ER 2019	10.1007/978-3-030-34146-6_11	Berges, Idoia; Julio Ramirez-Duran, Victor; Illarramendi, Arantza	2019		Conference Paper	Web of Science	EC3
PROJECT BASED INDUSTRIAL AUTOMATION TEACHING WITH LOW COST RASPBERRY-PI BASED EQUIPMENT	12TH INTERNATIONAL CONFERENCE OF EDUCATION, RESEARCH AND INNOVATION (ICERI2019)		Vilanova, R.; Pedret, C.	2019		Conference Paper	Web of Science	EC3
Towards A Programmable Analysis and Visualization Framework for Interactive Performance Analytics	PROCEEDINGS OF PROTOOLS 2019: 2019 IEEE/ACM INTERNATIONAL WORKSHOP ON PROGRAMMING AND PERFORMANCE VISUALIZATION TOOLS (PROTOOLS)	10.1109/ProTools49597.2019.00015	Islam, Tanzima Z.; Ayala, Alexis; Jensen, Quentin; Ibrahim, Khaled Z.	2019		Conference Paper	Web of Science	EC3
INTERACTIVE LEARNER ANALYTICS: INTERACTIVE DASHBOARDS FOR WIDENING ACCESS & PARTICIPATION AND INCLUSIVITY	12TH INTERNATIONAL CONFERENCE OF EDUCATION, RESEARCH AND INNOVATION (ICERI 2019)		O'Donnell, C.; Murphy, B.; Hunter, B.	2019		Conference Paper	Web of Science	EC3
Service-Oriented Architecture for Intelligent Management with Data Analytics and Visualization	2019 IEEE 12TH CONFERENCE ON SERVICE-ORIENTED COMPUTING AND APPLICATIONS (SOCA 2019)	10.1109/SOCA.2019.00018	Lin, Hsuan-Yu; Chiu, Yu-Hsuan; Liao, Wei-Chieh; Chang, Ray-, I	2019		Conference Paper	Web of Science	EC3
SMART KPI Management System Framework	2019 IEEE 9TH INTERNATIONAL CONFERENCE ON SYSTEM ENGINEERING AND TECHNOLOGY (ICSET)		Ishak, Zurida; Fong, Sim Liew; Shin, See Cia	2019		Conference Paper	Web of Science	EC5
Indicators needed to design a student dashboard from lecturers' perspectives: a qualitative study	5TH INTERNATIONAL CONFERENCE ON HIGHER EDUCATION ADVANCES (HEAD'19)	10.4995/HEAd19.2019.9415	Arriaran Olalde, Inigo; Ipina Larranaga, Nagore	2019		Conference Paper	Web of Science	EC5
Improving Teacher Game Learning Analytics Dashboards through ad-hoc Development	JOURNAL OF UNIVERSAL COMPUTER SCIENCE		Calvo-Morata, Antonio; Alonso-Fernandez, Cristina; Perez-Colado, Ivan J.; Freire, Manuel; Martinez-Ortiz, Ivan; Fernandez-Manjon, Baltasar	2019		Journal Article	Web of Science	EC5
Using Business Analytics for Decision Support in Zero Defect Manufacturing of Composite Parts in the Aerospace Industry	IFAC PAPERSONLINE	10.1016/j.ifacol.2019.11.405	Zoerrer, Helmut; Steringer, Robert; Zambal, Sebastian; Eitzinger, Christian	2019		Journal Article	Web of Science	EC3
Dashboard for exploring personalities based on mobile user log data	JOURNAL OF INTELLIGENT & FUZZY SYSTEMS	10.3233/JIFS-179357	Binh Thanh Nguyen	2019		Journal Article	Web of Science	EC3
Performance dashboard for productive families Case application with Wud charity in eastern province of Saudi Arabia	2019 2ND INTERNATIONAL CONFERENCE ON COMPUTER APPLICATIONS & INFORMATION SECURITY (ICCAIS)		Tanko, Salwa; Al-Saeed, Hawra; Alali, Ruqaya; Alawami, Sara; Brahimi, Samiha; Kirishina, Gomathi	2019		Conference Paper	Web of Science	EC3
Monitoring Technical Debt in an Industrial Setting	PROCEEDINGS OF EASE 2019 - EVALUATION AND ASSESSMENT IN SOFTWARE ENGINEERING	10.1145/3319008.3319019	Arvanitou, Elvira-Maria; Ampatzoglou, Apostolos; Bibi, Stamatia; Chatzigeorgiou, Alexander; Stamelos, Ioannis	2019		Conference Paper	Web of Science	EC3
Athlete-Trainer Interaction Dashboard in Performance Analysis	2019 14TH IBERIAN CONFERENCE ON INFORMATION SYSTEMS AND TECHNOLOGIES (CISTI)		Guimaraes, Jose Maria; Pestana, Gabriel	2019		Conference Paper	Web of Science	EC3
Dashboard to monitor performance of an hotel in the financial perspective	2019 14TH IBERIAN CONFERENCE ON INFORMATION SYSTEMS AND TECHNOLOGIES (CISTI)		Santos Lavrador, Ana Margarida; Laureano, Raul M. S.	2019		Conference Paper	Web of Science	EC3
Goal Setting and Striving in MOOCs: A Peek Inside the Black Box of Learner Behaviour	DIGITAL EDUCATION: AT THE MOOC CROSSROADS WHERE THE INTERESTS OF ACADEMIA AND BUSINESS CONVERGE	10.1007/978-3-030-19875-6_8	Henderikx, Maartje; Kalz, Marco	2019		Conference Paper	Web of Science	EC3
The Proposed Dashboard Model for Measuring Performance of Small-Medium Enterprises (SME)	INTERNATIONAL JOURNAL OF INTEGRATED ENGINEERING		Immawan, Taufiq; Pratiwi, Annisa Indah; Cahyo, Winda Nur	2019		Journal Article	Web of Science	EC3
Field Test of Wearable Sensors for Hydration Monitoring	2019 SYSTEMS AND INFORMATION ENGINEERING DESIGN SYMPOSIUM (SIEDS)		Culver, David J.; Colon, Alexander B.; Washington, Deanna R.; Appleton, Maurice G.; Strang, Adam; Alizadeh, Azar; Burns, Andrew; Poliks, Mark; Tossell, Chad C.	2019		Conference Paper	Web of Science	EC3
Implementation of Environment Parameters Monitoring in a Manufacturing Industry using IOT	2019 5TH INTERNATIONAL CONFERENCE ON ADVANCED COMPUTING & COMMUNICATION SYSTEMS (ICACCS)		Gayathri, K.	2019		Conference Paper	Web of Science	EC3
Economic Operation Platform for Power Grid Company	2019 IEEE 4TH INTERNATIONAL CONFERENCE ON CLOUD COMPUTING AND BIG DATA ANALYSIS (ICCCBDA)		Huang Xiaoyun; Huang Andi; Huang Hongyuan; Ouyang Weinian; Zhu Yanting	2019		Conference Paper	Web of Science	EC5
Towards Hybrid Human-System Regulation: Understanding Children' SRL Support Needs in Blended Classrooms	PROCEEDINGS OF THE 9TH INTERNATIONAL CONFERENCE ON LEARNING ANALYTICS & KNOWLEDGE (LAK'19)	10.1145/3303772.3303780	Molenaar, Inge; Horvers, Anne; Baker, Ryan S.	2019		Conference Paper	Web of Science	EC5
A knowledge-based system for overall supply chain performance evaluation: a multi-criteria decision making approach	SUPPLY CHAIN MANAGEMENT-AN INTERNATIONAL JOURNAL	10.1108/SCM-06-2017-0197	Khan, Sharfuddin Ahmed; Chaabane, Amin; Dweiri, Fikri	2019		Journal Article	Web of Science	EC5
SMART BUILDINGS: USE CASE FOR MIDDLEWARE FOR DATA VISUALIZATION AND DATA ANALYTICS	UNIVERSITY POLITEHNICA OF BUCHAREST SCIENTIFIC BULLETIN SERIES C-ELECTRICAL ENGINEERING AND COMPUTER SCIENCE		Chitu, Claudia; Sgarciu, Valentin	2019		Journal Article	Web of Science	EC3
PRINCIPLES FOR THE DESIGN AND DEVELOPMENT OF DASHBOARDS: LITERATURE REVIEW	PROCEEDINGS OF INTCESS 2019- 6TH INTERNATIONAL CONFERENCE ON EDUCATION AND SOCIAL SCIENCES		Abduldaem, Asmaa; Gravell, Andy	2019		Conference Paper	Web of Science	EC3
A Proposed Web Based Real Time Brain Computer Interface (BCI) System for Usability Testing	INTERNATIONAL JOURNAL OF ONLINE AND BIOMEDICAL ENGINEERING	10.3991/ijoe.v15i08.10406	Puwakpitiyage, C. A. Hewawasam; Rao, V. R. Paramesura; Azizi, M. S. A. Muhammad; Tee, W. J.; Mumgesan, R. K.; Hamzah, M. D.	2019		Journal Article	Web of Science	EC3
A Proposed Web Based Real Time Brain Computer Interface (BCI) System for Usability Testing	INTERNATIONAL JOURNAL OF ONLINE AND BIOMEDICAL ENGINEERING	10.3991/ijoe.v15i07.10447	Puwakpitiyage, C. A. Hewawasam; Rao, V. R. Paramesura; Azizi, M. S. A. Muhammad; Tee, W. J.; Murugesan, R. K.; Hamzah, M. D.	2019		Journal Article	Web of Science	EC3
Data-focused managerial challenges within the hotel sector	TOURISM REVIEW	10.1108/TR-03-2017-0064	Lamest, Markus; Brady, Mairead	2019		Journal Article	Web of Science	EC3
A dashboard for controlling polarization in personalization	AI COMMUNICATIONS	10.3233/AIC-180606	Celis, L. Elisa; Kapoor, Sayash; Salehi, Farnood; Keswani, Vijay; Vishnoi, Nisheeth K.	2019		Journal Article	Web of Science	EC3
Role-Tailored Map Dashboards-A New Approach for Enhancing the Forest-based Supply Chain	ISPRS INTERNATIONAL JOURNAL OF GEO-INFORMATION	10.3390/ijgi8010041	Atzl, Caroline; Scholz, Johannes; Vockner, Bernhard; Mittlboeck, Manfred; Knoth, Laura	2019		Journal Article	Web of Science	EC3
MVC Architecture: A Comparative Study Between Laravel Framework and Slim Framework in Freelancer Project Monitoring System Web Based	4TH INTERNATIONAL CONFERENCE ON COMPUTER SCIENCE AND COMPUTATIONAL INTELLIGENCE (ICCSCI 2019) : ENABLING COLLABORATION TO ESCALATE IMPACT OF RESEARCH RESULTS FOR SOCIETY	10.1016/j.procs.2019.08.150	Sunardi, Andri; Suharjito	2019		Conference Paper	Web of Science	EC3
Andromeda: A Personalised Crisis Management Training Toolkit	GAMES AND LEARNING ALLIANCE, GALA 2019	10.1007/978-3-030-34350-7_14	Blom, Paris Mavromoustakos; Bakkes, Sander; Spronck, Pieter	2019		Conference Paper	Web of Science	EC3
Information Dashboards and Tailoring Capabilities - A Systematic Literature Review	IEEE ACCESS	10.1109/ACCESS.2019.2933472	Vazquez-Ingelmo, Andrea; Garcia-Penalvo, Francisco J.; Theron, Roberto	2019		Journal Article	Web of Science	EC3
Harnessing a Currency Matrix' for Performance Measurement in Cooperatives: A Multi-Phased Study	SUSTAINABILITY	10.3390/su10124536	Benos, Theo; Kalogeras, Nikos; Wetzels, Martin; de Ruyter, Ko; Pennings, Joost M. E.	2018		Journal Article	Web of Science	EC3
Developing dashboards for SMEs to improve performance of productive equipment and processes	JOURNAL OF INDUSTRIAL INFORMATION INTEGRATION	10.1016/j.jii.2018.02.003	Vilarinho, Sandrina; Lopes, Isabel; Sousa, Sergio	2018		Journal Article	Web of Science	EC3
KNOWLEDGE-ENABLED PERSONALIZED DASHBOARD FOR ASTHMA MANAGEMENT IN CHILDREN	ANNALS OF ALLERGY ASTHMA & IMMUNOLOGY	10.1016/j.anai.2018.09.134	Venkataramanan, R.; Sridharan, V.; Kadariya, D.; Sheth, A.; Thirunarayan, K.; Kalra, M.	2018		Journal Article	Web of Science	EC3
Building a cancer registry performance dashboard by leveraging existing workflow documents at a comprehensive cancer center.	JOURNAL OF CLINICAL ONCOLOGY	10.1200/JCO.2018.36.30_suppl.296	Yakowec, Jing Jing Wang; Stendhal, Ingrid; Lakhani, Hakim; Jacobson, Joseph O.	2018		Journal Article	Web of Science	EC5
Teacher facilitation support in ubiquitous learning environments	TECHNOLOGY PEDAGOGY AND EDUCATION	10.1080/1475939X.2018.1544587	Mottus, Alex; Kinshuk; Chen, Nian-Shing; Graf, Sabine; Alturki, Uthman; Aldraiweesh, Ahmed	2018		Journal Article	Web of Science	EC3
Leveraging a design of experiments methodology to enhance impacts of modeling and simulations for engineered resilient systems	JOURNAL OF DEFENSE MODELING AND SIMULATION-APPLICATIONS METHODOLOGY TECHNOLOGY-JDMS	10.1177/1548512918765701	MacCalman, Alex D.; Goerger, Simon R.	2018		Journal Article	Web of Science	EC3
Building a Decision Dashboard for Improving Green Supply Chain Management	INTERNATIONAL JOURNAL OF INFORMATION TECHNOLOGY & DECISION MAKING	10.1142/S0219622018500281	Chuang, Yen-Ching; Hu, Shu-Kung; Liou, James J. H.; Lo, Huai-Wei	2018		Journal Article	Web of Science	EC3
1-D versus 2-D Entropy Velocity Law for Water Discharge Assessment in a Rough Ditch	ENTROPY	10.3390/e20090638	Greco, Michele; Martino, Giovanni	2018		Journal Article	Web of Science	EC3
Increasing productivity with smartphone digital imagery wound measurements and analysis	JOURNAL OF WOUND CARE	10.12968/jowc.2018.27.Sup9a.S12	Nair, Harikrishna K. R.	2018		Journal Article	Web of Science	EC2
CLINICIAN DASHBOARD FOR PERSONALIZED PREDICTION OF RAPID FEV1 DECLINE	PEDIATRIC PULMONOLOGY		Szczesniak, R. D.; Grossoehme, D. H.; Brokamp, C.; Su, W.; McPhail, G. L.; Seid, M.; Pestian, J.; Clancy, J. P.	2018		Journal Article	Web of Science	EC3
MS-Ready structures for non-targeted high-resolution mass spectrometry screening studies	JOURNAL OF CHEMINFORMATICS	10.1186/s13321-018-0299-2	McEachran, Andrew D.; Mansouri, Kamel; Grulke, Chris; Schymanski, Emma L.; Ruttkies, Christoph; Williams, Antony J.	2018		Journal Article	Web of Science	EC3
Keshif: Rapid and Expressive Tabular Data Exploration for Novices	IEEE TRANSACTIONS ON VISUALIZATION AND COMPUTER GRAPHICS	10.1109/TVCG.2017.2723393	Yalcin, Mehmet Adil; Elmqvist, Niklas; Bederson, Benjamin B.	2018		Journal Article	Web of Science	EC3
Diagnostic performance dashboards: tracking diagnostic errors using big data	BMJ QUALITY & SAFETY	10.1136/bmjqs-2018-007945	Mane, Ketan K.; Rubenstein, Kevin B.; Nassery, Najlla; Sharp, Adam L.; Shamim, Ejaz A.; Sangha, Navdeep S.; Hassoon, Ahmed; Fanai, Mehdi; Wang, Zheyu; Newman-Toker, David E.	2018		Journal Article	Web of Science	EC3
Dashboards for Therapeutic Monoclonal Antibodies: Learning and Confirming	AAPS JOURNAL	10.1208/s12248-018-0237-2	Mould, Diane R.; Upton, Richard N.; Wojciechowski, Jessica; Phan, Becky L.; Tse, Stacy; Dubinsky, Marla C.	2018		Journal Article	Web of Science	EC3
Prediction of Individual Serum Infliximab Concentrations in Inflammatory Bowel Disease by a Bayesian Dashboard System	JOURNAL OF CLINICAL PHARMACOLOGY	10.1002/jcph.1069	Eser, Alexander; Primas, Christian; Reinisch, Sieglinde; Vogelsang, Harald; Novacek, Gottfried; Mould, Diane R.; Reinisch, Walter	2018		Journal Article	Web of Science	EC3
Call for action: how to improve use of patient-reported outcomes to guide clinical decision making in rheumatoid arthritis	RHEUMATOLOGY INTERNATIONAL	10.1007/s00296-018-4005-5	Fautrel, Bruno; Alten, Rieke; Kirkham, Bruce; de la Torre, Inmaculada; Durand, Frederick; Barry, Jane; Holzkaemper, Thorsten; Fakhouri, Walid; Taylor, Peter C.	2018		Journal Article	Web of Science	EC3
Automated work cycle classification and performance measurement for manual work stations	ROBOTICS AND COMPUTER-INTEGRATED MANUFACTURING	10.1016/j.rcim.2017.12.001	Bauters, Karel; Cottyn, Johannes; Claeys, Dieter; Slembrouck, Maarten; Veelaert, Peter; van Landeghem, Hendrik	2018		Journal Article	Web of Science	EC3
Implementation of the RCOG guidelines for prevention of obstetric anal sphincter injuries (OASIS) at two London Hospitals: A time series analysis	EUROPEAN JOURNAL OF OBSTETRICS & GYNECOLOGY AND REPRODUCTIVE BIOLOGY	10.1016/j.ejogrb.2018.03.021	Mohiudin, Henna; Ali, Sajjad; Pisal, Pradyna N.; Villar, Rose	2018		Journal Article	Web of Science	EC3
EFFECT OF AN AUTOMATED PATIENT DASHBOARD USING ACTIVE CHOICE AND PEER COMPARISON PERFORMANCE FEEDBACK TO PHYSICIANS ON STATIN PRESCRIBING: THE PRESCRIBE RANDOMIZED CLINICAL TRIAL	JOURNAL OF GENERAL INTERNAL MEDICINE		Patel, Mitesh; Kurtzman, Gregory W.; Kannan, Sneha; Small, Dylan; Morris, Alexander; Honeywell, Steven; Leri, Damien; Rareshide, Charles; Day, Susan C.; Mahoney, Kevin; Volpp, Kevin G.; Asch, David A.	2018		Journal Article	Web of Science	EC3
Strategy on a Page: An ArchiMate-based tool for visualizing and designing strategy	INTELLIGENT SYSTEMS IN ACCOUNTING FINANCE & MANAGEMENT	10.1002/isaf.1423	Aldea, Adina; Iacob, Maria-Eugenia; van Hillegersberg, Jos; Quartel, Dick; Franken, Henry	2018		Journal Article	Web of Science	EC3
Improving Performance of Mammographic Breast Positioning in an Academic Radiology Practice	AMERICAN JOURNAL OF ROENTGENOLOGY	10.2214/AJR.17.18212	Pal, Sunita; Ikeda, Debra M.; Jesinger, Robert A.; Mickelsen, L. Jake; Chen, Christina A.; Larson, David B.	2018		Journal Article	Web of Science	EC3
Designing and implementing a dashboard to monitor mentor performance for a STEM persistance program	ABSTRACTS OF PAPERS OF THE AMERICAN CHEMICAL SOCIETY		Ma, Alex; Gerald, Korenowski; Colon, Wilfredo	2018		Journal Article	Web of Science	EC3
Integrating the Features of Knowledge Management (KM) and Business Intelligence (BI) for Developing Organizational Performance Framework-A Diagnostics Dashboard	ADVANCED SCIENCE LETTERS	10.1166/as1.2018.11163	Al Jayakrishnan, Mailasan; Bin Mohamad, Abdul Karim; Yusof, Mokhtar Bin Mohd	2018		Journal Article	Web of Science	EC3
Integrated Architecture of Data Warehouse with Business Intelligence Technologies	2018 24TH IEEE INTERNATIONAL CONFERENCE ON AUTOMATION AND COMPUTING (ICAC' 18)		ul Hassan, Ch Anwar; Irfan, Rizwana; Shah, Munam Ali	2018		Conference Paper	Web of Science	EC3
Analysis and Design of Decision Support System Dashboard for Predicting Student Graduation Time	2018 5TH INTERNATIONAL CONFERENCE ON ELECTRICAL ENGINEERING, COMPUTER SCIENCE AND INFORMATICS (EECSI 2018)		Wibowo, Satrio; Andreswari, Rachmadita; Hasibuan, Muhammad Azani	2018		Conference Paper	Web of Science	EC3
Building a Machine Learning Model for the SOC, by the Input from the SOC, and Analyzing it for the SOC	2018 IEEE SYMPOSIUM ON VISUALIZATION FOR CYBER SECURITY (VIZSEC 2018)		Sopan, Awalin; Berninger, Matthew; Mulakaluri, Murali; Katakam, Raj	2018		Conference Paper	Web of Science	EC3
Collaborative Tool for the Construction Site to Enhance Lean Project Delivery	COOPERATIVE DESIGN, VISUALIZATION, AND ENGINEERING: 15TH INTERNATIONAL CONFERENCE, CDVE 2018	10.1007/978-3-030-00560-3_26	Ratajczak, Julia; Schimanski, Christoph Paul; Marcher, Carmen; Riedl, Michael; Matt, Dominik T.	2018		Conference Paper	Web of Science	EC3
Use of Attentive Information Dashboards to Support Task Resumption in Working Environments	2018 ACM SYMPOSIUM ON EYE TRACKING RESEARCH & APPLICATIONS (ETRA 2018)	10.1145/3204493.3208348	Toreini, Peyman; Langner, Moritz; Maedche, Alexander	2018		Conference Paper	Web of Science	EC5
Personalizing Computer Science Education by Leveraging Multimodal Learning Analytics	2018 IEEE FRONTIERS IN EDUCATION CONFERENCE (FIE)		Azcona, David; Hsiao, I-Han; Smeaton, Alan F.	2018		Conference Paper	Web of Science	EC3
A Framework for Descriptive Models Quality Assessment	2018 4TH IEEE INTERNATIONAL SYMPOSIUM ON SYSTEMS ENGINEERING (ISSE)		Ernadote, Dominique	2018		Conference Paper	Web of Science	EC3
Clustering Tourism Object in Bali Province Using K-Means and X-Means Clustering Algorithm	IEEE 20TH INTERNATIONAL CONFERENCE ON HIGH PERFORMANCE COMPUTING AND COMMUNICATIONS / IEEE 16TH INTERNATIONAL CONFERENCE ON SMART CITY / IEEE 4TH INTERNATIONAL CONFERENCE ON DATA SCIENCE AND SYSTEMS (HPCC/SMARTCITY/DSS)	10.1109/HPCC/SmartCity/DSS.2018.00241	Monica, Stephanie; Natalia, Friska; Sudirman, Sud	2018		Conference Paper	Web of Science	EC3
DEVELOPMENT OF CYCLE COUNTING MONITORING DASHBOARD WITH BUFFER TIME MANAGEMENT FOR COCOA COMPANY	2018 12TH INTERNATIONAL CONFERENCE ON TELECOMMUNICATION SYSTEMS, SERVICES, AND APPLICATIONS (TSSA)		Mahtamtama, Eriko; Ridwan, Ari Yanuar; Santosa, Budi	2018		Conference Paper	Web of Science	EC3
SCOR and AHP Based Monitoring Dashboard to Measure Rice Sourcing Performance at Indonesian Bureau of Logistics	2018 12TH INTERNATIONAL CONFERENCE ON TELECOMMUNICATION SYSTEMS, SERVICES, AND APPLICATIONS (TSSA)		Novar, Muhammad Fadil; Ridwan, Ari Yanuar; Santosa, Budi	2018		Conference Paper	Web of Science	EC3
Sensor for Real-Time Animal Condition and Movement Monitoring	2018 IEEE SENSORS	10.1109/ICSENS.2018.8589821	Kaidarova, Altynay; Karimi, Muhammad Akram; Amara, Selma; Sharnim, Atif; Gerali, Nathan R.; Duarte, Carlos Ivi; Kosel, Jurgen	2018		Conference Paper	Web of Science	EC3
The Design and Implementation of Data Visualization for Integrated Referral and Service System	2018 INTERNATIONAL CONFERENCE ON ICT FOR RURAL DEVELOPMENT (IC-ICT RUDEV)		Mahatma, Kodrat; Waseso, Bayu; Darwin, Wirdawati	2018		Conference Paper	Web of Science	EC3
Deep Multisensor Dashboard for Composition Layer of Web of Things in the Smart City	2018 9TH INTERNATIONAL SYMPOSIUM ON TELECOMMUNICATIONS (IST)		Sanaei, Sina; Majidi, Babak; Akhtarkavan, Ehsan	2018		Conference Paper	Web of Science	EC3
Data Warehouse Development For Flight Reservation System	2018 INDONESIAN ASSOCIATION FOR PATTERN RECOGNITION INTERNATIONAL CONFERENCE (INAPR)		Alfredo, Yoel Frans; Girsang, Abba Suganda; Isa, Sani Muhamad; Fajar, Ahmad Nurul	2018		Conference Paper	Web of Science	EC3
City Dashboards and the Achilles' Heel of Smart Cities: Putting Governance in Action and in Space	COMPUTATIONAL SCIENCE AND ITS APPLICATIONS - ICCSA 2018, PT III	10.1007/978-3-319-95168-3_44	Balletto, Ginevra; Borruso, Giuseppe; Donato, Carlo	2018		Conference Paper	Web of Science	EC3
Domain engineering for generating dashboards to analyze employment and employability in the academic context	SIXTH INTERNATIONAL CONFERENCE ON TECHNOLOGICAL ECOSYSTEMS FOR ENHANCING MULTICULTURALITY (TEEM'18)	10.1145/3284179.3284329	Vazquez-Ingelmo, Andrea; Garcia-Penalvo, Francisco J.; Theron, Roberto	2018		Conference Paper	Web of Science	EC3
CitizenHelper-Adaptive: Expert-augmented Streaming Analytics System for Emergency Services and Humanitarian Organizations	2018 IEEE/ACM INTERNATIONAL CONFERENCE ON ADVANCES IN SOCIAL NETWORKS ANALYSIS AND MINING (ASONAM)		Pandey, Rahul; Purohit, Hemant	2018		Conference Paper	Web of Science	EC3
Quantified Factory Worker: Designing a Worker Feedback Dashboard	NORDICHI'18: PROCEEDINGS OF THE 10TH NORDIC CONFERENCE ON HUMAN-COMPUTER INTERACTION	10.1145/3240167.3240187	Heikkila, Paivi; Honka, Anita; Kaasinen, Eija	2018		Conference Paper	Web of Science	EC3
A Goal-Oriented Framework for Analyzing and Modeling City Dashboards in Smart Cities	SMART AND SUSTAINABLE PLANNING FOR CITIES AND REGIONS, SSPCR 2017	10.1007/978-3-319-75774-2_13	Mannaro, Katiuscia; Baralla, Gavina; Garau, Chiara	2018		Conference Paper	Web of Science	EC3
Sover! Social Media Observer	ACM/SIGIR PROCEEDINGS 2018	10.1145/3209978.3210173	Hadgu, Asmelash Teka; Abualhaija, Sallam; Niederee, Claudia	2018		Conference Paper	Web of Science	EC3
Monitoring performance through Dashboards	2018 13TH IBERIAN CONFERENCE ON INFORMATION SYSTEMS AND TECHNOLOGIES (CISTI)		Paraiso Vieira, Maria Ines; Laureano, Raul M. S.; Mendes Pedrosa, Isabel Maria	2018		Conference Paper	Web of Science	EC5
Data Visualization Techniques for real-time information - A Custom and Dynamic Dashboard for Analyzing Sur veys' Results	2018 13TH IBERIAN CONFERENCE ON INFORMATION SYSTEMS AND TECHNOLOGIES (CISTI)		Toasa, Renato; Maximiano, Marisa; Reis, Catarina; Guevara, David	2018		Conference Paper	Web of Science	EC3
A Framework for Analyzing and Developing Dashboard Templates for Small and Medium Enterprises	2018 5TH INTERNATIONAL CONFERENCE ON INDUSTRIAL ENGINEERING AND APPLICATIONS (ICIEA)		Noonpakdee, Wasinee; Khunkornsiri, Thitiporn; Phothichai, Acharaphun; Danaisawat, Kriangsak	2018		Conference Paper	Web of Science	EC5
SENCITY-EVALUATING USERS' EXPERIENCES OF INTELLIGENT LIGHTING FOR WELL-BEING IN SMART CITIES	LIGHT & ENGINEERING		Pihlajaniemi, Henrika; Luusua, Anna; Juntunen, Eveliina	2018		Journal Article	Web of Science	EC3
IMPROVING MECHANICAL PROPERTIES OF PALM SHEATH COMPOSITES USING SODIUM HYDROXIDE [NaOH] TREATMENT	MATERIALS TODAY-PROCEEDINGS	10.1016/j.matpr.2018.03.019	Saravanan, P.; Devaraju, A.	2018		Journal Article	Web of Science	EC3
Using Fuzzy Sets in a Data-to-Text System for Business Service Intelligence	ADVANCES IN FUZZY LOGIC AND TECHNOLOGY 2017, VOL 3	10.1007/978-3-319-66827-7_20	Ramos-Soto, A.; Janeiro, J.; Alonso, J. M.; Bugarin, A.; Berea-Cabaleiro, D.	2018		Conference Paper	Web of Science	EC3
Paradata and dashboards in PIAAC	QUALITY ASSURANCE IN EDUCATION	10.1108/QAE-06-2017-0031	Mohadjer, Leyla; Edwards, Brad	2018		Journal Article	Web of Science	EC3
A business intelligence framework for sustainability information management in higher education	INTERNATIONAL JOURNAL OF SUSTAINABILITY IN HIGHER EDUCATION	10.1108/IJSHE-06-2016-0118	Scholtz, Brenda; Calitz, Andre; Haupt, Ross	2018		Journal Article	Web of Science	EC3
Disruptive data visualization towards zero-defects diagnostics	11TH CIRP CONFERENCE ON INTELLIGENT COMPUTATION IN MANUFACTURING ENGINEERING	10.1016/j.procir.2017.12.270	Ferreira, Luis; Putnik, Goran D.; Lopes, Nuno; Garcia, Wiley; Cruz-Cunha, Maria M.; Castro, Helio; Varela, Maria L. R.; Moura, Joao M.; Shah, Vaibhav; Alves, Catia; Putnik, Zlata	2018		Conference Paper	Web of Science	EC3
CityResolver: A Decision Support System for Conflict Resolution in Smart Cities	2018 9TH ACM/IEEE INTERNATIONAL CONFERENCE ON CYBER-PHYSICAL SYSTEMS (ICCPS 2018)	10.1109/ICCPS.2018.00014	Ma, Meiyi; Stankovic, John A.; Feng, Lu	2018		Conference Paper	Web of Science	EC3
Study of Chinese City Portrait Based on Data Visualization: Take City Dashboard for Example	DESIGN, USER EXPERIENCE, AND USABILITY: DESIGNING INTERACTIONS, DUXU 2018, PT II	10.1007/978-3-319-91803-7_26	Tong, Xueting; Wu, Zhanwei	2018		Conference Paper	Web of Science	EC3
IS PERSONAL ACADEMIC TUTORING CHANGING THE WAY WE SUPPORT STUDENTS IN HIGHER EDUCATION IN THE UNITED KINGDOM, HOW DO TUTORS FEEL ABOUT PERFORMING THE ROLE?	EDULEARN18: 10TH INTERNATIONAL CONFERENCE ON EDUCATION AND NEW LEARNING TECHNOLOGIES		Marsden, Frances	2018		Conference Paper	Web of Science	EC3
E-commerce Flow Management in Fulfillment Centers Through Data Visualization	HCI IN BUSINESS, GOVERNMENT, AND ORGANIZATIONS	10.1007/978-3-319-91716-0_60	Tarigonda, Amith; Hymes, Bruce; Nikonovich-Kahn, Alexei	2018		Conference Paper	Web of Science	EC3
Application of Domain Engineering to Generate Customized Information Dashboards	LEARNING AND COLLABORATION TECHNOLOGIES: LEARNING AND TEACHING, LCT 2018, PT II	10.1007/978-3-319-91152-6_40	Vazquez-Ingelmo, Andrea; Garcia-Penalvo, Francisco J.; Theron, Roberto	2018		Conference Paper	Web of Science	EC3
How to Help Teachers Adapt to Learners? Teachers' Perspective on a Competency and Error-Type Centered Dashboard	LIFELONG TECHNOLOGY-ENHANCED LEARNING, EC-TEL 2018	10.1007/978-3-319-98572-5_53	Nikolayeva, Iryna; Martin, Bruno; Yessad, Amel; Chenevotot, Francoise; Pilet, Julia; Previt, Dominique; Grugeon-Allys, Brigitte; Luengo, Vanda	2018		Conference Paper	Web of Science	EC3
Selecting NLP Techniques to Evaluate Learning Design Objectives in Collaborative Multi-perspective Elaboration Activities	NATURAL LANGUAGE PROCESSING TECHNIQUES FOR EDUCATIONAL APPLICATIONS		Bakharia, Aneesha	2018		Conference Paper	Web of Science	EC3
Cost, Risk, Performance: Icon Water's Sewer Network Investment Plan	PIPELINES 2018: UTILITY ENGINEERING, SURVEYING, AND MULTIDISCIPLINARY TOPICS		Gibson, Andy; Khadka, Sagar; Engelhardt, Mark	2018		Conference Paper	Web of Science	EC3
Data Visualization Support for Complex Logistics Operations and Cyber-Physical Systems	VISIGRAPP 2018: PROCEEDINGS OF THE 13TH INTERNATIONAL JOINT CONFERENCE ON COMPUTER VISION, IMAGING AND COMPUTER GRAPHICS THEORY AND APPLICATIONS / INTERNATIONAL CONFERENCE ON INFORMATION VISUALIZATION THEORY AND APPLICATIONS (IVAPP), VOL 3	10.5220/0006569402000211	Gurdur, Didem; Raizer, Klaus; El-Khoury, Jad	2018		Conference Paper	Web of Science	EC3
An Integral Model to Provide Reactive and Proactive Services in an Academic CSIRT Based on Business Intelligence	SYSTEMS	10.3390/systems5040052	Fuertes, Walter; Reyes, Francisco; Valladares, Paul; Tapia, Freddy; Toulkeridis, Theofilos; Perez, Ernesto	2017		Journal Article	Web of Science	EC3
SHERLOCK: Experimental Evaluation of a Conversational Agent for Mobile Information Tasks	IEEE TRANSACTIONS ON HUMAN-MACHINE SYSTEMS	10.1109/THMS.2017.2700625	Preece, Alun; Webberley, William; Braines, Dave; Zaroukian, Erin G.; Bakdash, Jonathan Z.	2017		Journal Article	Web of Science	EC3
Using Key Performance Indicators to Reduce Perceived Perioperative Complexity and Improve Patient Workflow	INTERNATIONAL JOURNAL OF HEALTHCARE INFORMATION SYSTEMS AND INFORMATICS	10.4018/IJHISI.2017100102	Ryan, Jim; Doster, Barbara; Daily, Sandra; Lewis, Carmen	2017		Journal Article	Web of Science	EC3
Development of a Clinical Performance Dashboard to Empower Resident Education	ANNALS OF EMERGENCY MEDICINE	10.1016/j.annemergmed.2017.07.145	Sun, J.; Li, K. Y.; Peng, P.; Genes, N.; Chung, A.	2017		Journal Article	Web of Science	EC5
Give Me a Customizable Dashboard: Personalized Learning Analytics Dashboards in Higher Education	TECHNOLOGY KNOWLEDGE AND LEARNING	10.1007/s10758-017-9316-1	Roberts, Lynne D.; Howell, Joel A.; Seaman, Kristen	2017		Journal Article	Web of Science	EC3
Student Facing Dashboards: One Size Fits All?	TECHNOLOGY KNOWLEDGE AND LEARNING	10.1007/s10758-017-9314-3	Teasley, Stephanie D.	2017		Journal Article	Web of Science	EC3
Integrating operational and risk information with system risk models in air traffic control	COGNITION TECHNOLOGY & WORK	10.1007/s10111-017-0409-3	Kontogiannis, Tom; Malakis, Stathis; McDonald, Nick	2017		Journal Article	Web of Science	EC3
CTD2 Dashboard: a searchable web interface to connect validated results from the Cancer Target Discovery and Development Network	DATABASE-THE JOURNAL OF BIOLOGICAL DATABASES AND CURATION	10.1093/database/bax054	Aksoy, Bulent Arman; Dancik, Vlado; Smith, Kenneth; Mazerik, Jessica N.; Ji, Zhou; Gross, Benjamin; Nikolova, Olga; Jaber, Nadia; Califano, Andrea; Schreiber, Stuart L.; Gerhard, Daniela S.; Hermida, Leandro C.; Jagu, Subhashini; Sander, Chris; Floratos, Aris; Clemons, Paul A.	2017		Journal Article	Web of Science	EC3
Revisiting Sensemaking: The case of the Digital Decision Network Application (DigitalDNA)	INTERNATIONAL REVIEW OF RESEARCH IN OPEN AND DISTRIBUTED LEARNING		Archer, Elizabeth; Barnes, Glen	2017		Journal Article	Web of Science	EC3
Monitoring Results in Routine Immunization: Development of Routine Immunization Dashboard in Selected African Countries in the Context of the Polio Eradication Endgame Strategic Plan	JOURNAL OF INFECTIOUS DISEASES	10.1093/infdis/jiw635	Poy, Alain; van den Ent, Maya M. V. X.; Sosler, Stephen; Hinman, Alan R.; Brown, Sidney; Sodha, Samir; Ehlman, Daniel C.; Wallace, Aaron S.; Mihigo, Richard	2017		Journal Article	Web of Science	EC3
Development of an HIV Testing Dashboard to Complement the HIV Care Continuum Among MSM, PWID, and Heterosexuals in Washington, DC, 2007-2015	JAIDS-JOURNAL OF ACQUIRED IMMUNE DEFICIENCY SYNDROMES	10.1097/QAI.0000000000001417	Patrick, Rudy; Greenberg, Alan; Magnus, Manya; Opoku, Jenevieve; Kharfen, Michael; Kuo, Irene	2017		Journal Article	Web of Science	EC3
Evaluation of performance indicators applied to a material recovery facility fed by mixed packaging waste	WASTE MANAGEMENT	10.1016/j.wasman.2017.02.030	Mastellone, Maria Laura; Cremiato, Raffaele; Zaccariello, Lucio; Lotito, Roberta	2017		Journal Article	Web of Science	EC5
The Society of Thoracic Surgeons General Thoracic Surgery Database 2017 Update on Outcomes and Quality	ANNALS OF THORACIC SURGERY	10.1016/j.athoracsur.2017.02.073	Seder, Christopher W.; Raymond, Daniel P.; Wright, Cameron D.; Gaissert, Henning A.; Chang, Andrew C.; Clinton, Sydney; Becker, Susan; Fernandez, Felix G.; Kozower, Benjamin D.	2017		Journal Article	Web of Science	EC5
Measuring the effectiveness and impact of an open innovation platform	DRUG DISCOVERY TODAY	10.1016/j.drudis.2017.01.009	Carroll, Glenn P.; Srivastava, Sanjay; Volini, Adam S.; Pineiro-Nunez, Marta M.; Vetman, Tatiana	2017		Journal Article	Web of Science	EC5
PROCESS MAPPING, DOCUMENT TEMPLATES, AND DASHBOARDS TO SUPPORT CONSISTENT, THOROUGH AND RAPID OF EARLY PHASE INDS	CYTOTHERAPY		Thebiay, J.; Gastineau, D.; Dietz, A.	2017		Journal Article	Web of Science	EC5
Exploring short-term and long-term time frames in Australian population carrying capacity assessment	POPULATION AND ENVIRONMENT	10.1007/s11111-016-0264-9	Lane, Murray	2017		Journal Article	Web of Science	EC3
Research directions for integrating the triple bottom line in maintenance dashboards	JOURNAL OF CLEANER PRODUCTION	10.1016/j.jclepro.2016.07.132	Senechal, Olivier	2017		Journal Article	Web of Science	EC5
Decision support for selection of food waste technologies at military installations	JOURNAL OF CLEANER PRODUCTION	10.1016/j.jclepro.2016.08.091	Chadderton, Colin; Foran, Christy M.; Rodriguez, Giselle; Gilbert, Dominique; Cosper, Steven D.; Linkov, Igor	2017		Journal Article	Web of Science	EC5
Cyberinfrastructure for Open Science at the Montreal Neurological Institute	FRONTIERS IN NEUROINFORMATICS	10.3389/fninf.2016.00053	Das, Samir; Glatard, Tristan; Rogers, Christine; Saigle, John; Paiva, Santiago; MacIntyre, Leigh; Safi-Harab, Mouna; Rousseau, Marc-Etienne; Stirling, Jordan; Khalili-Mahani, Najmeh; MacFarlane, David; Kostopoulos, Penelope; Rioux, Pierre; Madjar, Cecile; Lecours-Boucher, Xavier; Vanamala, Sandeep; Adalat, Reza; Mohaddes, Zia; Fonov, Vladimir S.; Milot, Sylvain; Leppert, Ilana; Degroot, Clotilde;…	2017		Journal Article	Web of Science	EC3
Design procedure to develop dashboards aimed at improving the performance of productive equipment and processes	27TH INTERNATIONAL CONFERENCE ON FLEXIBLE AUTOMATION AND INTELLIGENT MANUFACTURING, FAIM2017	10.1016/j.promfg.2017.07.314	Vilarinho, Sandrina; Lopes, Isabel; Sousa, Sergio	2017		Conference Paper	Web of Science	EC5
Supporting Group Reflection in a Virtual Role-Playing Environment	INTELLIGENT TECHNOLOGIES FOR INTERACTIVE ENTERTAINMENT, INTETAIN 2016	10.1007/978-3-319-49616-0_30	Othlinghaus, Julia; Hoppe, H. Ulrich	2017		Conference Paper	Web of Science	EC5
Towards Adaptive Dashboards for Learning Analytic An Approach for Conceptual Design and Implementation	PROCEEDINGS OF THE 9TH INTERNATIONAL CONFERENCE ON COMPUTER SUPPORTED EDUCATION (CSEDU), VOL 1	10.5220/0006325601200131	Ines, Dabbebi; Sebastien, Iksal; Jean-Marie, Gilliot; Madeth, May; Serge, Garlatti	2017		Conference Paper	Web of Science	EC5
DataScope: Interactive Visual Exploratory Dashboards For Large Multidimensional Data	2017 IEEE WORKSHOP ON VISUAL ANALYTICS IN HEALTHCARE (VAHC)		Iyer, Ganesh; DuttaDuwarah, Sapoonjyoti; Sharma, Ashish	2017		Conference Paper	Web of Science	EC5
Performance Dashboard Cutting-Edge Business Intelligence and Data Visualization	PROCEEDINGS OF THE 2017 INTERNATIONAL CONFERENCE ON SMART TECHNOLOGIES FOR SMART NATION (SMARTTECHCON)		Kumar, S. M.; Belwal, Meena	2017		Conference Paper	Web of Science	EC5
Development of a Dashboard for Learning Analytics in Higher Education	LEARNING AND COLLABORATION TECHNOLOGIES: TECHNOLOGY IN EDUCATION, LCT 2017, PT II	10.1007/978-3-319-58515-4_23	Leitner, Philipp; Ebner, Martin	2017		Conference Paper	Web of Science	EC3
SenCity City Monitor as a platform for user involvement, innovation and service development	ECAADE 2017: SHARING OF COMPUTABLE KNOWLEDGE! (SHOCK!), VOL 1		Pihlajaniemi, Henrika; Luusua, Anna; Sarjanoja, Esa-Matti; Vaaraniemi, Risto; Juntunen, Eveliina; Kourunen, Sini	2017		Conference Paper	Web of Science	EC3
A Visualization Dashboard and Decision Support Tool for Building Integrated Performance Optimization	ECAADE 2017: SHARING OF COMPUTABLE KNOWLEDGE! (SHOCK!), VOL 1		Gadelhak, Mahmoud; Lang, Werner; Petzold, Frank	2017		Conference Paper	Web of Science	EC3
Cyber-physical system based production monitoring for tapioca starch production	2017 4TH INTERNATIONAL CONFERENCE ON INFORMATION SCIENCE AND CONTROL ENGINEERING (ICISCE)	10.1109/ICISCE.2017.196	Sriyakul, H.; Koolpiruck, D.; Nuratch, S.; Songkasiri, W.	2017		Conference Paper	Web of Science	EC3
Executive Dashboard as a Tool for Knowledge Discovery	2017 INTERNATIONAL CONFERENCE ON SOFT COMPUTING, INTELLIGENT SYSTEM AND INFORMATION TECHNOLOGY (ICSIIT)	10.1109/ICSIIT.2017.10	Karna, Nyoman	2017		Conference Paper	Web of Science	EC5
Designing Dashboard Visualization for Heterogeneous Stakeholders (Case Study: ITB Central Library)	PROCEEDINGS OF 2017 INTERNATIONAL CONFERENCE ON DATA AND SOFTWARE ENGINEERING (ICODSE)		Orlando, Tjan Marco; Sunindyo, Wikan Danar	2017		Conference Paper	Web of Science	EC5
Big Data analytics in agriculture and distribution channel	2017 INTERNATIONAL CONFERENCE ON COMPUTING METHODOLOGIES AND COMMUNICATION (ICCMC)		Kumar, Mukesh; Nagar, Mayura	2017		Conference Paper	Web of Science	EC5
WeBuild: Automatically Distributing Assembly Tasks Among Collocated Workers to Improve Coordination	PROCEEDINGS OF THE 2017 ACM SIGCHI CONFERENCE ON HUMAN FACTORS IN COMPUTING SYSTEMS (CHI'17)	10.1145/3025453.3026036	Fraser, C. Ailie; Grossman, Tovi; Fitzmaurice, George	2017		Conference Paper	Web of Science	EC5
Data Centre Temperature Monitoring with ESP8266 Based Wireless Sensor Network and Cloud Based Dashboard with Real Time Alert System	PROCEEDINGS OF 2ND INTERNATIONAL CONFERENCE ON 2017 DEVICES FOR INTEGRATED CIRCUIT (DEVIC)		Saha, Saraswati; Majumdar, Anupam	2017		Conference Paper	Web of Science	EC5
A Low-Effort Analytics Platform for Visualizing Evolving Flask-Based Python Web Services	2017 IEEE WORKING CONFERENCE ON SOFTWARE VISUALIZATION (VISSOFT 2017)	10.1109/VISSOFT.2017.13	Vogel, Patrick; Klooster, Thijs; Andrikopoulos, Vasilios; Lungu, Mircea	2017		Conference Paper	Web of Science	EC5
Mixed-initiative system for tactical planning allowing real-time constraint insertions	IFAC PAPERSONLINE	10.1016/j.ifacol.2017.08.2376	Bouchard, Jean; Gaudreault, Jonathan; Quimper, Claude-Guy; Marier, Philippe; Brotherton, Edith; Simard, Nathaniel	2017		Journal Article	Web of Science	EC5
A Monitoring Framework of Collaborative Supply Chain for Agility	IFAC PAPERSONLINE	10.1016/j.ifacol.2017.08.2007	Jiang, Zheng; Lamothe, Jacques; Benaben, Frederick	2017		Journal Article	Web of Science	EC3
Learner and Course Dashboards for intelligent learning management systems	2017 25TH INTERNATIONAL CONFERENCE ON SOFTWARE, TELECOMMUNICATIONS AND COMPUTER NETWORKS (SOFTCOM)		Volaric, Tomislav; Ljubic, Hrvoje	2017		Conference Paper	Web of Science	EC3
A Novel vCPE Framework for Enabling Virtual Network Functions with Multiple Flow Tables Architecture in SDN Switches	2017 19TH ASIA-PACIFIC NETWORK OPERATIONS AND MANAGEMENT SYMPOSIUM (APNOMS 2017): MANAGING A WORLD OF THINGS		Huang, Nen-Fu; Li, Chi-Hsuan; Chen, Chia-Chi; Hsu, I-Hsien; Li, Che-Chuan; Chen, Ching-Hsuan	2017		Conference Paper	Web of Science	EC3
Strategic monitoring of port authorities activities: Proposal of a multi-dimensional digital dashboard	PRODUCTION PLANNING & CONTROL	10.1080/09537287.2017.1375146	Ferretti, Marco; Parmentola, Adele; Parola, Francesco; Risitano, Marcello	2017		Journal Article	Web of Science	EC5
A Data Visualization Dashboard for Exploring the Additive Manufacturing Solution Space	COMPLEX SYSTEMS ENGINEERING AND DEVELOPMENT	10.1016/j.procir.2017.01.016	Goguelin, Steven; Flynn, Joseph M.; Essink, Wesley P.; Dhokia, Vimal	2017		Conference Paper	Web of Science	EC5
Tool Support for Effective Employee Performance Appraisal in Software Engineering Industry	2017 3RD INTERNATIONAL MORATUWA ENGINEERING RESEARCH CONFERENCE (MERCON)		Prabaharan, Prashanth; Perera, Indika	2017		Conference Paper	Web of Science	EC3
Awakening Awareness on Energy Consumption in Software Engineering	2017 IEEE/ACM 39TH INTERNATIONAL CONFERENCE ON SOFTWARE ENGINEERING: SOFTWARE ENGINEERING IN SOCIETY TRACK (ICSE-SEIS)	10.1109/ICSE-SEIS.2017.10	Jagroep, Erik; Broekman, Jordy; Martijn, Jan; van der Werf, E. M.; Brinkkemper, Sjaak; Lago, Patricia; Blom, Leen; van Vliet, Rob	2017		Conference Paper	Web of Science	EC3
A Dashboard for Microservice Monitoring and Management	2017 IEEE INTERNATIONAL CONFERENCE ON SOFTWARE ARCHITECTURE WORKSHOPS (ICSAW)	10.1109/ICSAW.2017.44	Mayer, Benjamin; Weinreich, Rainer	2017		Conference Paper	Web of Science	EC3
From Financial Merchandise Planning to Supply Chain Design and Execution	BUSINESS MODELS AND ICT TECHNOLOGIES FOR THE FASHION SUPPLY CHAIN	10.1007/978-3-319-48511-9_18	Bianchini, Augusto; Tricase, Marco	2017		Conference Paper	Web of Science	EC3
Internet outfitters: librarians in the twenty-first century	LIBRARY MANAGEMENT	10.1108/LM-02-2017-0012	Hallis, Robert	2017		Journal Article	Web of Science	EC3
Supporting awareness and self-regulation in project-based learning through personalised dashboards	INTERNATIONAL JOURNAL OF TECHNOLOGY ENHANCED LEARNING	10.1504/IJTEL.2017.084500	Michel, Christine; Lavoue, Elise; George, Sebastien; Ji, Min	2017		Journal Article	Web of Science	EC3
Hospital performance dashboards: a literature review	JOURNAL OF HEALTH ORGANIZATION AND MANAGEMENT	10.1108/JHOM-04-2017-0088	Buttigieg, Sandra C.; Pace, Adriana; Rathert, Cheryl	2017		Journal Article	Web of Science	EC3
AUDITING OF ECO-DASHBOARD OF A COMPANY IN ALUMINUM INDUSTRY AND ITS IMPACT ON SUSTAINABILITY	JOURNAL OF ENVIRONMENTAL PROTECTION AND ECOLOGY		Ivan, O. R.; Capusneanu, S.; Topor, D. I.; Oprea, D. -M.	2017		Journal Article	Web of Science	EC3
DEPLOYING MOBILE CONSTRUCTION INSPECTION FORMS AS A CASE STUDY FOR TECHNOLOGY ADOPTION	PROCEEDINGS OF THE 11TH INTERNATIONAL PIPELINE CONFERENCE, 2016, VOL 2		Vogt, Brett D.; Belcher, Raymond E, Jr.	2017		Conference Paper	Web of Science	EC5
Analysis and optimization based on reusable knowledge base of process performance models	INTERNATIONAL JOURNAL OF ADVANCED MANUFACTURING TECHNOLOGY	10.1007/s00170-016-8761-7	Brodsky, Alexander; Shao, Guodong; Krishnamoorthy, Mohan; Narayanan, Anantha; Menasce, Daniel; Ak, Ronay	2017		Journal Article	Web of Science	EC5
Breadth and Depth of Learning Analytics	INNOVATIONS IN SMART LEARNING	10.1007/978-981-10-2419-1_30	Boulanger, David; Seanosky, Jeremie; Guillot, Rebecca; Kumar, Vivekanandan Suresh; Kinshuk	2017		Conference Paper	Web of Science	EC3
Teacher Dashboards in Practice: Usage and Impact	DATA DRIVEN APPROACHES IN DIGITAL EDUCATION	10.1007/978-3-319-66610-5_10	Molenaar, Inge; Knoop-van Campen, Carolien	2017		Conference Paper	Web of Science	EC3
Opportunities and Challenges in Using Learning Analytics in Learning Design	DATA DRIVEN APPROACHES IN DIGITAL EDUCATION	10.1007/978-3-319-66610-5_16	Schmitz, Marcel; van Limbeek, Evelien; Greller, Wolfgang; Sloep, Peter; Drachsler, Hendrik	2017		Conference Paper	Web of Science	EC3
Making Social Media Activity Analytics Intelligible for Oneself and for Others: A Boundary Object Approach to Dashboard Design	HUMAN INTERFACE AND THE MANAGEMENT OF INFORMATION: INFORMATION, KNOWLEDGE AND INTERACTION DESIGN, HCI INTERNATIONAL 2017, PT I	10.1007/978-3-319-58521-5_8	Lambotte, Francois	2017		Conference Paper	Web of Science	EC3
Perceiving Learning at a Glance: A Systematic Literature Review of Learning Dashboard Research	IEEE TRANSACTIONS ON LEARNING TECHNOLOGIES	10.1109/TLT.2016.2599522	Schwendimann, Beat A.; Rodriguez-Triana, Maria Jesus; Vozniuk, Andrii; Prieto, Luis P.; Boroujeni, Mina Shirvani; Holzer, Adrian; Gillet, Denis; Dillenbourg, Pierre	2017		Journal Article	Web of Science	EC3
The NET dashboard to exploit social media data in performing arts: the case of Teatro Alla Scala	IFKAD 2017: 12TH INTERNATIONAL FORUM ON KNOWLEDGE ASSET DYNAMICS: KNOWLEDGE MANAGEMENT IN THE 21ST CENTURY: RESILIENCE, CREATIVITY AND CO-CREATION		Agostino, Deborah; Arnaboldi, Michela; Calissano, Anna	2017		Conference Paper	Web of Science	EC5
Use of performance measures, balanced scorecards and dashboards	MANAGERIAL AUDITING JOURNAL	10.1108/MAJ-12-2016-1494	Burnaby, Priscilla A.	2017		Journal Article	Web of Science	EC5
Automatic Recognition of Indoor Digital Instrument Reading for Inspection Robot of Power Substation	PROCEEDINGS OF THE 2017 INTERNATIONAL CONFERENCE ON WIRELESS COMMUNICATIONS, NETWORKING AND APPLICATIONS (WCNA2017)	10.1145/3180496.3180642	Wang, Yu; Xu, Chang-Bao; Wang, Jun; Gao, Peng; Gao, Ji-Pu; Xin, Ming-Yong; Zheng, Jun-Lin; Shi, Xiao-Long	2017		Conference Paper	Web of Science	EC3
From Data to City Indicators: A Knowledge Graph for Supporting Automatic Generation of Dashboards	SEMANTIC WEB, ESWC 2017, PT II	10.1007/978-3-319-58451-5_7	Santos, Henrique; Dantas, Victor; Furtado, Vasco; Pinheiro, Paulo; McGuinness, Deborah L.	2017		Conference Paper	Web of Science	EC3
Business Intelligence (BI) for Personalized Student Dashboards	SEVENTH INTERNATIONAL LEARNING ANALYTICS & KNOWLEDGE CONFERENCE (LAK'17)	10.1145/3027385.3029458	Sluijter, J.; Otten, M.	2017		Conference Paper	Web of Science	EC5
Redesigning educational dashboards for shifting user contexts	SIGDOC'17: PROCEEDINGS OF THE 35TH ACM INTERNATIONAL CONFERENCE ON THE DESIGN OF COMMUNICATION	10.1145/3121113.3121210	Manwaring, Emily; Carter, J. Noelle; Maynard, Keith	2017		Conference Paper	Web of Science	EC5
Visualizing statistical linked knowledge for decision support	SEMANTIC WEB	10.3233/SW-160225	Brasovcanu, Adrian M. P.; Sabou, Marta; Scharl, Arno; Hubmann-Haidvogel, Alexander; Fischl, Daniel	2017		Journal Article	Web of Science	EC5
The High Performance Platform New STN - a new dimension in searching	INFORMATION-WISSENSCHAFT UND PRAXIS	10.1515/iwp-2016-0052	Bolle, Babett	2016		Journal Article	Web of Science	EC5
The BEL information extraction workflow (BELIEF): evaluation in the BioCreative V BEL and IAT track	DATABASE-THE JOURNAL OF BIOLOGICAL DATABASES AND CURATION	10.1093/database/baw136	Madan, Sumit; Hodapp, Sven; Senger, Philipp; Ansari, Sam; Szostak, Justyna; Hoeng, Julia; Peitsch, Manuel; Fluck, Juliane	2016		Journal Article	Web of Science	EC5
Improvements in Clinical Workflow Measures and Clinician Group Performance Following Implementation of a Physician Dashboard Monitoring and Feedback Process	INTERNATIONAL JOURNAL OF RADIATION ONCOLOGY BIOLOGY PHYSICS	10.1016/j.ijrobp.2016.06.188	Song, D.; McNutt, T. R.; Smith, K. S.; DeWeese, T. L.	2016		Journal Article	Web of Science	EC5
Student perceptions of privacy principles for learning analytics	ETR&D-EDUCATIONAL TECHNOLOGY RESEARCH AND DEVELOPMENT	10.1007/s11423-016-9477-y	Ifenthaler, Dirk; Schumacher, Clara	2016		Journal Article	Web of Science	EC5
EVALUATION OF PROVIDING MILITARY SERVICE ORGANIZATIONS ECONOMIC PERFORMANCE BY EXECUTIVE DASHBOARDS	INDEPENDENT JOURNAL OF MANAGEMENT & PRODUCTION	10.14807/ijmp.v7i4.484	Davis, Marcelo David; de Santana, Esdras Carlos; Bandeira dos Santos, Maria de Fatima; Quintal, Renato Santiago; Tesch Santos, Jorge Luiz	2016		Journal Article	Web of Science	EC5
PROJECT PERFORMANCE MEASUREMENT DASHBOARD: A PROPOSAL FOR RESEARCH AND DEVELOPMENT ORGANIZATION	REVISTA DE GESTAO E PROJETOS	10.5585/gep.v7i3.321	de Souza, Cibelle Alexandre; Schmitz, Leandro Costa	2016		Journal Article	Web of Science	EC5
A Systems Design Exploration Approach that Illuminates Tradespaces Using Statistical Experimental Designs	SYSTEMS ENGINEERING	10.1002/sys.21352	MacCalman, Alex D.; Beery, Paul T.; Paulo, Eugene P.	2016		Journal Article	Web of Science	EC3
The Misty Grail: The Search for a Comprehensive Measure of Development and the Reasons for GDP Primacy	DEVELOPMENT AND CHANGE	10.1111/dech.12257	Felice, Emanuele	2016		Journal Article	Web of Science	EC5
Quality Management Integrated System and Reporting: Tunisian Case Study	QUALITY-ACCESS TO SUCCESS		Hakim Guermazi, Houda; Mbarek, Issam	2016		Journal Article	Web of Science	EC3
Intelligent dashboard to support for decision making in business courier company	REVISTA GESTAO & TECNOLOGIA-JOURNAL OF MANAGEMENT AND TECHNOLOGY	10.20397/g&t.v16i2.954	Ferreira, Ricardo Pinto; Martiniano, Andrea; Sassi, Renato Jose	2016		Journal Article	Web of Science	EC5
Instrument for the environmental risks management	ENGENHARIA SANITARIA E AMBIENTAL	10.1590/S1413-41522016140442	Couto Bissacot, Thaiza Clemente; Alves Correa Oliveira, Silvia Maria	2016		Journal Article	Web of Science	EC5
Dashboard report on performance on select quality indicators to cancer care providers	SCANDINAVIAN JOURNAL OF UROLOGY	10.3109/21681805.2015.1063083	Stattin, Par; Sandin, Fredrik; Sandback, Torsten; Damber, Jan-Erik; Lissbrant, Ingela Franck; Robinson, David; Bratt, Ola; Lambe, Mats	2016		Journal Article	Web of Science	EC5
Image Problem Classification for Dashboard Cameras	2016 12TH INTERNATIONAL CONFERENCE ON SIGNAL-IMAGE TECHNOLOGY & INTERNET-BASED SYSTEMS (SITIS)	10.1109/SITIS.2016.112	Hnoohom, Narit; Thanapattherakul, Thanchanok	2016		Conference Paper	Web of Science	EC3
A Personalization System for Data Visualization Platforms	2016 SIXTH INTERNATIONAL CONFERENCE ON INNOVATIVE COMPUTING TECHNOLOGY (INTECH)		Belo, Orlando; Correia, Helena; Rodrigues, Paulo; Barros, Rui	2016		Conference Paper	Web of Science	EC3
Employing Miniaturized Computers for Distributed Vulnerability Assessment	2016 11TH INTERNATIONAL CONFERENCE FOR INTERNET TECHNOLOGY AND SECURED TRANSACTIONS (ICITST)		Hu, Yi; Sulek, Dustin; Carella, Anthony; Cox, Joshua; Frame, Allyson; Cipriano, Karen; Wang, Hong-xia	2016		Conference Paper	Web of Science	EC3
Enhancing Performance of an ERP Systems with a Dashboard System	2016 INTERNATIONAL CONFERENCE ON INFORMATION MANAGEMENT AND TECHNOLOGY (ICIMTECH)		Wijaya, Santo Fernandi	2016		Conference Paper	Web of Science	EC5
DESIGN AND IMPLEMENTATION OF A STRUCTURED ADAPTIVE INDIVIDUALIZED LEARNING SYSTEM (SAILS) TO ASSIST IN THE SUCCESSFUL MATRICULATION OF STUDENTS IN COMPUTER SCIENCE	EDULEARN16: 8TH INTERNATIONAL CONFERENCE ON EDUCATION AND NEW LEARNING TECHNOLOGIES		Jean-Pierre, Ketly; Mejias, Marlon; Washington, Gloria; Burge, Legand, III	2016		Conference Paper	Web of Science	EC3
A Flexible Architecture for Selection and Visualization of Information in Emergency Situations	2016 IEEE INTERNATIONAL CONFERENCE ON SYSTEMS, MAN, AND CYBERNETICS (SMC)		Nascimento, Bruno S.; Vivacqua, Adriana S.; Borges, Marcos R. S.	2016		Conference Paper	Web of Science	EC3
Uniformization, organization, association and use of metadata from multiple content providers and manufacturers: A close look at the Building Automation System (BAS) sector	2016 IEEE INTERNATIONAL CONFERENCE ON BIG DATA (BIG DATA)		Nesztler, Thibaud; Kasper, Don; Cieorgescu, Michael; Loire, Sophie; Mezic, Igor	2016		Conference Paper	Web of Science	EC3
TRADESPACE ANALYSIS FOR MULTIPLE PERFORMANCE MEASURES	2016 WINTER SIMULATION CONFERENCE (WSC)		MacCalman, Alex D.; Sanchez, Susan M.; McDonald, Mary L.; Goerger, Simon R.; Karl, Andrew T.	2016		Conference Paper	Web of Science	EC3
Designing manufacturing dashboards on the basis of a Key Performance Indicator survey	FACTORIES OF THE FUTURE IN THE DIGITAL ENVIRONMENT	10.1016/j.procir.2016.11.107	Tokola, Henri; Groeger, Christoph; Jarvenpaa, Eeva; Niemi, Esko	2016		Conference Paper	Web of Science	EC3
Dynamic Monitoring Dashboards Through Composition of Web and Visualization Services	INTERNET OF THINGS: IOT INFRASTRUCTURES, IOT 360, PT II	10.1007/978-3-319-47075-7_50	Van Hoecke, Sofie; Huys, Cynric; Janssens, Olivier; Verborgh, Ruben; Van de Walle, Rik	2016		Conference Paper	Web of Science	EC3
Peepdeck: a dashboard for the distributed design studio	PROCEEDINGS OF THE 2016 FEDERATED CONFERENCE ON COMPUTER SCIENCE AND INFORMATION SYSTEMS (FEDCSIS)	10.15439/2016F504	Munoz-Alcantara, Jesus; Kosnar, Petr; Funk, Mathias; Markopoulos, Panos	2016		Conference Paper	Web of Science	EC3
Analyzing air pollution on the urban environment	2016 39TH INTERNATIONAL CONVENTION ON INFORMATION AND COMMUNICATION TECHNOLOGY, ELECTRONICS AND MICROELECTRONICS (MIPRO)		Baralis, Elena; Cerquitelli, Tania; Chiusano, Silvia; Garza, Paolo; Kavoosifar, Mohammad Reza	2016		Conference Paper	Web of Science	EC3
Re-examining HPC Energy Efficiency Dashboard Elements	2016 IEEE 30TH INTERNATIONAL PARALLEL AND DISTRIBUTED PROCESSING SYMPOSIUM WORKSHOPS (IPDPSW)	10.1109/IPDPSW.2016.184	Bates, Natalie; Hsu, Chung-Hsing; Imam, Neena; Wilde, Torsten; Sartor, Dale	2016		Conference Paper	Web of Science	EC3
From Data to Decisions	9TH INTERNATIONAL CONFERENCE ON THEORY AND PRACTICE OF ELECTRONIC GOVERNANCE (ICEGOV 2016)	10.1145/2910019.2910032	Sokhn, Maria; Cotting, Alexandre; Evequoz, Florian; Zufferey, Arnaud	2016		Conference Paper	Web of Science	EC3
Online course selection: using course dashboards to inform student enrollment decisions	OPEN LEARNING	10.1080/02680513.2016.1227699	Marshall, James	2016		Journal Article	Web of Science	EC3
Challenges in Developing an A viation Operational Performance Dashboard Identification of Quantitative Performance Anomalies Using Statistical Limits	2016 INTEGRATED COMMUNICATIONS NAVIGATION AND SURVEILLANCE (ICNS)		Cooper, Wayne; Esmaeilzadeh, Ehsan; Flynn, Bob; Schrader, Phil	2016		Conference Paper	Web of Science	EC3
Multidimensional dashboards for evaluating strategic brand management processes for multi-brand companies	12TH INTERNATIONAL STRATEGIC MANAGEMENT CONFERENCE, ISMC 2016	10.1016/j.sbspro.2016.11.062	Erkollar, Alptekin; Oberer, Birgit	2016		Conference Paper	Web of Science	EC3
Developing a Real-Time Monitoring and Alerting Capability for Traffic Flow Management	2016 IEEE/AIAA 35TH DIGITAL AVIONICS SYSTEMS CONFERENCE (DASC)		Tien, Shin-Lai (Alex); DeArmon, James; Bateman, Hilton; Freer, Duane; Somersall, Patrick	2016		Conference Paper	Web of Science	EC3
Learning analytics in practice The effects of adaptive educational technology Snappet on students' arithmetic skills	LAK '16 CONFERENCE PROCEEDINGS: THE SIXTH INTERNATIONAL LEARNING ANALYTICS & KNOWLEDGE CONFERENCE,	10.1145/2883851.2883892	Molenaar, Inge; Knoop-van Campen, Carolien	2016		Conference Paper	Web of Science	EC3
Geo-Identification of Web Users through Logs using ELK Stack	2016 6th International Conference - Cloud System and Big Data Engineering (Confluence)		Prakash, Tarun; Kakkar, Misha; Patel, Kritika	2016		Conference Paper	Web of Science	EC3
Green Stormwater Infrastructure Monitoring of Philadelphia's Green City, Clean Waters Program	Water, Wastewater, and Stormwater and Urban Watershed Symposium		Heffernan, Taylor; White, Stephen; Krechmer, Tyler; Manna, Nicholas; Bergerson, Chris; Olsen, Mira; Cruz, Jay	2016		Conference Paper	Web of Science	EC3
PrivacyInsight: The Next Generation Privacy Dashboard	PRIVACY TECHNOLOGIES AND POLICY, APF 2016	10.1007/978-3-319-44760-5_9	Bier, Christoph; Kuehne, Kay; Beyerer, Juergen	2016		Conference Paper	Web of Science	EC3
Designing Architecture of Information Dashboard System to Monitor Implementation Performance of Economic Census 2016 in Statistics Indonesia	2016 4TH INTERNATIONAL CONFERENCE ON INFORMATION AND COMMUNICATION TECHNOLOGY (ICOICT)		Zulyadi; Lubis, Adyanata; Hayadi, Herawan	2016		Conference Paper	Web of Science	EC3
Requirement Pattern Based on Dependencies of Plan in i* for Detecting Proactivity in Information-Technology Systems	REVISTA CUBANA DE INGENIERIA		Perez Acosta, Alain; Moreno Espino, Mailyn	2016		Journal Article	Web of Science	EC3
Operational metrics for the ESO Very Large Telescope: Lessons learned and future steps	OBSERVATORY OPERATIONS: STRATEGIES, PROCESSES, AND SYSTEMS VI	10.1117/12.2233588	Primas, F.; Marteau, S.; Tacconi-Garman, L. E.; Mainieri, V.; Mysore, S.; Rejkuba, M.; Hilker, M.; Patat, F.; Sterzik, M.; Kaufer, A.; Mieske, S.	2016		Conference Paper	Web of Science	EC3
Corporate frameworks and technological products focusing alarmistic and monitoring incidators of control and performance	2016 11TH IBERIAN CONFERENCE ON INFORMATION SYSTEMS AND TECHNOLOGIES (CISTI)		Marcao, Ricardo Pateiro; Pestana, Gabriel; Sousa, Maria Jose	2016		Conference Paper	Web of Science	EC3
Data Reductions and Data Quality for the High Resolution Spectrograph on the Southern African Large Telescope	GROUND-BASED AND AIRBORNE INSTRUMENTATION FOR ASTRONOMY VI	10.1117/12.2232653	Crawford, S. M.; Crause, Lisa; Depagne, Eric; Illkiewicz, Krystian; Schroeder, Anja; Kuhn, Rudolf; Hettlage, Christian; Colmenero, Encarni Romero; Kniazev, Alexei; Vaisanen, Petri	2016		Conference Paper	Web of Science	EC3
Understanding learning at a glance: An overview of learning dashboard studies	LAK '16 CONFERENCE PROCEEDINGS: THE SIXTH INTERNATIONAL LEARNING ANALYTICS & KNOWLEDGE CONFERENCE,	10.1145/2883851.2883930	Schwendimann, Beat A.; Rodriguez-Triana, Maria Jesus; Vozniuk, Andrii; Prieto, Luis P.; Boroujenii, Mina Shirvani; Holzer, Adrian; Gillet, Denis; Dillenbourg, Pierre	2016		Conference Paper	Web of Science	EC3
Asset Planning Performance Measurement	PROCEEDINGS OF THE 10TH WORLD CONGRESS ON ENGINEERING ASSET MANAGEMENT (WCEAM 2015)	10.1007/978-3-319-27064-7_8	Arthur, Daniel; Schoenmaker, R.; Hodkiewicz, Melinda; Muruvan, Sugandree	2016		Conference Paper	Web of Science	EC3
Evidence-Based Software Portfolio Management: A Tool Description and Evaluation	PROCEEDINGS OF THE 20TH INTERNATIONAL CONFERENCE ON EVALUATION AND ASSESSMENT IN SOFTWARE ENGINEERING 2016 (EASE '16)	10.1145/2915970.2916012	Huijgens, Hennie	2016		Conference Paper	Web of Science	EC3
Enhancing the Professional Vision of Teachers: A Physiological Study of Teaching Analytics Dashboards of Students' Repertory Grid Exercises in Business Education	PROCEEDINGS OF THE 49TH ANNUAL HAWAII INTERNATIONAL CONFERENCE ON SYSTEM SCIENCES (HICSS 2016)	10.1109/HICSS.2016.14	Pantazos, Kostas; Vatrapu, Ravi	2016		Conference Paper	Web of Science	EC3
Collection Dashboards for Selectors	ROLL WITH THE TIMES OR THE TIMES ROLL OVER YOU	10.5703/1288284316433	Cronk, Lindsay A.; Gao, Wenli	2016		Conference Paper	Web of Science	EC3
Introducing the Getting Found Web Analytics Cookbook for Monitoring Search Engine Optimization of Digital Repositories	QUALITATIVE & QUANTITATIVE METHODS IN LIBRARIES		Arlitsch, Kenning; OBrien, Patrick	2015		Journal Article	Web of Science	EC5
Product portfolio management - Targets and key performance indicators for product portfolio renewal over life cycle	INTERNATIONAL JOURNAL OF PRODUCTION ECONOMICS	10.1016/j.ijpe.2015.05.034	Tolonen, Arto; Shahmarichatghieh, Marzieh; Harkonen, Janne; Haapasalo, Harri	2015		Journal Article	Web of Science	EC5
Control limits for building energy end use based on frequency analysis and quantile regression	ENERGY EFFICIENCY	10.1007/s12053-015-9342-6	Henze, Gregor P.; Pless, Shanti; Petersen, Anya; Long, Nicholas; Scambos, Alexander T.	2015		Journal Article	Web of Science	EC5
ISCAHN TREATMENT DASHBOARD: PROVIDING CLINICIAN DECISION SUPPORT WITH DATA GENERATED AT THE POINT OF CARE	Asia-Pacific Journal of Clinical Oncology		Bell, Graeme; Chang, Chee Fon	2015		Journal Article	Web of Science	EC3
Lean Hospital(ist)s	HOSPITAL MEDICINE CLINICS	10.1016/j.ehmc.2015.06.008	Swartz, Joseph; Davis, Deanna; Graban, Mark	2015		Journal Article	Web of Science	EC3
Palliative and End-of-Life Care Quality Performance Indicators Dashboard	JOURNAL OF PALLIATIVE CARE		Jajszczok, Max	2015		Journal Article	Web of Science	EC3
Language of Improvement: Metrics, Key Performance Indicators, Benchmarks, Analytics, Scorecards, and Dashboards	AORN JOURNAL	10.1016/j.aorn.2015.07.015	Baker, Joy Don	2015		Journal Article	Web of Science	EC3
Proteogenomics Dashboard for the Human Proteome Project	JOURNAL OF PROTEOME RESEARCH	10.1021/acs.jproteome.5b00466	Tabas-Madrid, Daniel; Alves-Cruzeiro, Joao; Segura, Victor; Guruceaga, Elizabeth; Vialas, Vital; Prieto, Gorka; Garcia, Carlos; Corrales, Fernando J.; Pablo Albar, Juan; Pascual-Montano, Alberto	2015		Journal Article	Web of Science	EC3
Support for Management of Multiple Comorbidities through a Performance Measure Clinical Dashboard for Primary Care	JOURNAL OF THE AMERICAN GERIATRICS SOCIETY		Goldstein, M. K.; Tu, S. W.; Martins, S. B.; Oshiro, C.; Yuen, K.; Hwang, T.; Wang, D.; Furman, A.; Ashcraft, M.; Heidenreich, P.	2015		Journal Article	Web of Science	EC3
Identifying potential types of guidance for supporting student inquiry when using virtual and remote labs in science: a literature review	ETR&D-EDUCATIONAL TECHNOLOGY RESEARCH AND DEVELOPMENT	10.1007/s11423-015-9370-0	Zacharia, Zacharias C.; Manoli, Constantinos; Xenofontos, Nikoletta; de Jong, Ton; Pedaste, Margus; van Riesen, Siswa A. N.; Kamp, Ellen T.; Maeeots, Mario; Siiman, Leo; Tsourlidaki, Eleftheria	2015		Journal Article	Web of Science	EC3
Humanitarian Logistics Dashboards Design-related Requirements Analysis	PROCEEDINGS OF THE FIFTH IEEE GLOBAL HUMANITARIAN TECHNOLOGY CONFERENCE GHTC 2015		Widera, Adam; Hellingrath, Bernd; Bubbich, Carsten	2015		Conference Paper	Web of Science	EC3
Tracking Events in Mobile Device Management System	2015 6TH INTERNATIONAL CONFERENCE ON INFORMATION, INTELLIGENCE, SYSTEMS AND APPLICATIONS (IISA)		Ngoc Duong Bui; Kravets, Alla Grigorievna; Tuan Anh Nguyen; Le Thanh Tung Nguyen	2015		Conference Paper	Web of Science	EC3
Tweeting Traffic: Analyzing Twitter for generating real-time city traffic insights and predictions	COMPANION PROCEEDINGS OF THE SECOND ACM IKDD CONFERENCE ON DATA SCIENCES (CODS)	10.1145/2778865.2778874	Tejaswin, Priyam; Kumar, Rohan; Gupta, Siddharth	2015		Conference Paper	Web of Science	EC5
BreakFast: Analyzing Celerity Of News	2015 IEEE 14TH INTERNATIONAL CONFERENCE ON MACHINE LEARNING AND APPLICATIONS (ICMLA)	10.1109/ICMLA.2015.25	Wang, Shuguang; Han, Eui-Hong (Sam)	2015		Conference Paper	Web of Science	EC5
Managing Ubiquitous Connectivity: Mobile Media Flow Service Systems	2015 IEEE World Congress on Services	10.1109/SERVICES.2015.25	Kolb, Darl; Ivaturi, Koteswara; Henderson, Sarah; Srinivasan, Ananth	2015		Conference Paper	Web of Science	EC3
APPLYING HYBRID SDN IN LTE/EPC ARCHITECTURE USING OPENFLOW AND NETFLOW CONCEPTS	2015 WORLD CONGRESS ON INFORMATION TECHNOLOGY AND COMPUTER APPLICATIONS (WCITCA)		Amine Harrabi, Med; Jeridi, Maroua; Amri, Noura; Jerbi, Med Rabii; Jrine, Acem; Khamassi, Roussem	2015		Conference Paper	Web of Science	EC5
A Customized Dashboard for VM Provisioning Using OpenStack	PROCEEDINGS 7TH INTERNATIONAL CONFERENCE ON COMPUTATIONAL INTELLIGENCE, COMMUNICATION SYSTEMS AND NETWORKS CICSYN 2015	10.1109/CICSyN.2015.40	Anchalia, Prajesh P.; Gupta, Pracheta; Shetty, Jyoti	2015		Conference Paper	Web of Science	EC3
MyStream: an in browser stream processing personalization service to follow events from Twitter	2015 THIRD IEEE WORKSHOP ON HOT TOPICS IN WEB SYSTEMS AND TECHNOLOGIES (HOTWEB)	10.1109/HotWeb.2015.12	Boutet, Antoine; Laforest, Frederique; Frenot, Stephane; Reimert, Damien	2015		Conference Paper	Web of Science	EC3
A Mobile Personal Residential Electricity Dashboard	2015 19TH INTERNATIONAL CONFERENCE ON INFORMATION VISUALISATION IV 2015	10.1109/iV.2015.43	Apperley, Mark; Kalyan, Jishaal	2015		Conference Paper	Web of Science	EC3
SQA-Profiles: Rule-Based Activity Profiles for Continuous Integration Environments	2015 22ND INTERNATIONAL CONFERENCE ON SOFTWARE ANALYSIS, EVOLUTION, AND REENGINEERING (SANER)		Brandtner, Martin; Mueller, Sebastian C.; Leitner, Philipp; Gall, Harald C.	2015		Conference Paper	Web of Science	EC3
Analysis and Optimization in Smart Manufacturing based on a Reusable Knowledge Base for Process Performance Models	PROCEEDINGS 2015 IEEE INTERNATIONAL CONFERENCE ON BIG DATA		Brodsky, Alexander; Shao, Guodong; Krishnamoorthy, Mohan; Narayanan, Anantha; Menasce, Daniel; Ak, Ronay	2015		Conference Paper	Web of Science	EC3
Performance dashboards as a tool to monitor the result of students learning process	E-MENTOR	10.15219/em60.1184	Ziuzianski, Piotr; Furmankiewicz, Malgorzata; Soltysik-Piorunkiewicz, Anna	2015		Journal Article	Web of Science	EC3
Attentional Switch Characteristics are Correlated with the Performance of Simulated Aviation Task	HCI INTERNATIONAL 2015 - POSTERS' EXTENDED ABSTRACTS, PT II	10.1007/978-3-319-21383-5_101	Du, Feng; Zhang, Jie; Dai, Mengnuo	2015		Conference Paper	Web of Science	EC3
RETROSPECTIVE ANALYSIS OF USING MANAGING INSTRUMENTS IN ROMANIA: CORRELATION BETWEEN DASHBOARDS, INDIVIDUAL AND GLOBAL PERFORMANCE	PROCEEDINGS OF THE 10TH INTERNATIONAL CONFERENCE ACCOUNTING AND MANAGEMENT INFORMATION SYSTEMS (AMIS 2015)		Serban, Claudia-Elena; Roibu, Georgiana-Nicuta; Toader, George-Andrei	2015		Conference Paper	Web of Science	EC3
Design of Metrics for e-Word-of-Mouth Evaluation From Unstructured Data for Banking Sector	PROCEEDINGS OF THE 16TH EUROPEAN CONFERENCE ON KNOWLEDGE MANAGEMENT (ECKM 2015)		Sperkova, Lucie; Skola, Petr	2015		Conference Paper	Web of Science	EC3
A sustainable urban logistics dashboard from the perspective of a group of operational managers	MANAGEMENT RESEARCH REVIEW	10.1108/MRR-11-2014-0260	Morana, Joelle; Gonzalez-Feliu, Jesus	2015		Journal Article	Web of Science	EC3
ENVIRONMENTAL CHANGES AND THEIR INFLUENCES ON PERFORMANCE OF A COMPANY BY USING ECO-DASHBOARD	JOURNAL OF ENVIRONMENTAL PROTECTION AND ECOLOGY		Capusneanu, S.; Ivan, R.; Topor, D. I.; Oprea, D. -M.; Muntean, A.	2015		Journal Article	Web of Science	EC3
Interactive Tweaking of Text Analytics Dashboards	DATABASES IN NETWORKED INFORMATION SYSTEMS (DNIS 2015)		Nandi, Arnab; Huang, Ziqi; Cao, Man; Elsner, Micha; Jiang, Lilong; Parthasarathy, Srinivasan; Venkatachalam, Ramiya	2015		Conference Paper	Web of Science	EC3
Observing, Coaching and Reflecting: A Multi-modal Natural Language-based Dialogue System in a Learning Context	WORKSHOP PROCEEDINGS OF THE 11TH INTERNATIONAL CONFERENCE ON INTELLIGENT ENVIRONMENTS	10.3233/978-1-61499-530-2-220	Van Helvert, Joy; Van Rosmalen, Peter; Borner, Dirk; Petukhova, Volha; Alexandersson, Jan	2015		Conference Paper	Web of Science	EC3
MAINTAINING AND IMPROVING AMTRAK'S ACELA FLEET WITH INTELLIGENT DATA	PROCEEDINGS OF THE ASME JOINT RAIL CONFERENCE, 2015		Ward, Lamont B.; Byrne, David P.	2015		Conference Paper	Web of Science	EC3
Development of the Learning Analytics Dashboard to Support Students' Learning Performance	JOURNAL OF UNIVERSAL COMPUTER SCIENCE		Park, Yeonjeong; Jo, Il-Hyun	2015		Journal Article	Web of Science	EC3
Monitoring the citizens' perception on urban security in Smart City environments	2015 13TH IEEE INTERNATIONAL CONFERENCE ON DATA ENGINEERING WORKSHOPS (ICDEW)		Cagliero, Luca; Cerquitelli, Tania; Chiusano, Silvia; Garino, Pierangelo; Nardone, Marco; Pralio, Barbara; Venturini, Luca	2015		Conference Paper	Web of Science	EC3
An Efficient Multimedia Transmission Control Methodology based on NFV	2015 5TH INTERNATIONAL CONFERENCE ON IT CONVERGENCE AND SECURITY (ICITCS)		Kim, Jisu; Gemoh, T.; Park, Sanghyun; Kim, Jinsul; Yoon, Sunghyun; Ryu, Ho-Yong	2015		Conference Paper	Web of Science	EC3
Teaching Predictive Model Management in MIS Classrooms: A Tutorial	COMMUNICATIONS OF THE ASSOCIATION FOR INFORMATION SYSTEMS		Balkan, Sule; Demirkan, Haluk	2015		Journal Article	Web of Science	EC3
Leveraging Social Networks for Strategic Success	INTERNATIONAL JOURNAL OF BUSINESS COMMUNICATION	10.1177/2329488414560283	Eisenberg, Eric M.; Johnson, Zachary; Pieterson, Willem	2015		Journal Article	Web of Science	EC3
Exploring Student Interactions: Learning Analytics Tools for Student Tracking	LEARNING AND COLLABORATION TECHNOLOGIES, LCT 2015	10.1007/978-3-319-20609-7_6	Angel Conde, Miguel; Hernandez-Garcia, Angel; Garcia-Penalvo, Francisco J.; Luisa Sein-Echaluce, Maria	2015		Conference Paper	Web of Science	EC3
Management model in incubators and performance of maps	REVISTA CIENCIAS ADMINISTRATIVAS	10.5020/2318-0722.2015.v21n1p112	Souza, Lieda Amaral; Dantas, Pablo Fernandes; El Aouar, Walid Abbas; Silva Barreto, Lais Karla	2015		Journal Article	Web of Science	EC3
G-OLA: Generalized On-Line Aggregation for Interactive Analysis on Big Data	SIGMOD'15: PROCEEDINGS OF THE 2015 ACM SIGMOD INTERNATIONAL CONFERENCE ON MANAGEMENT OF DATA	10.1145/2723372.2735381	Zeng, Kai; Agarwal, Sameer; Dave, Ankur; Armbrust, Michael; Stoica, Ion	2015		Conference Paper	Web of Science	EC3
DataTone: Managing Ambiguity in Natural Language Interfaces for Data Visualization	UIST'15: PROCEEDINGS OF THE 28TH ANNUAL ACM SYMPOSIUM ON USER INTERFACE SOFTWARE AND TECHNOLOGY	10.1145/2807442.2807478	Gao, Tong; Dontcheva, Mira; Adar, Eytan; Liu, Zhicheng; Karahalios, Karrie	2015		Conference Paper	Web of Science	EC3
National survey of perineal trauma and its subsequent management in the United Kingdom	INTERNATIONAL UROGYNECOLOGY JOURNAL	10.1007/s00192-014-2406-x	Thiagamoorthy, G.; Johnson, A.; Thakar, R.; Sultan, A. H.	2014		Journal Article	Web of Science	EC3
A Biodiversity Indicators Dashboard: Addressing Challenges to Monitoring Progress towards the Aichi Biodiversity Targets Using Disaggregated Global Data	PLOS ONE	10.1371/journal.pone.0112046	Han, Xuemei; Smyth, Regan L.; Young, Bruce E.; Brooks, Thomas M.; de Lozada, Alexandra Sanchez; Bubb, Philip; Butchart, Stuart H. M.; Larsen, Frank W.; Hamilton, Healy; Hansen, Matthew C.; Turner, Will R.	2014		Journal Article	Web of Science	EC5
Plotting Performance Improvement Progress Through the Development of a Trauma Dashboard	JOURNAL OF TRAUMA NURSING	10.1097/JTN.0000000000000067	Hochstuhl, Diane C.; Elwell, Sean	2014		Journal Article	Web of Science	EC3
Assessing technical performance in differential gene expression experiments with external spike-in RNA control ratio mixtures	NATURE COMMUNICATIONS	10.1038/ncomms6125	Munro, Sarah A.; Lund, Steven P.; Pine, P. Scott; Binder, Hans; Clevert, Djork-Arne; Conesa, Ana; Dopazo, Joaquin; Fasold, Mario; Hochreiter, Sepp; Hong, Huixiao; Jafari, Nadereh; Kreil, David P.; Labaj, Pawel P.; Li, Sheng; Liao, Yang; Lin, Simon M.; Meehan, Joseph; Mason, Christopher E.; Santoyo-Lopez, Javier; Setterquist, Robert A.; Shi, Leming; Shi, Wei; Smyth, Gordon K.; Stralis-Pavese, Nanc…	2014		Journal Article	Web of Science	EC5
Enablers and Barriers to Implementing Unit-Specific Nursing Performance Dashboards	JOURNAL OF NURSING CARE QUALITY	10.1097/NCQ.0000000000000064	Jeffs, Lianne; Lo, Joyce; Beswick, Susan; Chuun, Aline; Lai, Yonda; Campbell, Heather; Ferris, Ella	2014		Journal Article	Web of Science	EC3
Exploring multi-actor value creation in IT service processes	JOURNAL OF INFORMATION TECHNOLOGY	10.1057/jit.2014.1	Lempinen, Heikki; Rajala, Risto	2014		Journal Article	Web of Science	EC5
Adaptation and use of RCOG maternity dashboard in India	BJOG-AN INTERNATIONAL JOURNAL OF OBSTETRICS AND GYNAECOLOGY		Kallur, S. D.	2014		Journal Article	Web of Science	EC3
Improving outcomes for patients with type 2 diabetes using general practice networks: a quality improvement project in east London	BMJ QUALITY & SAFETY	10.1136/bmjqs-2013-002008	Hull, Sally; Chowdhury, Tahseen A.; Mathur, Rohini; Robson, John	2014		Journal Article	Web of Science	EC3
A Real Time Mission-Critical Business Intelligence for Development of Mixture Composition on Aromatherapy Product Based on Customer Personality Type	2014 6TH INTERNATIONAL CONFERENCE ON INFORMATION TECHNOLOGY AND ELECTRICAL ENGINEERING (ICITEE)		Djatna, Taufik; Santosa, Ida Bagus Dharma Yoga	2014		Conference Paper	Web of Science	EC3
Do Distracting Dashboards Matter? Evidence from an Eye Tracking Study	INFORMATION SYSTEMS: EDUCATION, APPLICATIONS, RESEARCH		Bera, Palash	2014		Conference Paper	Web of Science	EC3
Application of self-tuning High-fidelity Dynamic Simulation model for Soft-sensing.	PROCEEDINGS OF THE 8TH INTERNATIONAL CONFERENCE ON FOUNDATIONS OF COMPUTER-AIDED PROCESS DESIGN		Chowdhary, Abhisek Roy	2014		Conference Paper	Web of Science	EC3
Design and evaluation of a widget-based dashboard for awareness support in Research Networks	INTERACTIVE LEARNING ENVIRONMENTS	10.1080/10494820.2012.707126	Reinhardt, Wolfgang; Mletzko, Christian; Drachsler, Hendrik; Sloep, Peter B.	2014		Journal Article	Web of Science	EC3
Balanced scoreboard, the performance tool in higher education: Establishment of performance indicators	5TH WORLD CONFERENCE ON EDUCATIONAL SCIENCES	10.1016/j.sbspro.2014.01.984	Khalid, Snadrou; Knouzi, Noureddine; Tanane, Omar; Talbi, Mohammed	2014		Conference Paper	Web of Science	EC3
Conflicts of interests in the accounting reporting area of European social fund financed operations in Romania	2ND WORLD CONFERENCE ON BUSINESS, ECONOMICS AND MANAGEMENT	10.1016/j.sbspro.2013.12.447	Danescu, Tatiana; Dogar, Cristian	2014		Conference Paper	Web of Science	EC3
Workflows in a Dashboard: A New Generation of Usability	2014 9TH WORKSHOP ON WORKFLOWS IN SUPPORT OF LARGE-SCALE SCIENCE (WORKS)	10.1109/WORKS.2014.6	Gesing, Sandra; Atkinson, Malcolm; Filgueira, Rosa; Taylor, Ian; Jones, Andrew; Stankovski, Vlado; Liew, Chee Sun; Spinuso, Alessandro; Terstyanszky, Gabor; Kacsuk, Peter	2014		Conference Paper	Web of Science	EC3
Device Cloud platform with customizable Remote User Interfaces	2014 IEEE FOURTH INTERNATIONAL CONFERENCE ON CONSUMER ELECTRONICS BERLIN (ICCE-BERLIN)		Radovanovic, Sasa; Majstorovic, Bojan; Kukolj, Sandra; Bjelica, Milan Z.	2014		Conference Paper	Web of Science	EC3
Towards a centralized Grid Speedometer	20TH INTERNATIONAL CONFERENCE ON COMPUTING IN HIGH ENERGY AND NUCLEAR PHYSICS (CHEP2013), PARTS 1-6	10.1088/1742-6596/513/3/032028	Dzhunov, I.; Andreeva, J.; Fajardo, E.; Gutsche, O.; Luyckx, S.; Saiz, P.	2014		Conference Paper	Web of Science	EC5
A Game-based Approach to Understand Human Factors in Supply Chains and Quality Management	2ND ICRM 2014 INTERNATIONAL CONFERENCE ON RAMP-UP MANAGEMENT	10.1016/j.procir.2014.05.033	Stiller, Sebastian; Falk, Bjoern; Philipsen, Ralf; Brauner, Philipp; Schmitt, Robert; Ziefle, Martina	2014		Conference Paper	Web of Science	EC5
Cloud-based Auction Tower for Perishable Supply Chain Trading	8TH INTERNATIONAL CONFERENCE ON DIGITAL ENTERPRISE TECHNOLOGY - DET 2014 DISRUPTIVE INNOVATION IN MANUFACTURING ENGINEERING TOWARDS THE 4TH INDUSTRIAL REVOLUTION	10.1016/j.procir.2014.10.046	Cheng, Meng; Luo, Hao; Zhong, Ray Y.; Lan, Shulin; Huang, George Q.	2014		Conference Paper	Web of Science	EC3
Collection Development and Data Visualization: How Interactive Graphic Displays Are Transforming Collection Development Decisions	CHARLESTON CONFERENCE PROCEEDINGS 2014: THE IMPORTANCE OF BEING EARNEST	10.5703/1288284315637	Borrego, Paulina; Lewellen, Rachel	2014		Conference Paper	Web of Science	EC3
A decision-support system for the design and management of warehousing systems	COMPUTERS IN INDUSTRY	10.1016/j.compind.2013.08.007	Accorsi, Riccardo; Manzini, Riccardo; Maranesi, Fausto	2014		Journal Article	Web of Science	EC3
Multimodal Management	PROCEEDINGS OF THE 2ND INTERNATIONAL CONFERENCE ON MANAGEMENT, LEADERSHIP AND GOVERNANCE (ICMLG 2014)		Zelena, Veronika	2014		Conference Paper	Web of Science	EC3
Data Mining Meets the Needs of Disaster Information Management	IEEE TRANSACTIONS ON HUMAN-MACHINE SYSTEMS	10.1109/THMS.2013.2281762	Zheng, Li; Shen, Chao; Tang, Liang; Zeng, Chunqiu; Li, Tao; Luis, Steve; Chen, Shu-Ching	2013		Journal Article	Web of Science	EC3
Resilience Quantification and Its Application to a Residential Building Subject to Hurricane Winds	INTERNATIONAL JOURNAL OF DISASTER RISK SCIENCE	10.1007/s13753-013-0012-z	Tokgoz, Berna Eren; Gheorghe, Adrian V.	2013		Journal Article	Web of Science	EC3
REDD plus emissions estimation and reporting: dealing with uncertainty	ENVIRONMENTAL RESEARCH LETTERS	10.1088/1748-9326/8/3/034009	Pelletier, Johanne; Martin, Davy; Potvin, Catherine	2013		Journal Article	Web of Science	EC3
Enhancing organizational sensemaking: An examination of the interactive effects of sales capabilities and marketing dashboards	INDUSTRIAL MARKETING MANAGEMENT	10.1016/j.indmarman.2013.02.017	Krush, Michael T.; Agnihotri, Raj; Trainor, Kevin J.; Nowlin, Edward L.	2013		Journal Article	Web of Science	EC3
Effects of a computerized feedback intervention on safety performance by junior doctors: results from a randomized mixed method study	BMC MEDICAL INFORMATICS AND DECISION MAKING	10.1186/1472-6947-13-63	Redwood, Sabi; Ngwenya, Nothando B.; Hodson, James; Ferner, Robin E.; Coleman, Jamie J.	2013		Journal Article	Web of Science	EC3
THE USE OF INDIVIDUALIZED DASHBOARDS AND PAY-FOR-PERFORMANCE TO IMPROVE VENOUS THROMBOEMBOLISM PROPHYLAXIS COMPLIANCE BY HOSPITALISTS	JOURNAL OF GENERAL INTERNAL MEDICINE		Michtalik, Henry J.; Carolan, Howard T.; Streiff, Michael B.; Haut, Elliott R.; Finkelstein, Joseph; Durkin, Nowella; Padmanaban, Murali A.; Lau, Brandyn D.; Brotman, Daniel	2013		Journal Article	Web of Science	EC3
DEVELOPMENT OF AN INTERACTIVE, WEB-BASED COMPREHENSIVE PERFORMANCE DASHBOARD FOR USE IN PRIMARY CARE PRACTICE NETWORKS	JOURNAL OF GENERAL INTERNAL MEDICINE		Ward, Charlotte E.; He, Wei; Ashburner, Jeffrey M.; Atlas, Steven J.	2013		Journal Article	Web of Science	EC3
The Impact of Brand Rating Dispersion on Firm Value	JOURNAL OF MARKETING RESEARCH	10.1509/jmr.12.0188	Luo, Xueming; Raithel, Sascha; Wiles, Michael A.	2013		Journal Article	Web of Science	EC3
Utilization of Dashboard Technology in Academic Radiology Departments: Results of a National Survey	JOURNAL OF THE AMERICAN COLLEGE OF RADIOLOGY	10.1016/j.jacr.2012.09.030	Mansoori, Bahar; Novak, Ronald D.; Sivit, Carlos J.; Ros, Pablo R.	2013		Journal Article	Web of Science	EC3
A voluntary performance evaluation of a regional paediatric HIV centre using quality dashboard markers	HIV MEDICINE		Tan, A.; Patni, S.; Urooj, F.; Rowson, K.; McMaster, P.	2013		Journal Article	Web of Science	EC3
An ISA-95-based manufacturing intelligence system in support of lean initiatives	INTERNATIONAL JOURNAL OF ADVANCED MANUFACTURING TECHNOLOGY	10.1007/s00170-012-4223-z	Unver, Hakki Ozgur	2013		Journal Article	Web of Science	EC3
Towards better measurement of household food security: Harmonizing indicators and the role of household surveys	GLOBAL FOOD SECURITY-AGRICULTURE POLICY ECONOMICS AND ENVIRONMENT	10.1016/j.gfs.2012.11.006	Carletto, Calogero; Zezza, Alberto; Banerjee, Raka	2013		Journal Article	Web of Science	EC3
Business Intelligence admission to Hospital emergency	PROCEEDINGS OF THE 2013 8TH IBERIAN CONFERENCE ON INFORMATION SYSTEMS AND TECHNOLOGIES (CISTI 2013)		Barrento, Manuel; Caiado, Jose Carlos; Neto, Miguel de Castro	2013		Conference Paper	Web of Science	EC5
Data Mart With Lean Six Sigma Concept for Performance Level Assessment in Knowledge Management Framework	PROCEEDINGS OF THE 14TH EUROPEAN CONFERENCE ON KNOWLEDGE MANAGEMENT (ECKM 2013), VOLS 1 AND 2		Sahno, Jevgeni; Shevtshenko, Eduard; Karaulova, Tatjana	2013		Conference Paper	Web of Science	EC5
Managing Patients' Wait Time in Specialist Out-patient Clinic Using Real-time Data from Existing Queue Management and ADT Systems	MEDINFO 2013: PROCEEDINGS OF THE 14TH WORLD CONGRESS ON MEDICAL AND HEALTH INFORMATICS, PTS 1 AND 2	10.3233/978-1-61499-289-9-951	Ju, John Chen; Ann, Gan Soon; Wee, Justine Tan Siew; Yuchi, Peter Huang; Mei, Chan Mei; Mei, Sharon Wong Mei; Weng, Fong Kam	2013		Conference Paper	Web of Science	EC5
Agent based Resource Monitoring system in IaaS Cloud Environment	FIRST INTERNATIONAL CONFERENCE ON COMPUTATIONAL INTELLIGENCE: MODELING TECHNIQUES AND APPLICATIONS (CIMTA) 2013	10.1016/j.protcy.2013.12.353	Meera, A.; Swamynathan, S.	2013		Conference Paper	Web of Science	EC3
Interactive Software Maps for Web-Based Source Code Analysis	WEB3D 2013: 18TH INTERNATIONAL CONFERENCE ON 3D WEB TECHNOLOGY		Limberger, Daniel; Wasty, Benjamin; Truemper, Jonas; Doellner, Juergen	2013		Conference Paper	Web of Science	EC2
Implementation of a Corporate Performance Management System in a Large City	PROCEEDINGS OF THE 4TH INTERNATIONAL CONFERENCE ON INFORMATION SYSTEMS MANAGEMENT AND EVALUATION (ICIME 2013)		Tudor, Mark; Hart, Mike	2013		Conference Paper	Web of Science	EC2
Intrapartum care quality indicators: a systematic approach for achieving consensus	EUROPEAN JOURNAL OF OBSTETRICS & GYNECOLOGY AND REPRODUCTIVE BIOLOGY	10.1016/j.ejogrb.2012.09.018	Sibanda, Thabani; Fox, Robert; Draycott, Timothy J.; Mahmood, Tahir; Richmond, David; Simms, Rebecca A.	2013		Journal Article	Web of Science	EC3
DASHBOARD - TOOL FOR MONITORING AND CONTROL THE PERFORMANCES WITHIN INDUSTRIAL ENTITIES	METALURGIA INTERNATIONAL		Man, Mariana; Boca, Ileana-Sorina (Rakos); Macris, Maria	2013		Journal Article	Web of Science	EC5
Comparative analysis of engine generator performance using diesel oil and biodiesels available in Parana State, Brazil	RENEWABLE & SUSTAINABLE ENERGY REVIEWS	10.1016/j.rser.2012.09.037	da Silva, Marcelo Jose; Melegari de Souza, Samuel Nelson; Chaves, Luiz Inacio; Rosa, Helton Aparecido; Secco, Deonir; Santos, Reginaldo Ferreira; Baricatti, Reinaldo Aparecido; Camargo Nogueira, Carlos Eduardo	2013		Journal Article	Web of Science	EC5
USING MODELS TO PROVIDE PREDICTED RANGES FOR BUILDING-HUMAN INTERFACES	BUILDING SIMULATION 2013: 13TH INTERNATIONAL CONFERENCE OF THE INTERNATIONAL BUILDING PERFORMANCE SIMULATION ASSOCIATION		Long, Nicholas; Scheib, Jennifer; Pless, Shanti; Schott, Marjorie	2013		Conference Paper	Web of Science	EC3
INTEGRATION OF LIGHTING PERFORMANCE INDICATORS INTO A DASHBOARD FOR DAYLIGHTING ASSESSMENTS	BUILDING SIMULATION 2013: 13TH INTERNATIONAL CONFERENCE OF THE INTERNATIONAL BUILDING PERFORMANCE SIMULATION ASSOCIATION		Piderit, Beatriz; Besser, Daniela	2013		Conference Paper	Web of Science	EC3
Process Innovation: Redesigning an Enterprise Backbone System	ENTERPRISE INFORMATION SYSTEMS OF THE FUTURE		Van den Bergh, Joachim; Viaene, Stijn	2013		Conference Paper	Web of Science	EC3
Measurement and benchmarking foundations: Providing support to organizations in their development and growth using dashboards	GOVERNMENT INFORMATION QUARTERLY	10.1016/j.giq.2012.11.002	Maheshwari, Devender; Janssen, Marijn	2013		Journal Article	Web of Science	EC3
Revision of sediment quality triad indicators in Puget Sound (Washington, USA): I. a Sediment Chemistry Index and targets for mixtures of toxicants	INTEGRATED ENVIRONMENTAL ASSESSMENT AND MANAGEMENT	10.1002/ieam.1309	Long, Edward R.; Dutch, Margaret; Partridge, Valerie; Weakland, Sandra; Welch, Kathy	2013		Journal Article	Web of Science	EC3
Transportation performances measures and metrics: Overall Transportation Effectiveness (OTE) A Framework, Prototype and Case Study	PROCEEDINGS OF THE 46TH ANNUAL HAWAII INTERNATIONAL CONFERENCE ON SYSTEM SCIENCES	10.1109/HICSS.2013.575	Dalmolen, Simon; Moonen, Hans; Iankoulova, Iliana; van Hillegersberg, Jos	2013		Conference Paper	Web of Science	EC3
Experiment archive, analysis, and visualization at the National Ignition Facility	FUSION ENGINEERING AND DESIGN	10.1016/j.fusengdes.2012.07.009	Hutton, Matthew S.; Azevedo, Stephen; Beeler, Richard; Bettenhausen, Rita; Bond, Essex; Casey, Allan; Liebman, Judith; Marsh, Amber; Pannell, Thomas; Warrick, Abbie	2012		Journal Article	Web of Science	EC3
Towards life cycle sustainability assessment: an implementation to photovoltaic modules	INTERNATIONAL JOURNAL OF LIFE CYCLE ASSESSMENT	10.1007/s11367-012-0433-8	Traverso, Marzia; Asdrubali, Francesco; Francia, Annalisa; Finkbeiner, Matthias	2012		Journal Article	Web of Science	EC3
Meaningful and Useful Measures of Performance: Building a Comprehensive Dashboard of Measures	JOURNAL OF PERIANESTHESIA NURSING	10.1016/j.jopan.2012.07.001	Hooper, Vallire D.	2012		Journal Article	Web of Science	EC3
Performance Dashboard for a Pharmaceutical Project Benchmarking Program	JOURNAL OF CONSTRUCTION ENGINEERING AND MANAGEMENT	10.1061/(ASCE)CO.1943-7862.0000503	Suk, Sung-Joon; Hwang, Bon-Gang; Dai, Jiukun; Caldas, Carlos H.; Mulva, Stephen P.	2012		Journal Article	Web of Science	EC3
Moving forward without looking back: Performance management systems as real-time evidence-based practice tools	CHILDREN AND YOUTH SERVICES REVIEW	10.1016/j.childyouth.2011.12.008	Cash, Scottye J.; Ingram, Stephanie D.; Biben, Denise S.; McKeever, Shann J.; Thompson, Ronald W.; Ferrell, Jared Z.	2012		Journal Article	Web of Science	EC3
Project Management Metrics, KPIs, and Dashboards: A Guide to Measuring and Monitoring Project Performance	PROJECT MANAGEMENT JOURNAL	10.1002/pmj.21263	Indelicato, Greg	2012		Journal Article	Web of Science	EC5
Dashboard by-Example: A Hypergraph-based approach to On-demand Data warehousing systems	PROCEEDINGS 2012 IEEE INTERNATIONAL CONFERENCE ON SYSTEMS, MAN, AND CYBERNETICS (SMC)		Duong Thi Anh Hoang; Thanh Binh Nguyen; Tjoa, A. Min	2012		Conference Paper	Web of Science	EC3
A Measurement Framework to Support Continuous Improvement in Software Intensive Organizations	PROCEEDINGS OF THE 2012 JOINT CONFERENCE OF THE 22ND INTERNATIONAL WORKSHOP ON SOFTWARE MEASUREMENT AND THE 2012 SEVENTH INTERNATIONAL CONFERENCE ON SOFTWARE PROCESS AND PRODUCT MEASUREMENT (IWSM-MENSURA 2012)	10.1109/IWSM-MENSURA.2012.38	Beland, Sylvain; Abran, Alain	2012		Conference Paper	Web of Science	EC3
Experiment Dashboard - a generic, scalable solution for monitoring of the LHC computing activities, distributed sites and services	INTERNATIONAL CONFERENCE ON COMPUTING IN HIGH ENERGY AND NUCLEAR PHYSICS 2012 (CHEP2012), PTS 1-6	10.1088/1742-6596/396/3/032093	Andreeva, J.; Cinquilli, M.; Dieguez, D.; Dzhunov, I.; Karavakis, E.; Karhula, P.; Kenyon, M.; Kokoszkiewicz, L.; Nowotka, M.; Ro, G.; Saiz, P.; Sargsyan, L.; Schovancova, J.; Tuckett, D.	2012		Conference Paper	Web of Science	EC3
Storage element performance optimization for CMS analysis jobs	INTERNATIONAL CONFERENCE ON COMPUTING IN HIGH ENERGY AND NUCLEAR PHYSICS 2012 (CHEP2012), PTS 1-6	10.1088/1742-6596/396/4/042037	Behrmann, G.; Dahlblom, J.; Guldmyr, J.; Happonen, K.; Linden, T.	2012		Conference Paper	Web of Science	EC3
Centralized Fabric Management Using Puppet, Git, and GLPI	INTERNATIONAL CONFERENCE ON COMPUTING IN HIGH ENERGY AND NUCLEAR PHYSICS 2012 (CHEP2012), PTS 1-6	10.1088/1742-6596/396/4/042056	Smith, Jason A.; De Stefano, John S., Jr.; Fetzko, John; Hollowell, Christopher; Ito, Hironori; Karasawa, Mizuki; Pryor, James; Rao, Tejas; Strecker-Kellogg, William	2012		Conference Paper	Web of Science	EC3
Power Plant Efficiency Reporting and Online Auditing System for Carbon Pollution	2012 IEEE POWER AND ENERGY SOCIETY GENERAL MEETING		Plant, Nicholas; Cabrero, Eddie; Saha, Tapan K.	2012		Conference Paper	Web of Science	EC3
Freeway and Arterial System of Transportation Dashboard Web-Based Freeway and Arterial Performance Measurement System	TRANSPORTATION RESEARCH RECORD	10.3141/2271-06	Xie, Gang; Hoeft, Brian	2012		Journal Article	Web of Science	EC3
Unveiling strategy in SMEs through balanced scorecard implementation: A circular methodology	TOTAL QUALITY MANAGEMENT & BUSINESS EXCELLENCE	10.1080/14783363.2011.637800	Garengo, Patrizia; Biazzo, Stefano	2012		Journal Article	Web of Science	EC3
AN INSTITUTION-WIDE PROJECT USING AN ELECTRONIC VOTING SYSTEM FOR ASSESSMENT: THE STORY SO FAR ...	EDULEARN12: 4TH INTERNATIONAL CONFERENCE ON EDUCATION AND NEW LEARNING TECHNOLOGIES		Robins, K.; Gormley-Fleming, E.	2012		Conference Paper	Web of Science	EC3
Monitoring the US ATLAS Network Infrastructure with perfSONAR-PS	INTERNATIONAL CONFERENCE ON COMPUTING IN HIGH ENERGY AND NUCLEAR PHYSICS 2012 (CHEP2012), PTS 1-6	10.1088/1742-6596/396/4/042038	McKee, Shawn; Lake, Andrew; Laurens, Philippe; Severini, Horst; Wlodek, Tomasz; Wolff, Stephen; Zurawski, Jason	2012		Conference Paper	Web of Science	EC5
Constructing a Design Framework for Performance Dashboards	NORDIC CONTRIBUTIONS IN IS RESEARCH		Lempinen, Heikki	2012		Conference Paper	Web of Science	EC5
Proposal for a Performance Dashboard for the Monitoring of Water and Sewage Service Companies (WaSCs)	WATER RESOURCES MANAGEMENT	10.1007/s11269-011-9901-3	Franceschini, Fiorenzo; Turina, Elisa	2012		Journal Article	Web of Science	EC5
Assessing architectural evolution: a case study	EMPIRICAL SOFTWARE ENGINEERING	10.1007/s10664-011-9164-x	Wermelinger, Michel; Yu, Yijun; Lozano, Angela; Capiluppi, Andrea	2011		Journal Article	Web of Science	EC3
A framework of information visualization for multi-system construction	AUTOMATION IN CONSTRUCTION	10.1016/j.autcon.2010.10.003	Kuo, Cheng-Han; Tsai, Meng-Han; Kang, Shih-Chung	2011		Journal Article	Web of Science	EC3
Implementation and impact of a regional anticoagulation performance measure dashboard tool within the Veterans Affairs Sierra Pacific Network	JOURNAL OF THROMBOSIS AND THROMBOLYSIS		Wright, S. M.; Carmichael, J. M.; Pham, R. H.; Coleman, R. W.; Meier, J. L.; Mambourg, S. E.	2011		Journal Article	Web of Science	EC3
Towards an Enterprise Information Subsystem for Measuring (Perceived) Landside Accessibility of Airports	ENTERPRISE INFORMATION SYSTEMS, PT 2		Janssen, Maarten; van den Berg, Jan; Davarynejad, Mohsen; Marchau, Vincent	2011		Conference Paper	Web of Science	EC3
The TDAQ Analytics Dashboard: a real-time web application for the ATLAS TDAQ control infrastructure	INTERNATIONAL CONFERENCE ON COMPUTING IN HIGH ENERGY AND NUCLEAR PHYSICS (CHEP 2010)	10.1088/1742-6596/331/2/022019	Miotto, Giovanna Lehmann; Magnoni, Luca; Sloper, John Erik	2011		Conference Paper	Web of Science	EC3
Taking Advantage of Education Data: Advanced Data Analysis and Reporting in Virtual Learning Environments	ELEKTRONIKA IR ELEKTROTECHNIKA		Podgorelec, V.; Kuhar, S.	2011		Journal Article	Web of Science	EC3
ASSESSING ORGANIZATIONAL EFFECTIVENESS: THE ROLE OF PERFORMANCE MEASURES	LIBRARY QUARTERLY	10.1086/657447	Matthews, Joseph R.	2011		Journal Article	Web of Science	EC5
BUSINESS PERFORMANCE MANAGEMENT FRAMEWORK BASED ON BUSINESS INTELLIGENCE PLATFORM	3RD INTERNATIONAL SYMPOSIUM ON INFORMATION ENGINEERING AND ELECTRONIC COMMERCE (IEEC 2011), PROCEEDINGS		Tian Xin; Zhang Yu-feng	2011		Conference Paper	Web of Science	EC5
Utilizing IT in Government: Strategic View to Digital Dashboards	INFORMATION AND FINANCIAL ENGINEERING, ICIFE 2011		Aliy, Nastaran	2011		Conference Paper	Web of Science	EC5
REMOTE TEACHER E-VALUATION IN AN ONLINE ENVIRONMENT	INTED2011: 5TH INTERNATIONAL TECHNOLOGY, EDUCATION AND DEVELOPMENT CONFERENCE		Fawson, Kenneth; Naffziger, Loren	2011		Conference Paper	Web of Science	EC5
From Mobile Phones to Personal Wellness Dashboards	IEEE PULSE	10.1109/MPUL.2010.937244	Kailas, Aravind; Chong, Chia-Chin; Watanabe, Fujio	2010		Journal Article	Web of Science	EC5
Experiment Dashboard for Monitoring Computing Activities of the LHC Virtual Organizations	JOURNAL OF GRID COMPUTING	10.1007/s10723-010-9148-x	Andreeva, Julia; Boehm, Max; Gaidioz, Benjamin; Karavakis, Edward; Kokoszkiewicz, Lukasz; Lanciotti, Elisa; Maier, Gerhild; Ollivier, William; Rocha, Ricardo; Saiz, Pablo; Sidorova, Irina	2010		Journal Article	Web of Science	EC5
Dashboard applications to monitor experiment activities at sites	17TH INTERNATIONAL CONFERENCE ON COMPUTING IN HIGH ENERGY AND NUCLEAR PHYSICS (CHEP09)	10.1088/1742-6596/219/6/062003	Andreeva, Julia; Belforte, Stefano; Boehm, Max; Casajus, Adrian; Flix, Josep; Gaidioz, Benjamin; Grigoras, Costin; Kokoszkiewicz, Lukasz; Lanciotti, Elisa; Rocha, Ricardo; Saiz, Pablo; Santinelli, Roberto; Sidorova, Irina; Sciaba, Andrea; Tsaregorodtsev, Andrei	2010		Conference Paper	Web of Science	EC5
NAVIGATING RETAIL BRANDS FOR STAYING ALIVE	3RD ANNUAL EUROMED CONFERENCE OF THE EUROMED ACADEMY OF BUSINESS: BUSINESS DEVELOPMENTS ACROSS COUNTRIES AND CULTURES		Grandhi, Balakrishna; Singh, Jyothsna; Patwa, Nitin	2010		Conference Paper	Web of Science	EC5
Performance Dashboards for Universities	ADVANCED MANUFACTURING ENGINEERING, QUALITY AND PRODUCTION SYSTEMS		Muntean, Mihaela; Sabau, Gheorghe; Bologa, Ana-Ramona; Surcel, Traian; Florea, Alexandra	2010		Conference Paper	Web of Science	EC3
DASHBOARDS IN PERFORMANCE MANAGEMENT: THE FOUNDATIONS AND RESEARCH OPPORTUNITIES FOR THEIR EFFECTIVE USE	AMIS 2010 - PROCEEDINGS OF THE 5TH INTERNATIONAL CONFERENCE, ACCOUNTING AND MANAGEMENT INFORMATION SYSTEMS		Yigitbasioglu, Ogan; Velcu, Oana	2010		Conference Paper	Web of Science	EC3
Risk in Supply Networks: The Case of Aeronautical Firms	BUSINESS PERFORMANCE MEASUREMENT AND MANAGEMENT: NEW CONTEXTS, THEMES AND CHALLENGES	10.1007/978-3-642-04800-5_14	Grisi, Roberto Maria; Murino, Teresa; Zoppoli, Pasquale	2010		Conference Paper	Web of Science	EC3
Sustainable Development and Climate Change Challenges Case of a Public Organization	CLIMATE: GLOBAL CHANGE AND LOCAL ADAPTATION	10.1007/978-94-007-1770-1_11	Merad, M.; Dechy, N.; Marcel, F.	2010		Conference Paper	Web of Science	EC3
Designing and Evaluating Dashboards for Multi-agency Crisis Preparation: A Living Lab	ELECTRONIC GOVERNMENT		Bharosa, Nitesh; Janssen, Marijn; Meijer, Sebastiaan; Brave, Fritjof	2010		Conference Paper	Web of Science	EC3
Financial Markets in Motion: Visualising stock price and news interactions during the 2008 global financial crisis	ICCS 2010 - INTERNATIONAL CONFERENCE ON COMPUTATIONAL SCIENCE, PROCEEDINGS	10.1016/j.procs.2010.04.198	Wu, Elizabeth; Phillips, Peter	2010		Conference Paper	Web of Science	EC3
The Environmental Performance of Dutch Government Bond Funds	JOURNAL OF BUSINESS ETHICS	10.1007/s10551-010-0637-4	Scholtens, Bert	2010		Journal Article	Web of Science	EC3
Assessing and Selecting Data for a Nursing Services Dashboard	JOURNAL OF NURSING ADMINISTRATION	10.1097/NNA.0b013e3181c47d45	Frith, Karen H.; Anderson, Faye; Sewell, Jeanne P.	2010		Journal Article	Web of Science	EC3
A Strategic DSS Model from Functionalities to User Interface	KNOWLEDGE MANAGEMENT AND INNOVATION: A BUSINESS COMPETITIVE EDGE PERSPECTIVE, VOLS 1-3		Airinei, Dinu; Homocianu, Daniel	2010		Conference Paper	Web of Science	EC3
Personal Federation Control with the Identity Dashboard	POLICIES AND RESEARCH IN IDENTITY MANAGEMENT		Scudder, Jonathan; Josang, Audun	2010		Conference Paper	Web of Science	EC3
B2B relationship management: a framework to explore the impact of collaboration	PRODUCTION PLANNING & CONTROL	10.1080/09537287.2010.488932	Derrouiche, Ridha; Neubert, Gilles; Bouras, Abdelaziz; Savino, Matteo	2010		Journal Article	Web of Science	EC3
The modelling of business rules for dashboard reporting using mutual information	18TH WORLD IMACS CONGRESS AND MODSIM09 INTERNATIONAL CONGRESS ON MODELLING AND SIMULATION: INTERFACING MODELLING AND SIMULATION WITH MATHEMATICAL AND COMPUTATIONAL SCIENCES		Calbert, Greory	2009		Conference Paper	Web of Science	EC3
Performance Scorecards for Electric Power Distribution	2009 7TH INTERNATIONAL SYMPOSIUM ON INTELLIGENT SYSTEMS AND INFORMATICS		Petkovic, Imre; Petkovic, Djerdji; Petkovics, Armin	2009		Conference Paper	Web of Science	EC5
Trouble Dashboard: A Distributed Failure Monitoring System for High-End Computing	2009 IEEE-RIVF INTERNATIONAL CONFERENCE ON COMPUTING AND COMMUNICATION TECHNOLOGIES: RESEARCH, INNOVATION AND VISION FOR THE FUTURE		Do, Thanh; Nguyen, Thuy; Nguyen, Dung T.; Nguyen, Iliep C.; Shi, Weisong	2009		Conference Paper	Web of Science	EC3
Designing Supply Chain KPIs for Upper-Level Management	2009 IITA INTERNATIONAL CONFERENCE ON SERVICES SCIENCE, MANAGEMENT AND ENGINEERING, PROCEEDINGS	10.1109/SSME.2009.139	Liu Ying; Xue Lijun; Su Wei	2009		Conference Paper	Web of Science	EC3
DEVELOPING DASHBOARDS: Performance at a Glance	ACSMS HEALTH & FITNESS JOURNAL		Evans, David L.	2009		Journal Article	Web of Science	EC5
CONSIDERATIONS FOR USE DASHBOARD AS INDUCTOR OF PERFORMANCE OF ENTERPRISE	ANNALS OF DAAAM FOR 2009 & PROCEEDINGS OF THE 20TH INTERNATIONAL DAAAM SYMPOSIUM		Niculescu, Nicoleta; Ionescu, Adriana Mihaela; Golea, Valentina; Leustean, Beatrice	2009		Conference Paper	Web of Science	EC5
The Expert Explorer: A Tool for Hospital Data Visualization and Adverse Drug Event Rules Validation	DETECTION AND PREVENTION OF ADVERSE DRUG EVENTS: INFORMATION TECHNOLOGIES AND HUMAN FACTORS	10.3233/978-1-60750-043-8-85	Baceanu, Adrian; Atasiei, Ionut; Chazard, Emmanuel; Leroy, Nicolas	2009		Conference Paper	Web of Science	EC5
VERTIGO: Find, Enjoy and Share Media Trails across Physical and Social Contexts	DIGITAL BUSINESS		Galli, Luca; Guarneri, Renata; Huhtamaki, Jukka	2009		Conference Paper	Web of Science	EC5
ENVIRONMENT AND ENVIRONMENTAL EFFECTS OF POLLUTION. MODEL OF ECO-DASHBOARD - A TOOL FOR ANALYSIS OF ENVIRONMENTAL MANAGEMENT PERFORMANCES	METALURGIA INTERNATIONAL		Martinescu, Dana-Maria; Capusneanu, Sorinel	2009		Journal Article	Web of Science	EC5
Plasma edge kinetic-MHD modeling in tokamaks using Kepler workflow for code coupling, data management and visualization	COMMUNICATIONS IN COMPUTATIONAL PHYSICS		Cummings, J.; Pankin, A.; Podhorszki, N.; Park, G.; Ku, S.; Barreto, R.; Klasky, S.; Chang, C. S.; Strauss, H.; Sugiyama, L.; Snyder, P.; Pearlstein, D.; Ludaescher, B.; Bateman, G.; Kritz, A.	2008		Journal Article	Web of Science	EC5
Lessons learnt from the reorganization of maternity services	BRITISH JOURNAL OF HOSPITAL MEDICINE	10.12968/hmed.2008.69.2.28349	Arulkumaran, S.; Wells, M.; Boddington, R.	2008		Journal Article	Web of Science	EC5
Business process monitoring: BT Italy case study	E-GOVERNMENT: ICT PROFESSIONALISM AND COMPETENCES - SERVICE SCIENCE		Rimini, Giorgio; Roberti, Paolo	2008		Conference Paper	Web of Science	EC3
Effects of Pattern Size, Dual Side Patterning, and Imprint Materials in the Fabrication of Antireflective Structure Using Nanoimprint	NANOENGINEERING: FABRICATION, PROPERTIES, OPTICS, AND DEVICES V	10.1117/12.794426	Choi, Dae-Geun; Lee, Ki-Jung; Kim, Ki-Don; Choi, Jun-Hyuk; Jeong, Jun-Ho; Lee, Eung-Sug	2008		Conference Paper	Web of Science	EC3
Real-time performance monitoring for an enterprise information management system	PROCEEDINGS OF THE ICEBE 2008: IEEE INTERNATIONAL CONFERENCE ON E-BUSINESS ENGINEERING	10.1109/ICEBE.2008.93	Chieu, Trieu C.; Zeng, Liangzhao	2008		Conference Paper	Web of Science	EC3
16T: toward a dynamic vendor evaluation model in integrated SCM processes	SUPPLY CHAIN MANAGEMENT-AN INTERNATIONAL JOURNAL	10.1108/13598540810905642	Pal, Pralay; Kumar, Bimal	2008		Journal Article	Web of Science	EC3
ICUs: from performance appraisal to executive dashboard?	INTENSIVE CARE MEDICINE	10.1007/s00134-007-0697-9	Alberti, Corinne; Durand-Zaleski, Isabelle	2007		Journal Article	Web of Science	EC3
The deadly sins of performance measurment (and how to avoid them)	MIT SLOAN MANAGEMENT REVIEW		Hammer, Michael; Haney, Carole J.; Wester, Anders; Ciccone, Rick; Gaffney, Paul	2007		Journal Article	Web of Science	EC5
A rapid method for assessing the environmental performance of commercial farms in the Pampas of Argentina	ENVIRONMENTAL MONITORING AND ASSESSMENT	10.1007/s10661-006-7981-y	Viglizzo, E. F.; Frank, F.; Bernardos, J.; Buschiazzo, D. E.; Cabo, S.	2006		Journal Article	Web of Science	EC5
Developing a municipal performance measurement system: Reflections on the Atlanta dashboard	PUBLIC ADMINISTRATION REVIEW	10.1111/j.1540-6210.2005.00461.x	Edwards, D; Thomas, JC	2005		Journal Article	Web of Science	EC5
Leveraging nurse-related dashboard benchmarks to expedite performance improvement and document excellence	JOURNAL OF NURSING ADMINISTRATION		Donaldson, N; Brown, DS; Aydin, CE; Bolton, MLB; Rutledge, DN	2005		Journal Article	Web of Science	EC5
Performance improvement dashboard for the perioperative services area	2005 IEEE 31ST ANNUAL NORTHEAST BIOENGINEERING CONFERENCE		Larsen, KW	2005		Conference Paper	Web of Science	EC3
MoViTo: a generic visualization tool for mobility analysis	2ND INTERNATIONAL SYMPOSIUM ON WIRELESS COMMUNICATIONS SYSTEMS 2005 (ISWCS 2005)	10.1109/ISWCS.2005.1547720	Benayoune, F; Lancieri, L	2005		Conference Paper	Web of Science	EC3
Capitalizing on early project decision-making opportunities to improve facility design, construction, and life-cycle performance - POP, PM4D, and decision dashboard approaches	AUTOMATION IN CONSTRUCTION	10.1016/j.autcon.2003.08.004	Kam, C; Fischer, M	2004		Journal Article	Web of Science	EC3
Virginia department of transportation's dashboard performance measurement and reporting system - Going the full monty	TRANSPORTATION PLANNING AND ANALYSIS 2004		Gifford, JL; Carlisle, WH	2004		Conference Paper	Web of Science	EC3
Control charts in the comptrollers office: (And other peculiar places)	ASQ'S 57TH ANNUAL QUALITY CONGRESS PROCEEDINGS: EXPANDING HORIZON: GLOBAL, PERSONAL, TOOLS, NETWORKING, SOLUTIONS		Gerst, R	2003		Conference Paper	Web of Science	EC3
Life Cycle Costing applied to railway design and maintenance: creating a dashboard for infrastructure performance planning	URBAN TRANSPORT IX: URBAN TRANSPORT AND THE ENVIRONMENT IN THE 21ST CENTURY		Zoeteman, A	2003		Conference Paper	Web of Science	EC3
Daytime veiling glare and driver visual performance: Influence of windshield rake angle and dashboard reflectance	JOURNAL OF SAFETY RESEARCH	10.1016/S0022-4375(97)00004-2	Schumann, J; Flannagan, MJ; Sivak, M; Traube, EC	1997		Journal Article	Web of Science	EC5
