# Supplementary material for: Tailored performance dashboards—an evaluation of the state of the art
Source: PeerJ Comput Sci. 2021 Oct 5;7:e625. doi: 10.7717/peerj-cs.625 (PMC8507486; doi:10.7717/peerj-cs.625)
Supplement: Supplemental Information 2 [file peerj-cs-07-625-s002.zip › tailored-dashboard-slr-main/csv/scopus_raw.csv]

Name	Source title	DOI	Authors	Year	URL	Type	Source	Note
Collaborative learning in mathematics classrooms: Can teachers understand progress of concurrent collaborating groups?	Computers and Education	10.1016/j.compedu.2021.104151	Schwarz, B.B., Swidan, O., Prusak, N., Palatnik, A.	2021	https://www.scopus.com/inward/record.uri?eid=2-s2.0-85100417083&doi=10.1016%2fj.compedu.2021.104151&partnerID=40&md5=dabe858e4c3c5eda23a2c5bb7a15ad9c	Journal Article	Scopus	EC3
Learning analytics dashboards for adaptive support in face-to-face collaborative argumentation	Computers and Education	10.1016/j.compedu.2020.104041	Han, J., Kim, K.H., Rhee, W., Cho, Y.H.	2021	https://www.scopus.com/inward/record.uri?eid=2-s2.0-85098208901&doi=10.1016%2fj.compedu.2020.104041&partnerID=40&md5=f2cd05068f671415563731571ca88257	Journal Article	Scopus	EC3
Global drought monitoring with big geospatial datasets using Google Earth Engine	Environmental Science and Pollution Research	10.1007/s11356-020-12023-0	Khan, R., Gilani, H.	2021	https://www.scopus.com/inward/record.uri?eid=2-s2.0-85098798332&doi=10.1007%2fs11356-020-12023-0&partnerID=40&md5=df993f31348f74f05dae7d8ec1c9f066	Journal Article	Scopus	EC3
Assessment of sustainable development through a multi-criteria approach: Application in brazilian municipalities	Journal of Environmental Management	10.1016/j.jenvman.2021.111954	Paz, T.D.S.R., Caiado, R.G.G., Quelhas, O.L.G., Gavião, L.O., Lima, G.B.A.	2021	https://www.scopus.com/inward/record.uri?eid=2-s2.0-85099623984&doi=10.1016%2fj.jenvman.2021.111954&partnerID=40&md5=96c8123b652f951e334c07f6f29aacb0	Journal Article	Scopus	EC3
Use of Digital Platforms to Enhance Productivity and Efficiency in the Petroleum Industry	SAE Technical Papers		Aggarwal, K., Gosalvez, D.	2021	https://www.scopus.com/inward/record.uri?eid=2-s2.0-85103446328&partnerID=40&md5=73f114c6ba87a9f26df3dcdbf754f84e	Conference Paper	Scopus	EC3
Enabling High-Throughput Searches for Multiple Chemical Data Using the U.S.-EPA CompTox Chemicals Dashboard	Journal of Chemical Information and Modeling	10.1021/acs.jcim.0c01273	Lowe, C.N., Williams, A.J.	2021	https://www.scopus.com/inward/record.uri?eid=2-s2.0-85100264521&doi=10.1021%2facs.jcim.0c01273&partnerID=40&md5=b2b2c237f26878421952f9de182eda42	Journal Article	Scopus	EC3
Insights on identifying potential types of guidance for supporting student inquiry when using virtual and remote labs in science	Educational Technology Research and Development	10.1007/s11423-020-09928-5	Gamor, K.I.	2021	https://www.scopus.com/inward/record.uri?eid=2-s2.0-85099361278&doi=10.1007%2fs11423-020-09928-5&partnerID=40&md5=2b903503c7e47173c51a06f88d78f7b3	Journal Article	Scopus	EC3
Modeling Local BES Indicators by Copula-Based Bayesian Networks	Social Indicators Research	10.1007/s11205-020-02530-5	D’Urso, P., Vitale, V.	2021	https://www.scopus.com/inward/record.uri?eid=2-s2.0-85094973684&doi=10.1007%2fs11205-020-02530-5&partnerID=40&md5=f22e9721fd65c4d1c85b970af54a1bbf	Journal Article	Scopus	EC5
An open source SCADA for a solar water pumping system designed for Pakistani Conditions	2021 IEEE 11th Annual Computing and Communication Workshop and Conference, CCWC 2021	10.1109/CCWC51732.2021.9376009	Ashraf, U., Iqbal, M.T.	2021	https://www.scopus.com/inward/record.uri?eid=2-s2.0-85103455221&doi=10.1109%2fCCWC51732.2021.9376009&partnerID=40&md5=c542a0c3a1b825f11def628b8d149864	Conference Paper	Scopus	EC5
A Multiple Study Investigation of the Evaluation Framework for Learning Analytics: Instrument Validation and the Impact on Learner Performance	Educational Technology and Society		Kokoç, M., Kara, M.	2021	https://www.scopus.com/inward/record.uri?eid=2-s2.0-85102832727&partnerID=40&md5=77c3675bd59de7ba35dfd3049d9f4de0	Journal Article	Scopus	EC5
Using an Intake Form and Clinic Dashboard to Tailor and Improve the Cleft Team Clinic Visit for Families	Cleft Palate-Craniofacial Journal	10.1177/1055665620965256	Pfeifauf, K.D., Snyder-Warwick, A.K., Scheve, S., Grellner, C.L., Skolnick, G.B., Naidoo, S.D., Patel, K.B.	2021	https://www.scopus.com/inward/record.uri?eid=2-s2.0-85097618752&doi=10.1177%2f1055665620965256&partnerID=40&md5=9b6e66027c9834f16a962fc5ae512b13	Journal Article	Scopus	EC5
Effects of learner interaction with learning dashboards on academic performance in an e-learning environment	Behaviour and Information Technology	10.1080/0144929X.2019.1680731	Kokoç, M., Altun, A.	2021	https://www.scopus.com/inward/record.uri?eid=2-s2.0-85074915342&doi=10.1080%2f0144929X.2019.1680731&partnerID=40&md5=bf29a0c7e6c444fb7cdd00eed9ef59a7	Journal Article	Scopus	EC3
Field BIM: Establishing a Requirements Framework for Mobile BIM Technologies	Lecture Notes in Civil Engineering	10.1007/978-3-030-51295-8_70	Jowett, B., Kassem, M.	2021	https://www.scopus.com/inward/record.uri?eid=2-s2.0-85088452032&doi=10.1007%2f978-3-030-51295-8_70&partnerID=40&md5=0dc5dce62f9edfe305c8813a14e15b20	Book Chapter	Scopus	EC5
SecurityGuard: An Automated Secure Coding Framework	Communications in Computer and Information Science	10.1007/978-3-030-71711-7_25	Javed, Y., Arian, Q.A., Alenezi, M.	2021	https://www.scopus.com/inward/record.uri?eid=2-s2.0-85103500642&doi=10.1007%2f978-3-030-71711-7_25&partnerID=40&md5=62ddc8acceb9ee9dba537f350b916ad5	Conference Paper	Scopus	EC5
Snap4City Platform to Speed Up Policies	Green Energy and Technology	10.1007/978-3-030-57764-3_7	Mitolo, N., Nesi, P., Pantaleo, G., Paolucci, M.	2021	https://www.scopus.com/inward/record.uri?eid=2-s2.0-85102646535&doi=10.1007%2f978-3-030-57764-3_7&partnerID=40&md5=9466be257207ee8eb925dacef96e90a9	Conference Paper	Scopus	EC5
Radiology Patient Outcome Measures: Impact of a Departmental Pay-for-Performance Initiative on Key Quality and Safety Measures	Journal of the American College of Radiology	10.1016/j.jacr.2020.12.032	Enamandram, S.S., Burk, K.S., Dang, P.A., Mar, W.W., Centerbar, C., Boland, G.W., Khorasani, R.	2021	https://www.scopus.com/inward/record.uri?eid=2-s2.0-85102146059&doi=10.1016%2fj.jacr.2020.12.032&partnerID=40&md5=16dcd46afdc0fb1a896d5962838a6a9b	Journal Article	Scopus	EC5
Developing context-relevant project experiences for marketing analytics students	Decision Sciences Journal of Innovative Education	10.1111/dsji.12234	Lim, J.-S., Heinrichs, J.H.	2021	https://www.scopus.com/inward/record.uri?eid=2-s2.0-85102716269&doi=10.1111%2fdsji.12234&partnerID=40&md5=c9a9f190d49c8188572c2c2987c96df2	Journal Article	Scopus	EC5
Development of a Real-Time Pollution Monitoring System for Green Auditing	Advances in Intelligent Systems and Computing	10.1007/978-981-15-5113-0_36	Garg, A., Singh, B., Ekta, Biswas, J.R., Madan, K., Chopra, P.	2021	https://www.scopus.com/inward/record.uri?eid=2-s2.0-85089717293&doi=10.1007%2f978-981-15-5113-0_36&partnerID=40&md5=02e116a87169f912ee0d6a38e7ae2481	Conference Paper	Scopus	EC5
Model to Evaluate Users’ Engagement to Augmented Reality Using xAPI	Advances in Intelligent Systems and Computing	10.1007/978-3-030-52575-0_26	Angeloni, M.P.C., Saliah-Hassane, H., da Silva, J.B., Alves, J.B.M.	2021	https://www.scopus.com/inward/record.uri?eid=2-s2.0-85090097720&doi=10.1007%2f978-3-030-52575-0_26&partnerID=40&md5=9738c71970a583dc46bfde0256b300c0	Conference Paper	Scopus	EC5
A pathway design framework for sectoral deep decarbonization: the case of passenger transportation	Climate Policy	10.1080/14693062.2020.1804817	Lefèvre, J., Briand, Y., Pye, S., Tovilla, J., Li, F., Oshiro, K., Waisman, H., Cayla, J.-M., Zhang, R.	2021	https://www.scopus.com/inward/record.uri?eid=2-s2.0-85089664319&doi=10.1080%2f14693062.2020.1804817&partnerID=40&md5=e680651fb51f486b1f3777b4d1a0a7f2	Journal Article	Scopus	EC5
Profile Information Analysis of Twitter Social Network	Advances in Intelligent Systems and Computing	10.1007/978-3-030-59191-5_5	Urrutia, A., Nicolas, C.	2021	https://www.scopus.com/inward/record.uri?eid=2-s2.0-85097583107&doi=10.1007%2f978-3-030-59191-5_5&partnerID=40&md5=f972c49ab35bf8ea40f918e0f7b4861d	Book Chapter	Scopus	EC3
Unraveling the Secret to Success: Investigating the Link Between a Business Strategy Model and Organizational Performance	Lecture Notes in Networks and Systems	10.1007/978-3-030-66093-2_36	Eybers, S.	2021	https://www.scopus.com/inward/record.uri?eid=2-s2.0-85101369240&doi=10.1007%2f978-3-030-66093-2_36&partnerID=40&md5=1a00999be7bcc9a8c09e683aba2b7c4d	Conference Paper	Scopus	EC3
De-risking subsurface uncertainties in developing and managing deepwater turbidite gas assets through data analytics	Arabian Journal for Science and Engineering	10.1007/s13369-021-05590-y	Pratama, E.	2021	https://www.scopus.com/inward/record.uri?eid=2-s2.0-85103678281&doi=10.1007%2fs13369-021-05590-y&partnerID=40&md5=8422f505471b8b56002ebec8fc4d83cf	Journal Article	Scopus	EC5
A business intelligence dashboard design approach to improve data analytics and decision making	CEUR Workshop Proceedings		Orlovskyi, D., Kopp, A.	2021	https://www.scopus.com/inward/record.uri?eid=2-s2.0-85103274538&partnerID=40&md5=f33494d625a98f3bbd29277c58fd1dbc	Conference Paper	Scopus	EC5
How impact measurement devices act: the performativity of theory of change, SROI and dashboards	Qualitative Research in Accounting and Management	10.1108/QRAM-02-2019-0041	Ruff, K.	2021	https://www.scopus.com/inward/record.uri?eid=2-s2.0-85099681227&doi=10.1108%2fQRAM-02-2019-0041&partnerID=40&md5=453d196fe7447e81ffcbe1d309309722	Journal Article	Scopus	EC3
Managing human (social) capital in medium to large companies using organizational network analysis: Monoplex network approach with the application of highly interactive visual dashboards	Advances in Intelligent Systems and Computing	10.1007/978-981-15-5148-2_81	Zajec, S., Mrsic, L., Kopal, R.	2021	https://www.scopus.com/inward/record.uri?eid=2-s2.0-85089621409&doi=10.1007%2f978-981-15-5148-2_81&partnerID=40&md5=eb2ca13828ca04d18be668d6334edf5f	Conference Paper	Scopus	EC3
Analysis and Classification of Mobile Apps Using Topic Modeling: A Case Study on Google Play Arabic Apps	Complexity	10.1155/2021/6677413	Fuad, A., Al-Yahya, M.	2021	https://www.scopus.com/inward/record.uri?eid=2-s2.0-85101922387&doi=10.1155%2f2021%2f6677413&partnerID=40&md5=9ea02812f1f151a8e32c2835528902d3	Journal Article	Scopus	EC3
Efficacy of dashboard driven dosing of infliximab in inflammatory bowel disease patients; a randomized controlled trial	Scandinavian Journal of Gastroenterology	10.1080/00365521.2020.1856405	Strik, A.S., Löwenberg, M., Mould, D.R., Berends, S.E., Ponsioen, C.I., van den Brande, J.M.H., Jansen, J.M., Hoekman, D.R., Brandse, J.F., Duijvestein, M., Gecse, K.B., de Vries, A., Mathôt, R.A., D’Haens, G.R.	2021	https://www.scopus.com/inward/record.uri?eid=2-s2.0-85097394546&doi=10.1080%2f00365521.2020.1856405&partnerID=40&md5=91798f15ca2d26ba185d0b972d77a565	Journal Article	Scopus	EC3
Studies on morphological, physico-chemical and mechanical properties of wheat straw reinforced polyester resin composite	Polymer Bulletin	10.1007/s00289-021-03630-z	Haque, M.E., Khan, M.W., Rani, M.	2021	https://www.scopus.com/inward/record.uri?eid=2-s2.0-85102903672&doi=10.1007%2fs00289-021-03630-z&partnerID=40&md5=8f9cb3d19a2cae414be5c4feba5597f7	Journal Article	Scopus	EC3
Deriving Performance Measures of Workflow in Radiation Therapy from Real-Time Data	Lecture Notes in Computer Science (including subseries Lecture Notes in Artificial Intelligence and Lecture Notes in Bioinformatics)	10.1007/978-3-030-70650-0_13	Munbodh, R., Leonard, K.L., Klein, E.E.	2021	https://www.scopus.com/inward/record.uri?eid=2-s2.0-85103546631&doi=10.1007%2f978-3-030-70650-0_13&partnerID=40&md5=ea72f5ce22122c9076d02030f66993b5	Conference Paper	Scopus	EC3
Design and realization of microcontroller-based sound level meter calibration devices	IOP Conference Series: Materials Science and Engineering	10.1088/1757-899X/1007/1/012181	Setyaningsih, E., Bayu Ramada Meikaharto, R., Candra, H.	2020	https://www.scopus.com/inward/record.uri?eid=2-s2.0-85100047881&doi=10.1088%2f1757-899X%2f1007%2f1%2f012181&partnerID=40&md5=d4a7d5d1eff293071a88196cec26bcef	Conference Paper	Scopus	EC3
Developing Sales Management Sustainability Monitoring based on ERP System	6th International Conference on Interactive Digital Media, ICIDM 2020	10.1109/ICIDM51048.2020.9339672	Adriansyah, A.K., Ridwan, A.Y.	2020	https://www.scopus.com/inward/record.uri?eid=2-s2.0-85101592241&doi=10.1109%2fICIDM51048.2020.9339672&partnerID=40&md5=ede09ef1280cf4a7ff65fa203227a6d6	Conference Paper	Scopus	EC3
The Performance of the Urban Freight Transport Proposal for a Balanced Scorecard	2020 13th International Colloquium of Logistics and Supply Chain Management, LOGISTIQUA 2020	10.1109/LOGISTIQUA49782.2020.9353906	Moufad, I., Jawab, F.	2020	https://www.scopus.com/inward/record.uri?eid=2-s2.0-85102148842&doi=10.1109%2fLOGISTIQUA49782.2020.9353906&partnerID=40&md5=258e9f2bbbdf6d8ae08c8700f6435a6a	Conference Paper	Scopus	EC3
Dashboard utilization for improvement in Key Performance Indicators (KPI) in Clinical Laboratory of Tertiary Care Hospital, Lahore Pakistan	Medical Forum Monthly		Alavi, N., Khawaja, A., Asif, M., Ejaz, A., Abeer, Jaffar, R.	2020	https://www.scopus.com/inward/record.uri?eid=2-s2.0-85101635462&partnerID=40&md5=4ced838acdc8b8c51675efe3b7d1f99b	Journal Article	Scopus	EC3
Learning dialogues orchestrated with BookRoll: A case study of undergraduate physics class during COVID-19 lockdown	ICCE 2020 - 28th International Conference on Computers in Education, Proceedings		Kannan, V., Warriem, J., Majumdar, R., Ogata, H.	2020	https://www.scopus.com/inward/record.uri?eid=2-s2.0-85099456073&partnerID=40&md5=4edb5d58fd69a4df0a20ffd1b4f948c1	Conference Paper	Scopus	EC3
Reimagining the conceptualisation, design and delivery of learning analytics	ICCE 2020 - 28th International Conference on Computers in Education, Proceedings		Bakharia, A., Corrin, L.	2020	https://www.scopus.com/inward/record.uri?eid=2-s2.0-85099453235&partnerID=40&md5=447aa8934de4a6144890f43bc607ac5b	Conference Paper	Scopus	EC3
On-Grid Photovoltaic System Power Monitoring with A Responsive Dashboard Design	7th International Conference on ICT for Smart Society: AIoT for Smart Society, ICISS 2020 - Proceeding	10.1109/ICISS50791.2020.9307563	Prasetyo, H., Nugroho, A.	2020	https://www.scopus.com/inward/record.uri?eid=2-s2.0-85099784727&doi=10.1109%2fICISS50791.2020.9307563&partnerID=40&md5=1cd77f4576667619372747b2f0976ec3	Conference Paper	Scopus	EC5
Developing Distance Learning Monitoring Dashboard with Google Sheet: An Approach for Flexible and Low-Price Solution in Pandemic Era	7th International Conference on ICT for Smart Society: AIoT for Smart Society, ICISS 2020 - Proceeding	10.1109/ICISS50791.2020.9307558	Rahmah, A., Sukmasetya, P., Syaiful Romadhon, M., Rio Adriansyah, A.	2020	https://www.scopus.com/inward/record.uri?eid=2-s2.0-85099778583&doi=10.1109%2fICISS50791.2020.9307558&partnerID=40&md5=ddab2af7b6026092d0c16d8c0e2fdc43	Conference Paper	Scopus	EC5
Near Real Time Twitter Sentiment Analysis and Visualization	IOP Conference Series: Materials Science and Engineering	10.1088/1757-899X/928/3/032044	Albaldawi, W.S., Almuttairi, R.M.	2020	https://www.scopus.com/inward/record.uri?eid=2-s2.0-85097132481&doi=10.1088%2f1757-899X%2f928%2f3%2f032044&partnerID=40&md5=f29dfc6e31528e2e4b20ef636c41b7ea	Conference Paper	Scopus	EC3
WiFiMon: A mobility analytics platform for building occupancy monitoring and contact tracing using wifi sensing: Poster abstract	SenSys 2020 - Proceedings of the 2020 18th ACM Conference on Embedded Networked Sensor Systems	10.1145/3384419.3430598	Cecchet, E., Acharya, A., Molom-Ochir, T., Trivedi, A., Shenoy, P.	2020	https://www.scopus.com/inward/record.uri?eid=2-s2.0-85097565279&doi=10.1145%2f3384419.3430598&partnerID=40&md5=8ad41054a75b102d8af634c468287709	Conference Paper	Scopus	EC5
On the relevance of self-service business intelligence to university management	Journal of Accounting and Organizational Change	10.1108/JAOC-09-2020-0131	Arnaboldi, M., Robbiani, A., Carlucci, P.	2020	https://www.scopus.com/inward/record.uri?eid=2-s2.0-85096997269&doi=10.1108%2fJAOC-09-2020-0131&partnerID=40&md5=91c6d970e2c63e000f616061d843cb7d	Journal Article	Scopus	EC5
Recommender systems: Metric suggestion mechanisms applied to adaptable software dashboards	ESEC/FSE 2020 - Proceedings of the 28th ACM Joint Meeting European Software Engineering Conference and Symposium on the Foundations of Software Engineering	10.1145/3368089.3418779	Strugar, D.	2020	https://www.scopus.com/inward/record.uri?eid=2-s2.0-85097131824&doi=10.1145%2f3368089.3418779&partnerID=40&md5=80c0ab2c64e315d44067fe7178cbde73	Conference Paper	Scopus	OK
PRACTITIONER APPLICATION: Association Between Use of EHR-Generated Dashboards and Hospital Outcomes in 30-Day Heart Failure Readmissions	Journal of healthcare management / American College of Healthcare Executives	10.1097/JHM-D-20-00265	Ibata, B.	2020	https://www.scopus.com/inward/record.uri?eid=2-s2.0-85096153150&doi=10.1097%2fJHM-D-20-00265&partnerID=40&md5=5004c07c02980378cc58c4c42e7007aa	Note	Scopus	EC3
The NetSage Measurement Framework: Design, Development, and Discoveries	Proceedings of INDIS 2020: Innovating the Network for Data-Intensive Science, Held in conjunction with SC 2020: The International Conference for High Performance Computing, Networking, Storage and Analysis	10.1109/INDIS51933.2020.00010	Turner, K., Khanal, M., Seto-Mook, T., Gonzalez, A., Leigh, J., Lake, A., Baveha, S.S., Faci, S., Tierney, B., Doyle, D., Ensman, L., Schopf, J.M., Southworth, D., Balas, E.	2020	https://www.scopus.com/inward/record.uri?eid=2-s2.0-85100912986&doi=10.1109%2fINDIS51933.2020.00010&partnerID=40&md5=d523396ca8ed9130723228e88acf92d6	Conference Paper	Scopus	EC3
Bootstrapping natural language querying on process automation data	Proceedings - 2020 IEEE 13th International Conference on Services Computing, SCC 2020	10.1109/SCC49832.2020.00030	Han, X., Hu, L., Sen, J., Dang, Y., Gao, B., Isahagian, V., Lei, C., Efthymiou, V., Ozcan, F., Quamar, A., Huang, Z., Muthusamy, V.	2020	https://www.scopus.com/inward/record.uri?eid=2-s2.0-85099243115&doi=10.1109%2fSCC49832.2020.00030&partnerID=40&md5=af567639468c4ed7741c0e00f790ffa3	Conference Paper	Scopus	EC3
Enhancing DataRaceBench for Evaluating Data Race Detection Tools	Proceedings of Correctness 2020: 4th International Workshop on Software Correctness for HPC Applications, Held in conjunction with SC 2020: The International Conference for High Performance Computing, Networking, Storage and Analysis	10.1109/Correctness51934.2020.00008	Verma, G., Shi, Y., Liao, C., Chapman, B., Yan, Y.	2020	https://www.scopus.com/inward/record.uri?eid=2-s2.0-85099385401&doi=10.1109%2fCorrectness51934.2020.00008&partnerID=40&md5=8a2ac42a32e07da1ad95b352ac27692a	Conference Paper	Scopus	EC3
An Integrated Platform for Collaborative Data Analytics	Proceedings - IEEE Congress on Cybermatics: 2020 IEEE International Conferences on Internet of Things, iThings 2020, IEEE Green Computing and Communications, GreenCom 2020, IEEE Cyber, Physical and Social Computing, CPSCom 2020 and IEEE Smart Data, SmartData 2020	10.1109/iThings-GreenCom-CPSCom-SmartData-Cybermatics50389.2020.00113	Oesch, S., Gillen, R., Karnowski, T.	2020	https://www.scopus.com/inward/record.uri?eid=2-s2.0-85099448053&doi=10.1109%2fiThings-GreenCom-CPSCom-SmartData-Cybermatics50389.2020.00113&partnerID=40&md5=4d05a8740a6957d2b3a6cb8f81f612a1	Conference Paper	Scopus	EC3
Simulation as a decision-making tool in a business analytics environment	Proceedings - 2020 5th International Conference on Logistics Operations Management, GOL 2020	10.1109/GOL49479.2020.9314725	Rabia, M.A.B., Bellabdaoui, A.	2020	https://www.scopus.com/inward/record.uri?eid=2-s2.0-85100164050&doi=10.1109%2fGOL49479.2020.9314725&partnerID=40&md5=03afaf905e87539e719dc12b27acd09d	Conference Paper	Scopus	EC5
Data visualization on focus: Exploring communicability of dashboards generated from BI tools	IHC 2020 - Proceedings of the 19th Brazilian Symposium on Human Factors in Computing Systems	10.1145/3424953.3426544	Nunes, F., Correa, C., Jandrey, A., Barcelos, A., Reyes, D., Bernardes, M., Sales, A., Silveira, M.S.	2020	https://www.scopus.com/inward/record.uri?eid=2-s2.0-85099716639&doi=10.1145%2f3424953.3426544&partnerID=40&md5=31fb34928b04ed658bbb0a41448c803d	Conference Paper	Scopus	EC5
Advances in the use of domain engineering to support feature identification and generation of information visualizations	ACM International Conference Proceeding Series	10.1145/3434780.3436640	Vázquez-Ingelmo, A., García Peñalvo, F.J., Theron, R.	2020	https://www.scopus.com/inward/record.uri?eid=2-s2.0-85100535082&doi=10.1145%2f3434780.3436640&partnerID=40&md5=31965c7e78dc162579e2192f8fe8de0d	Conference Paper	Scopus	EC3
Annotation System to Build Cyberbullying and Hate Speech Detection Model Training Dataset	ACM International Conference Proceeding Series	10.1145/3431656.3432054	Febriana, T., Budiarto, A.	2020	https://www.scopus.com/inward/record.uri?eid=2-s2.0-85100372128&doi=10.1145%2f3431656.3432054&partnerID=40&md5=30fdb59fe81219c160870251e5371157	Conference Paper	Scopus	EC5
Prototype proposal for the selection of Quality Open Educational Resources	Proceedings of the 15th Latin American Conference on Learning Technologies, LACLO 2020	10.1109/LACLO50806.2020.9381179	Romero-Pelaez, A., Solano, R.E.	2020	https://www.scopus.com/inward/record.uri?eid=2-s2.0-85103742198&doi=10.1109%2fLACLO50806.2020.9381179&partnerID=40&md5=8ca9e5badbfe6fedcd854259ca8cd8e8	Conference Paper	Scopus	EC5
Declarative Dashboard Generation	Proceedings - 2020 IEEE 31st International Symposium on Software Reliability Engineering Workshops, ISSREW 2020	10.1109/ISSREW51248.2020.00075	Tundo, A., Castelnovo, C., Mobilio, M., Riganelli, O., Mariani, L.	2020	https://www.scopus.com/inward/record.uri?eid=2-s2.0-85099829268&doi=10.1109%2fISSREW51248.2020.00075&partnerID=40&md5=995eb6d3c43179a1c659c69d106bdd24	Conference Paper	Scopus	OK
Near-real-time plug load identification using low-frequency power data in office spaces: Experiments and applications	Applied Energy	10.1016/j.apenergy.2020.115391	Tekler, Z.D., Low, R., Zhou, Y., Yuen, C., Blessing, L., Spanos, C.	2020	https://www.scopus.com/inward/record.uri?eid=2-s2.0-85087017961&doi=10.1016%2fj.apenergy.2020.115391&partnerID=40&md5=8a1173a81b81645c47478498a929b0a0	Journal Article	Scopus	EC3
Intelligent positioning method for aesthetic preference of user interface based on Mahalanobis-Taguchi system [基于马田系统的人机界面审美偏好智能定位方法]	Jisuanji Jicheng Zhizao Xitong/Computer Integrated Manufacturing Systems, CIMS	10.13196/j.cims.2020.10.004	Chu, C., Dong, Z.	2020	https://www.scopus.com/inward/record.uri?eid=2-s2.0-85096561697&doi=10.13196%2fj.cims.2020.10.004&partnerID=40&md5=9249bdf2cc6ff8ceda4a454f0ac0a3cf	Journal Article	Scopus	EC3
A diagnostic dashboard to evaluate country water security	Water Policy	10.2166/wp.2020.235	Doeffinger, T., Borgomeo, E., Young, W.J., Sadoff, C., Hall, J.W.	2020	https://www.scopus.com/inward/record.uri?eid=2-s2.0-85094943354&doi=10.2166%2fwp.2020.235&partnerID=40&md5=f1798444d3ac687cd344bf4a7d0b6c96	Journal Article	Scopus	EC5
A vertical wind turbine monitoring system using commercial online digital dashboard	International Journal of Electrical and Computer Engineering	10.11591/IJECE.V10I5.PP5131-5138	Ermeey, A.K., Taib, M.M., Nasran, A.R., Yushafizee, Y.M.	2020	https://www.scopus.com/inward/record.uri?eid=2-s2.0-85087149111&doi=10.11591%2fIJECE.V10I5.PP5131-5138&partnerID=40&md5=b8e71c79656b0ced7d2e1339006ac962	Journal Article	Scopus	EC5
Optimization of the control process in residential buildings using technological tools	2020 Congreso Internacional de Innovacion y Tendencias en Ingenieria, CONIITI 2020 - Conference Proceedings	10.1109/CONIITI51147.2020.9240343	Prat, J., Romero, A., Rodriguez, S., Farje, J.	2020	https://www.scopus.com/inward/record.uri?eid=2-s2.0-85096535379&doi=10.1109%2fCONIITI51147.2020.9240343&partnerID=40&md5=c43d20169a559eba8cea3c8908dfa9e3	Conference Paper	Scopus	EC5
Web application dashboards as a tool for data visualization and enrichment	2020 43rd International Convention on Information, Communication and Electronic Technology, MIPRO 2020 - Proceedings	10.23919/MIPRO48935.2020.9245289	Holjevac, M., Jakopec, T.	2020	https://www.scopus.com/inward/record.uri?eid=2-s2.0-85097215745&doi=10.23919%2fMIPRO48935.2020.9245289&partnerID=40&md5=b39f857fbd31665dfd9567d60f49fb1e	Conference Paper	Scopus	EC5
Application of innovative tools to design ergonomic control dashboards	Advances in Transdisciplinary Engineering	10.3233/ATDE200077	Grandi, F., Peruzzini, M., Campanella, C.E., Pellicciari, M.	2020	https://www.scopus.com/inward/record.uri?eid=2-s2.0-85092786412&doi=10.3233%2fATDE200077&partnerID=40&md5=90ccea43799f602ee551df8a12085cb3	Conference Paper	Scopus	EC3
An IoT application case study to optimize electricity consumption in the government sector	ACM International Conference Proceeding Series	10.1145/3428502.3428511	Branco, T.T., Kawashita, I.M., De Sa-Soares, F., Monteiro, C.N.	2020	https://www.scopus.com/inward/record.uri?eid=2-s2.0-85095972325&doi=10.1145%2f3428502.3428511&partnerID=40&md5=a9f8428d07b2a2e0a154e415631c3932	Conference Paper	Scopus	EC3
An Intelligent Dashboard for Assisted Tweet Composition in the Cultural Heritage Area (Work-in-progress)	ACM International Conference Proceeding Series	10.1145/3411170.3411272	Martoglia, R., Montangero, M.	2020	https://www.scopus.com/inward/record.uri?eid=2-s2.0-85091321785&doi=10.1145%2f3411170.3411272&partnerID=40&md5=7c9e663787eb928a3440b1810fbe745b	Conference Paper	Scopus	EC5
Comparative Frameworks for Monitoring Quality Assurance in Higher Education Institutions using Business Intelligence	2020 International Conference on Computing and Information Technology, ICCIT 2020	10.1109/ICCIT-144147971.2020.9213808	Sorour, A., Atkins, A.S., Stanier, C.F., Alharbi, F.D.	2020	https://www.scopus.com/inward/record.uri?eid=2-s2.0-85098462483&doi=10.1109%2fICCIT-144147971.2020.9213808&partnerID=40&md5=5713adb2f2887dfcbfcd30926c4ce070	Conference Paper	Scopus	EC3
Connecting domain-specific features to source code: towards the automatization of dashboard generation	Cluster Computing	10.1007/s10586-019-03012-1	Vázquez-Ingelmo, A., García-Peñalvo, F.J., Therón, R., Amo Filvà, D., Fonseca Escudero, D.	2020	https://www.scopus.com/inward/record.uri?eid=2-s2.0-85074801554&doi=10.1007%2fs10586-019-03012-1&partnerID=40&md5=7bd2bd0dfc7a5f5a227e6a45a0918da8	Journal Article	Scopus	EC3
Automated dashboard generation for machine tools with OPC UA compatible sensors	IEEE International Conference on Emerging Technologies and Factory Automation, ETFA	10.1109/ETFA46521.2020.9212136	Topalian-Rivas, G.A., Wassermann, J., Severengiz, M., Krüger, J.	2020	https://www.scopus.com/inward/record.uri?eid=2-s2.0-85093358899&doi=10.1109%2fETFA46521.2020.9212136&partnerID=40&md5=3f0349b47586610775aa7b97b0e8b416	Conference Paper	Scopus	EC5
The people's smart city dashboard (PSCD): Delivering on community-led governance with blockchain	Technological Forecasting and Social Change	10.1016/j.techfore.2020.120150	Marsal-Llacuna, M.-L.	2020	https://www.scopus.com/inward/record.uri?eid=2-s2.0-85086465709&doi=10.1016%2fj.techfore.2020.120150&partnerID=40&md5=8cdb59ef84c43d60c8b012cdd35c3418	Journal Article	Scopus	EC3
A gamification platform to foster energy efficiency in office buildings	Energy and Buildings	10.1016/j.enbuild.2020.110101	Iria, J., Fonseca, N., Cassola, F., Barbosa, A., Soares, F., Coelho, A., Ozdemird, A.	2020	https://www.scopus.com/inward/record.uri?eid=2-s2.0-85084830401&doi=10.1016%2fj.enbuild.2020.110101&partnerID=40&md5=4638556e69349e843d5f636687a471fb	Journal Article	Scopus	EC3
From 6.2 to 0.15 seconds-an Industrial Case Study on Mobile Web Performance	Proceedings - 2020 IEEE International Conference on Software Maintenance and Evolution, ICSME 2020	10.1109/ICSME46990.2020.00084	Riet, J.V., Paganelli, F., Malavolta, I.	2020	https://www.scopus.com/inward/record.uri?eid=2-s2.0-85096639487&doi=10.1109%2fICSME46990.2020.00084&partnerID=40&md5=95b9c95d3f65406eeaafc7912d5ef67a	Conference Paper	Scopus	EC3
Spatially Representative Online Big Data Sampling for Smart Cities	IEEE International Workshop on Computer Aided Modeling and Design of Communication Links and Networks, CAMAD	10.1109/CAMAD50429.2020.9209294	Jawarneh, I.M.A., Bellavista, P., Corradi, A., Foschini, L., Montanari, R.	2020	https://www.scopus.com/inward/record.uri?eid=2-s2.0-85093914557&doi=10.1109%2fCAMAD50429.2020.9209294&partnerID=40&md5=8e789d944576a80b92a6f9cd5e4b7e6c	Conference Paper	Scopus	EC3
Interactive Data Driven Visualization for COVID-19 with Trends, Analytics and Forecasting	Proceedings of the International Conference on Information Visualisation	10.1109/IV51561.2020.00101	Clement, F., Kaur, A., Sedghi, M., Krishnaswamy, D., Punithakumar, K.	2020	https://www.scopus.com/inward/record.uri?eid=2-s2.0-85102940681&doi=10.1109%2fIV51561.2020.00101&partnerID=40&md5=d2fbacd067bc2ff23ed3b084b75ee8a9	Conference Paper	Scopus	EC5
Data-driven and tool-supported elicitation of quality requirements in agile companies	Software Quality Journal	10.1007/s11219-020-09509-y	Oriol, M., Martínez-Fernández, S., Behutiye, W., Farré, C., Kozik, R., Seppänen, P., Vollmer, A.M., Rodríguez, P., Franch, X., Aaramaa, S., Abhervé, A., Choraś, M., Partanen, J.	2020	https://www.scopus.com/inward/record.uri?eid=2-s2.0-85082809321&doi=10.1007%2fs11219-020-09509-y&partnerID=40&md5=8fa0cc100c3ef40adf4ca12f6387189c	Journal Article	Scopus	EC5
Decreases in antimicrobial use associated with multihospital implementation of electronic antimicrobial stewardship tools	Clinical Infectious Diseases	10.1093/cid/ciz941	Graber, C.J., Jones, M.M., Goetz, M.B., Madaras-Kelly, K., Zhang, Y., Butler, J.M., Weir, C., Chou, A.F., Youn, S.Y., Samore, M.H., Glassman, P.A.	2020	https://www.scopus.com/inward/record.uri?eid=2-s2.0-85089818440&doi=10.1093%2fcid%2fciz941&partnerID=40&md5=50b04dd3a03335e6f6c5cb456dc22ac9	Journal Article	Scopus	EC2
Optimal Timing of Prostate Specific Membrane Antigen Positron Emission Tomography/Computerized Tomography for Biochemical Recurrence after Radical Prostatectomy	The Journal of urology	10.1097/JU.0000000000001012	Luiting, H.B., van Leeuwen, P.J., Remmers, S., Donswijk, M., Busstra, M.B., Bakker, I.L., Brabander, T., Stokkel, M., van der Poel, H.G., Roobol, M.J.	2020	https://www.scopus.com/inward/record.uri?eid=2-s2.0-85089300825&doi=10.1097%2fJU.0000000000001012&partnerID=40&md5=aa19ec780949e2ed07424e1959ae6e9d	Journal Article	Scopus	EC5
Marketing dashboards, resource allocation and performance	European Journal of Marketing	10.1108/EJM-03-2019-0300	Clark, B.	2020	https://www.scopus.com/inward/record.uri?eid=2-s2.0-85089867329&doi=10.1108%2fEJM-03-2019-0300&partnerID=40&md5=053b664145587282c1c16a7c57aa8c65	Journal Article	Scopus	EC3
The Wikipedia Diversity Observatory: A Project to Identify and Bridge Content Gaps in Wikipedia	ACM International Conference Proceeding Series	10.1145/3412569.3412866	Miquel-Ribé, M., Laniado, D.	2020	https://www.scopus.com/inward/record.uri?eid=2-s2.0-85094945372&doi=10.1145%2f3412569.3412866&partnerID=40&md5=c973a3e9458cf2f7d22d064893f47e4d	Conference Paper	Scopus	EC3
Multi-level systems engineering analyzer dashboard: A semi-automated content analysis for interview data	SYSCON 2020 - 14th Annual IEEE International Systems Conference, Proceedings	10.1109/SysCon47679.2020.9275905	Yu, Z., See Tao, H.Y., Xiao, Y., Burke, P., Hutchison, N., Makwana, D.	2020	https://www.scopus.com/inward/record.uri?eid=2-s2.0-85098918836&doi=10.1109%2fSysCon47679.2020.9275905&partnerID=40&md5=d35be51c5f742c47f91b04e25470a268	Conference Paper	Scopus	EC3
Mask R-CNN Method for Dashboard Feature Extraction in Eye Tracking	International Journal of Pattern Recognition and Artificial Intelligence	10.1142/S0218001420550174	Zhang, P., Wang, C., Jia, H.	2020	https://www.scopus.com/inward/record.uri?eid=2-s2.0-85078155135&doi=10.1142%2fS0218001420550174&partnerID=40&md5=5f2cf2dbe70766069c75f0f62737a5c0	Journal Article	Scopus	EC5
The effect of interactive analytical dashboard features on situation awareness and task performance	Decision Support Systems	10.1016/j.dss.2020.113322	Nadj, M., Maedche, A., Schieder, C.	2020	https://www.scopus.com/inward/record.uri?eid=2-s2.0-85085294286&doi=10.1016%2fj.dss.2020.113322&partnerID=40&md5=adb1088f3e1b00db0958275d43ed74f7	Journal Article	Scopus	EC5
Knowledge management using gamification in consulting firms	Proceedings of 2020 International Conference on Information Management and Technology, ICIMTech 2020	10.1109/ICIMTech50083.2020.9211118	Malingkas, D.E.Y., Ce, W.	2020	https://www.scopus.com/inward/record.uri?eid=2-s2.0-85093931690&doi=10.1109%2fICIMTech50083.2020.9211118&partnerID=40&md5=a290348065296c52bbd9e6d56db3a746	Conference Paper	Scopus	EC3
Keys for successful 360° hypervideo design: A user study based on an xAPI analytics dashboard	Multimedia Tools and Applications	10.1007/s11042-020-09059-2	del Molino, J., Bibiloni, T., Oliver, A.	2020	https://www.scopus.com/inward/record.uri?eid=2-s2.0-85085747365&doi=10.1007%2fs11042-020-09059-2&partnerID=40&md5=f23bedd25484dbc2beb64d779a86accf	Journal Article	Scopus	EC3
Didactic metadata informing teachers’ selection of learning resources: boundary crossing in professional development	Journal of Mathematics Teacher Education	10.1007/s10857-019-09428-1	Cooper, J., Olsher, S., Yerushalmy, M.	2020	https://www.scopus.com/inward/record.uri?eid=2-s2.0-85061911613&doi=10.1007%2fs10857-019-09428-1&partnerID=40&md5=7db0ba0076094fac801e04b9dc3fc057	Journal Article	Scopus	EC5
NILM dashboard: Actionable feedback for condition-based maintenance	IEEE Instrumentation and Measurement Magazine		Green, D., Kane, T., Kidwell, S., Lindahl, P., Donnal, J., Leeb, S.	2020	https://www.scopus.com/inward/record.uri?eid=2-s2.0-85090454348&partnerID=40&md5=6838b6347466b64071863fd8dedbf5ae	Journal Article	Scopus	EC3
Validating clinical threshold values for a dashboard view of the compensatory reserve measurement for hemorrhage detection	The journal of trauma and acute care surgery	10.1097/TA.0000000000002586	Convertino, V.A., Wampler, M.R., Johnson, M., Alarhayem, A., Le, T.D., Nicholson, S., Myers, J.G., Chung, K.K., Struck, K.R., Cuenca, C., Eastridge, B.J.	2020	https://www.scopus.com/inward/record.uri?eid=2-s2.0-85089129627&doi=10.1097%2fTA.0000000000002586&partnerID=40&md5=0437af996e2c6fa54aab1bd2a87a8046	Journal Article	Scopus	EC5
Log Files Analysis for Network Intrusion Detection	2020 IEEE 10th International Conference on Intelligent Systems, IS 2020 - Proceedings	10.1109/IS48319.2020.9199976	Brandao, A., Georgieva, P.	2020	https://www.scopus.com/inward/record.uri?eid=2-s2.0-85092689215&doi=10.1109%2fIS48319.2020.9199976&partnerID=40&md5=9a36e11d9254c20697b3f963a1f7ba68	Conference Paper	Scopus	EC3
Privacy Dashboards: The Impact of the Type of Personal Data and User Control on Trust and Perceived Risk	UMAP 2020 Adjunct - Adjunct Publication of the 28th ACM Conference on User Modeling, Adaptation and Personalization	10.1145/3386392.3399557	Herder, E., Van Maaren, O.	2020	https://www.scopus.com/inward/record.uri?eid=2-s2.0-85089282643&doi=10.1145%2f3386392.3399557&partnerID=40&md5=934017b9c9877578903c85b9610dce1c	Conference Paper	Scopus	EC5
Challenges, Strategies and Adaptations on Interactive Dashboards	UMAP 2020 - Proceedings of the 28th ACM Conference on User Modeling, Adaptation and Personalization	10.1145/3340631.3398678	Alhamadi, M.	2020	https://www.scopus.com/inward/record.uri?eid=2-s2.0-85089343787&doi=10.1145%2f3340631.3398678&partnerID=40&md5=7252dfc94ec7dcd8d2c3d32d5e737892	Conference Paper	Scopus	EC3
Data dashboard: Exploring centralization and customization in personal data curation	DIS 2020 - Proceedings of the 2020 ACM Designing Interactive Systems Conference	10.1145/3357236.3395457	Vitale, F., Chen, J., Odom, W., Mcgrenere, J.	2020	https://www.scopus.com/inward/record.uri?eid=2-s2.0-85090501833&doi=10.1145%2f3357236.3395457&partnerID=40&md5=2a2febb83dca817cd6a9a5a0f3c74f5f	Conference Paper	Scopus	EC5
Adaptation and evaluation of a learning analytics dashboard to improve academic support at three Latin American universities	British Journal of Educational Technology	10.1111/bjet.12950	Guerra, J., Ortiz-Rojas, M., Zúñiga-Prieto, M.A., Scheihing, E., Jiménez, A., Broos, T., De Laet, T., Verbert, K.	2020	https://www.scopus.com/inward/record.uri?eid=2-s2.0-85085748337&doi=10.1111%2fbjet.12950&partnerID=40&md5=eddd01aa8aa7617660b3a25d28babf1b	Journal Article	Scopus	EC3
Enhanced Storage Management Optimization in IaaS Cloud Environment	Proceedings of the 2020 IEEE International Conference on Communication and Signal Processing, ICCSP 2020	10.1109/ICCSP48568.2020.9182114	Devarajan, A.A., Sudalaimuthu, T., Sankaran, K.S.	2020	https://www.scopus.com/inward/record.uri?eid=2-s2.0-85091329092&doi=10.1109%2fICCSP48568.2020.9182114&partnerID=40&md5=12502f27e22e70a28c9aa6a44624f921	Conference Paper	Scopus	EC3
Adoption and impact of a learning analytics dashboard supporting the advisor—Student dialogue in a higher education institute in Latin America	British Journal of Educational Technology	10.1111/bjet.12962	De Laet, T., Millecamp, M., Ortiz-Rojas, M., Jimenez, A., Maya, R., Verbert, K.	2020	https://www.scopus.com/inward/record.uri?eid=2-s2.0-85085922483&doi=10.1111%2fbjet.12962&partnerID=40&md5=93698c444346155e00846680f73b7f4a	Journal Article	Scopus	EC3
Real-Time Automatic Air Pollution Services from IOT Data Network	Proceedings - IEEE Symposium on Computers and Communications	10.1109/ISCC50000.2020.9219580	Badii, C., Bilotta, S., Cenni, D., Difino, A., Nesi, P., Paoli, I., Paolucci, M.	2020	https://www.scopus.com/inward/record.uri?eid=2-s2.0-85092704223&doi=10.1109%2fISCC50000.2020.9219580&partnerID=40&md5=420356091a31750056fd8af9101c6b79	Conference Paper	Scopus	EC3
A recommendation dashboard utilising micro-filter visualisations: An evaluation and investigation of applicability on mobile devices	Graphical Models	10.1016/j.gmod.2020.101074	Tschinkel, G.	2020	https://www.scopus.com/inward/record.uri?eid=2-s2.0-85085573645&doi=10.1016%2fj.gmod.2020.101074&partnerID=40&md5=7d82e518f0b7e7e6433c1918e67d0981	Journal Article	Scopus	EC3
Development of an academic dashboard for empowering students to be adaptive decision-makers	ASEE Annual Conference and Exposition, Conference Proceedings		Orr, M.K., Martin, B.A., Spilka, R.B., Brotherton, H.B., Ehlert, K.M.	2020	https://www.scopus.com/inward/record.uri?eid=2-s2.0-85095744386&partnerID=40&md5=a0afa200277bef258ebaf06e3e07383d	Conference Paper	Scopus	EC5
How teachers integrate dashboards into their feedback practices	Frontline Learning Research	10.14786/flr.v8i4.641	Knoop-Van Campen, C., Molenaar, I.	2020	https://www.scopus.com/inward/record.uri?eid=2-s2.0-85095417845&doi=10.14786%2fflr.v8i4.641&partnerID=40&md5=6cd38541f76d3563a06c5163d3ba4857	Journal Article	Scopus	EC5
Dashboard information system development as visualization of transaction reports in the application BackInd (backpacker reservation system)	IOP Conference Series: Materials Science and Engineering	10.1088/1757-899X/801/1/012145	Lubis, M., Dennis, F., Andreswari, R., Ridho Lubis, A.	2020	https://www.scopus.com/inward/record.uri?eid=2-s2.0-85086478856&doi=10.1088%2f1757-899X%2f801%2f1%2f012145&partnerID=40&md5=1eac884c15da7f92f5d437a2b4276219	Conference Paper	Scopus	EC5
Creating a learner performance dashboard for programmatic assessment	Clinical Teacher	10.1111/tct.13106	Santen, S.A., Myklebust, L., Cabrera, C., Patton, J., Grichanik, M., Zaidi, N.L.B.	2020	https://www.scopus.com/inward/record.uri?eid=2-s2.0-85075194939&doi=10.1111%2ftct.13106&partnerID=40&md5=8c131ec23daa984ab015effd00e46b69	Journal Article	Scopus	EC3
Synthesizing enterprise data through digital dashboards to strategically align performance: Why do operational managers use dashboards?	International Journal of Accounting Information Systems	10.1016/j.accinf.2020.100452	Reinking, J., Arnold, V., Sutton, S.G.	2020	https://www.scopus.com/inward/record.uri?eid=2-s2.0-85083011108&doi=10.1016%2fj.accinf.2020.100452&partnerID=40&md5=5443b9034dac2a6ad92a09959bfe5a91	Journal Article	Scopus	EC3
Revisiting five years of casmi contests with epa identification tools	Metabolites	10.3390/metabo10060260	McEachran, A.D., Chao, A., Al-Ghoul, H., Lowe, C., Grulke, C., Sobus, J.R., Williams, A.J.	2020	https://www.scopus.com/inward/record.uri?eid=2-s2.0-85086838264&doi=10.3390%2fmetabo10060260&partnerID=40&md5=b56eb0caf193aa16c0ec6c3a2d86cf3b	Journal Article	Scopus	EC3
Dashboard to monitor outages in a smart grid [Dashboard para monitorizar falhas de energia numa rede eletrica inteligente]	Iberian Conference on Information Systems and Technologies, CISTI	10.23919/CISTI49556.2020.9140869	Laureano, R.M.S., Laureano, L.M.S., Sanz, A.C.P.	2020	https://www.scopus.com/inward/record.uri?eid=2-s2.0-85089016580&doi=10.23919%2fCISTI49556.2020.9140869&partnerID=40&md5=5bdf26bb91dfb1174ec1f9f344912c80	Conference Paper	Scopus	EC5
Emission of licenses versus requests for licensing of building works: KPI definition and performance monitoring [Emissão de alvarás e pedidos de licenciamento de construcão num município: Criacão de KPI e monitorizacão de desempenho]	Iberian Conference on Information Systems and Technologies, CISTI	10.23919/CISTI49556.2020.9140828	Pires, P., Raposo, P., Bernardino, J., Pedrosa, I.	2020	https://www.scopus.com/inward/record.uri?eid=2-s2.0-85089029835&doi=10.23919%2fCISTI49556.2020.9140828&partnerID=40&md5=ed5b85cbfd8f9ca01af8d162a9ce8adc	Conference Paper	Scopus	EC5
Low-Cost UFSOOK-Based Optical Camera Communication Link for IoT Applications	IEEE World Forum on Internet of Things, WF-IoT 2020 - Symposium Proceedings	10.1109/WF-IoT48130.2020.9221419	Tripp, T., Hamza, A.S., Underwood, B., Tashakkori, R.	2020	https://www.scopus.com/inward/record.uri?eid=2-s2.0-85095589462&doi=10.1109%2fWF-IoT48130.2020.9221419&partnerID=40&md5=dde24cff60dab27f5ed43bd48ff736a0	Conference Paper	Scopus	EC5
Integrating Tableau with Internet of Things Acquiring Projects	Proceedings of the 12th International Conference on Electronics, Computers and Artificial Intelligence, ECAI 2020	10.1109/ECAI50035.2020.9223228	Fireteanu, V.-V.	2020	https://www.scopus.com/inward/record.uri?eid=2-s2.0-85095742490&doi=10.1109%2fECAI50035.2020.9223228&partnerID=40&md5=a8acb2ec9483b60434895d89a9f8f946	Conference Paper	Scopus	EC5
Analytic for Temperature and Humidity-Cloud based Forecasting and Dashboard	Proceedings of the International Conference on Intelligent Computing and Control Systems, ICICCS 2020	10.1109/ICICCS48265.2020.9120944	Kolhe, M., Paturkar, R., Sahu, U., Pillai, S., Titarmare, A.	2020	https://www.scopus.com/inward/record.uri?eid=2-s2.0-85087449383&doi=10.1109%2fICICCS48265.2020.9120944&partnerID=40&md5=d16c9d5b68dae0b24c45417f2f7914a9	Conference Paper	Scopus	EC5
A Survey Paper on Identifying Key Performance Indicators for Optimizing Inventory Management System and Exploring Different Visualization Tools	Proceedings of the International Conference on Intelligent Computing and Control Systems, ICICCS 2020	10.1109/ICICCS48265.2020.9121036	Singh, P., Ghosh, S., Saraf, M., Nayak, R.	2020	https://www.scopus.com/inward/record.uri?eid=2-s2.0-85087462241&doi=10.1109%2fICICCS48265.2020.9121036&partnerID=40&md5=c84c02712cd739d040a3e79515f2fdd6	Conference Paper	Scopus	EC3
Framework of low cost IOT system to monitor coal mining wastewater quality	AIP Conference Proceedings	10.1063/5.0000713	Telaga, A.S., Rascalia, R.	2020	https://www.scopus.com/inward/record.uri?eid=2-s2.0-85084123381&doi=10.1063%2f5.0000713&partnerID=40&md5=aa6a1a940a848eb3e416cd07966d7abb	Conference Paper	Scopus	EC5
Representing data visualization goals and tasks through meta-modeling to tailor information dashboards	Applied Sciences (Switzerland)	10.3390/app10072306	Vázquez-Ingelmo, A., García-Peñalvo, F.J., Therón, R., Conde, M.A.	2020	https://www.scopus.com/inward/record.uri?eid=2-s2.0-85083550047&doi=10.3390%2fapp10072306&partnerID=40&md5=47afc1afd913244fc69aea1949d473f7	Journal Article	Scopus	EC3
A digital twin for automated root-cause search of production alarms based on KPIs aggregated from IoT	Applied Sciences (Switzerland)	10.3390/app10072377	Papacharalampopoulos, A., Giannoulis, C., Stavropoulos, P., Mourtzis, D.	2020	https://www.scopus.com/inward/record.uri?eid=2-s2.0-85083577978&doi=10.3390%2fapp10072377&partnerID=40&md5=c5030b5c4c91cb1aa7382b4f30f4174d	Journal Article	Scopus	EC5
A New Dashboard Tool to Enhance Data Processing and Energy Efficiency Analysis in Modern Buildings	2020 Systems and Information Engineering Design Symposium, SIEDS 2020	10.1109/SIEDS49339.2020.9106664	Sharp, A., Ojeda, D., Nilsen, V.	2020	https://www.scopus.com/inward/record.uri?eid=2-s2.0-85087047820&doi=10.1109%2fSIEDS49339.2020.9106664&partnerID=40&md5=9c051ff3053c30f5ca867b93323d7dbc	Conference Paper	Scopus	EC3
Cyber-physical systems for performance monitoring in production intralogistics	Computers and Industrial Engineering	10.1016/j.cie.2020.106333	Mörth, O., Emmanouilidis, C., Hafner, N., Schadler, M.	2020	https://www.scopus.com/inward/record.uri?eid=2-s2.0-85079056148&doi=10.1016%2fj.cie.2020.106333&partnerID=40&md5=9ee8acd6632b4b6b14c57178dfc9c905	Journal Article	Scopus	EC3
Dynamic modeling for resilience measurement: Nato resilience decision support model	Applied Sciences (Switzerland)	10.3390/APP10082639	Hodicky, J., Özkan, G., Özdemir, H., Stodola, P., Drozd, J., Buck, W.	2020	https://www.scopus.com/inward/record.uri?eid=2-s2.0-85084664198&doi=10.3390%2fAPP10082639&partnerID=40&md5=b6a5d5c2867bde04752e69b45a4ff7fc	Journal Article	Scopus	EC5
Project investocks: Online investment system for poultry and swine raisers with decision support system	International Journal of Scientific and Technology Research		Legaspi, M.E.I., Manalo, M.B.P., Opeña, J.B., Pempiña, E.B., Solomo, M.V.S., Yadao, D.A.	2020	https://www.scopus.com/inward/record.uri?eid=2-s2.0-85083422088&partnerID=40&md5=9018ef94b0cdb6f7e9d034828a2138a3	Journal Article	Scopus	EC3
Learning analytics dashboards: The past, the present and the future	ACM International Conference Proceeding Series	10.1145/3375462.3375504	Verbert, K., Ochoa, X., De Croon, R., Dourado, R.A., De Laet, T.	2020	https://www.scopus.com/inward/record.uri?eid=2-s2.0-85082395570&doi=10.1145%2f3375462.3375504&partnerID=40&md5=b39ad0a7f92cb1fd9c54ace83adec328	Conference Paper	Scopus	EC3
How do I compare thee? An evidence-based approach to the presentation of class comparison information to students using Dashboard	Innovations in Education and Teaching International	10.1080/14703297.2019.1593213	Harvey, A.J., Keyes, H.	2020	https://www.scopus.com/inward/record.uri?eid=2-s2.0-85063216641&doi=10.1080%2f14703297.2019.1593213&partnerID=40&md5=71a598790856de24d897fd67d3669bd8	Journal Article	Scopus	EC3
Synthesizing enterprise data to strategically align performance: The intentionality of strategy surrogation	International Journal of Accounting Information Systems	10.1016/j.accinf.2019.100444	Reinking, J., Arnold, V., Sutton, S.G.	2020	https://www.scopus.com/inward/record.uri?eid=2-s2.0-85078030170&doi=10.1016%2fj.accinf.2019.100444&partnerID=40&md5=a747f01a2830307fdd1b0cbf4efe1836	Journal Article	Scopus	EC3
A dynamic dashboarding application for fleet monitoring using semantic web of things technologies	Sensors (Switzerland)	10.3390/s20041152	Hautte, S.V., Moens, P., Van Herwegen, J., De Paepe, D., Steenwinckel, B., Verstichel, S., Ongenae, F., Van Hoecke, S.	2020	https://www.scopus.com/inward/record.uri?eid=2-s2.0-85079895142&doi=10.3390%2fs20041152&partnerID=40&md5=5924f203cb76c9b754b86c4420d7ff9b	Journal Article	Scopus	EC5
More flexible: A free-customization technique based on log visualization	Proceedings - 2020 12th International Conference on Measuring Technology and Mechatronics Automation, ICMTMA 2020	10.1109/ICMTMA50254.2020.00089	Sun, M., Haihong, E., Ou, Z., Chen, Y.	2020	https://www.scopus.com/inward/record.uri?eid=2-s2.0-85083425754&doi=10.1109%2fICMTMA50254.2020.00089&partnerID=40&md5=b18f39bfc94d97bf8eaebfbd24ff4dbb	Conference Paper	Scopus	EC3
Triangulum city dashboard: An interactive data analytic platform for visualizing smart city performance	Processes	10.3390/pr8020250	Farmanbar, M., Rong, C.	2020	https://www.scopus.com/inward/record.uri?eid=2-s2.0-85080909917&doi=10.3390%2fpr8020250&partnerID=40&md5=d8440258eb56f944fc8bc64bddd1da39	Journal Article	Scopus	EC3
Human impacts on planetary boundaries amplified by Earth system interactions	Nature Sustainability	10.1038/s41893-019-0454-4	Lade, S.J., Steffen, W., de Vries, W., Carpenter, S.R., Donges, J.F., Gerten, D., Hoff, H., Newbold, T., Richardson, K., Rockström, J.	2020	https://www.scopus.com/inward/record.uri?eid=2-s2.0-85076876942&doi=10.1038%2fs41893-019-0454-4&partnerID=40&md5=025674622abb9884772790ecaad5d6b4	Journal Article	Scopus	EC3
Principles of dashboard adaptability to get insights into origin-destination data	JOURNAL OF LOCATION BASED SERVICES	10.1080/17489725.2020.1738577	Dobraja, Ieva; Kraak, Menno-Jan	2020		Journal Article	Web of Science	QC1
Designing a Privacy Dashboard for a Smart Manufacturing Environment	IFIP Advances in Information and Communication Technology	10.1007/978-3-030-39634-3_8	Mannhardt, F., Oliveira, M., Petersen, S.A.	2020	https://www.scopus.com/inward/record.uri?eid=2-s2.0-85081931915&doi=10.1007%2f978-3-030-39634-3_8&partnerID=40&md5=bc3a631065eb04281d824de4e1b54ba8	Conference Paper	Scopus	EC5
Tactical dashboard design for study program in university	PervasiveHealth: Pervasive Computing Technologies for Healthcare	10.4108/eai.12-10-2019.2296308	Piantari, E., Megasari, R., Hidayat, K.A.	2020	https://www.scopus.com/inward/record.uri?eid=2-s2.0-85096786388&doi=10.4108%2feai.12-10-2019.2296308&partnerID=40&md5=b1fad7d6fa7f7299287ba96e845b8e76	Conference Paper	Scopus	EC5
InnoMetrics Dashboard: The Design, and Implementation of the Adaptable Dashboard for Energy-Efficient Applications Using Open Source Tools	IFIP Advances in Information and Communication Technology	10.1007/978-3-030-47240-5_16	Ergasheva, S., Ivanov, V., Khomyakov, I., Kruglov, A., Strugar, D., Succi, G.	2020	https://www.scopus.com/inward/record.uri?eid=2-s2.0-85085029481&doi=10.1007%2f978-3-030-47240-5_16&partnerID=40&md5=fbdb26693f1d09c56acd80e813c6379e	Conference Paper	Scopus	EC3
A visual analytics tool for personalized competency feedback	26th Americas Conference on Information Systems, AMCIS 2020		Elmaleh, J., Shankararaman, V.	2020	https://www.scopus.com/inward/record.uri?eid=2-s2.0-85097715457&partnerID=40&md5=eb13ee7bbcb1c2adc1ff8721f5d4b9d2	Conference Paper	Scopus	EC5
What do distance learning students need from student analytics?	Computer-Supported Collaborative Learning Conference, CSCL		Herodotou, C., Boroowa, A., Hlosta, M., Rienties, B.	2020	https://www.scopus.com/inward/record.uri?eid=2-s2.0-85102939611&partnerID=40&md5=b8c56c9f2de0baf5165082f0d1f7fb64	Conference Paper	Scopus	EC5
Early Prediction of Success in MOOC from Video Interaction Features	Lecture Notes in Computer Science (including subseries Lecture Notes in Artificial Intelligence and Lecture Notes in Bioinformatics)	10.1007/978-3-030-52240-7_35	Mbouzao, B., Desmarais, M.C., Shrier, I.	2020	https://www.scopus.com/inward/record.uri?eid=2-s2.0-85088557974&doi=10.1007%2f978-3-030-52240-7_35&partnerID=40&md5=655463eaf137e94af77d5fbd51ee32d6	Conference Paper	Scopus	EC3
The effect of providing learning analytics on student behaviour and performance in programming: a randomised controlled experiment	Higher Education	10.1007/s10734-020-00560-z	Hellings, J., Haelermans, C.	2020	https://www.scopus.com/inward/record.uri?eid=2-s2.0-85086320764&doi=10.1007%2fs10734-020-00560-z&partnerID=40&md5=30a297e7a8d2eaae312b58c3f31fd24d	Journal Article	Scopus	EC5
Assessing the impact of the combination of self-directed learning, immediate feedback and visualizations on student engagement in online learning	Lecture Notes in Computer Science (including subseries Lecture Notes in Artificial Intelligence and Lecture Notes in Bioinformatics)	10.1007/978-3-030-57717-9_20	Yousuf, B., Conlan, O., Wade, V.	2020	https://www.scopus.com/inward/record.uri?eid=2-s2.0-85091131302&doi=10.1007%2f978-3-030-57717-9_20&partnerID=40&md5=75241139af52c8432b089057fa8262d9	Conference Paper	Scopus	EC5
Designing user-adaptive information dashboards: Considering limited attention and working memory	27th European Conference on Information Systems - Information Systems for a Sharing Society, ECIS 2019		Toreini, P., Langner, M.	2020	https://www.scopus.com/inward/record.uri?eid=2-s2.0-85087107609&partnerID=40&md5=3ed4668b60ea9c87b9ba8a25910a28ab	Conference Paper	Scopus	EC5
SME sustainability dashboards: An aid to manage and report performance	Journal of Small Business Strategy		Shields, J.F., Shelleman, J.M.	2020	https://www.scopus.com/inward/record.uri?eid=2-s2.0-85085882600&partnerID=40&md5=f309f9bc43186797679796d0f58d8b4e	Journal Article	Scopus	EC3
For learners, with learners: Identifying indicators for an academic advising dashboard for students	Lecture Notes in Computer Science (including subseries Lecture Notes in Artificial Intelligence and Lecture Notes in Bioinformatics)	10.1007/978-3-030-57717-9_9	Hilliger, I., De Laet, T., Henríquez, V., Guerra, J., Ortiz-Rojas, M., Zuñiga, M.Á., Baier, J., Pérez-Sanagustín, M.	2020	https://www.scopus.com/inward/record.uri?eid=2-s2.0-85091147185&doi=10.1007%2f978-3-030-57717-9_9&partnerID=40&md5=e233322b7957e82117e22424c59a1289	Conference Paper	Scopus	EC5
Operations excellence journey on digital in enhancing production operations, planning and process cycle efficiency	Society of Petroleum Engineers - Abu Dhabi International Petroleum Exhibition and Conference 2020, ADIP 2020		Choudhuri, A.	2020	https://www.scopus.com/inward/record.uri?eid=2-s2.0-85097547862&partnerID=40&md5=07e4111198e1b89ba497307b907b3abb	Conference Paper	Scopus	EC5
Story Analysis Using Natural Language Processing and Interactive Dashboards	Journal of Computer Information Systems	10.1080/08874417.2020.1774442	Mitri, M.	2020	https://www.scopus.com/inward/record.uri?eid=2-s2.0-85087619690&doi=10.1080%2f08874417.2020.1774442&partnerID=40&md5=de78cc486abe40ec6592e635f0d3ef43	Journal Article	Scopus	EC3
New Information Technology Models to Support Proper and Effective Business Management to Improve the Transition to the Circular Economy	Procedia Environmental Science, Engineering and Management		Romanello, D.G., Caramagno, F., Zerbo, A., Guadagnuolo, V., Bertino, A.	2020	https://www.scopus.com/inward/record.uri?eid=2-s2.0-85100029440&partnerID=40&md5=c726fac21f60b6c7fb5c1f44dc4fcc52	Journal Article	Scopus	EC3
A Method of Pointer Instrument Reading for Automatic Inspection	Advances in Intelligent Systems and Computing	10.1007/978-3-030-34387-3_31	Jiang, N., Tang, J., Zhang, Z., Yu, W., Hu, B., He, G., Yang, Z.	2020	https://www.scopus.com/inward/record.uri?eid=2-s2.0-85076572594&doi=10.1007%2f978-3-030-34387-3_31&partnerID=40&md5=a6047bb3050a0c5cb9cf94670a210790	Conference Paper	Scopus	EC3
Generating Dashboards Using Fine-Grained Components: A Case Study for a PhD Programme	Lecture Notes in Computer Science (including subseries Lecture Notes in Artificial Intelligence and Lecture Notes in Bioinformatics)	10.1007/978-3-030-50513-4_23	Vázquez-Ingelmo, A., García-Peñalvo, F.J., Therón, R.	2020	https://www.scopus.com/inward/record.uri?eid=2-s2.0-85089164013&doi=10.1007%2f978-3-030-50513-4_23&partnerID=40&md5=0b0a0cea5aa98d822983adc9a0728cbb	Conference Paper	Scopus	EC3
Specifying information dashboards' interactive features through meta-model instantiation	CEUR Workshop Proceedings		Vázquez-Ingelmo, A., García-Peñalvo, F.J., Therón, R., García-Holgado, A.	2020	https://www.scopus.com/inward/record.uri?eid=2-s2.0-85092017661&partnerID=40&md5=ee0738ccbebcb46d8cf052fa2eb615d3	Conference Paper	Scopus	EC3
MetagenoNets: Comprehensive inference and meta-insights for microbial correlation networks	Nucleic Acids Research	10.1093/NAR/GKAA254	Nagpal, S., Singh, R., Yadav, D., Mande, S.S.	2020	https://www.scopus.com/inward/record.uri?eid=2-s2.0-85087320255&doi=10.1093%2fNAR%2fGKAA254&partnerID=40&md5=5f21d8ef1606649f24faa97482d9a97a	Journal Article	Scopus	EC3
Dashboards-effective instrument of decision in synergy with software support [Deski rozdzielcze-skuteczny instrument decyzji w synergii z wsparciem oprogramowania]	Polish Journal of Management Studies	10.17512/pjms.2020.22.1.36	Teplická, K., Steingartner, W., Kádárová, J., Hurná, S.	2020	https://www.scopus.com/inward/record.uri?eid=2-s2.0-85099418142&doi=10.17512%2fpjms.2020.22.1.36&partnerID=40&md5=72195992c9c69955001900cb49794cbc	Journal Article	Scopus	EC3
Deploying a cost-effective and production-ready deep news recommender system in the media crisis context	CEUR Workshop Proceedings		Corbeil, J.-P., Daudens, F.	2020	https://www.scopus.com/inward/record.uri?eid=2-s2.0-85095777326&partnerID=40&md5=acfc5eeff8a5166eca7c323f99b9f2d1	Conference Paper	Scopus	EC3
Data visualisation literacy in higher education: An exploratory study of understanding of a learning dashboard tool	International Journal of Emerging Technologies in Learning	10.3991/ijet.v15i17.15041	Donohoe, D., Costello, E.	2020	https://www.scopus.com/inward/record.uri?eid=2-s2.0-85090925983&doi=10.3991%2fijet.v15i17.15041&partnerID=40&md5=98d2e46e34df79e3103534f81e7b03a1	Journal Article	Scopus	EC3
Impact of podcasting on pronunciation skills of pre-service EFL teachers	Turkish Online Journal of Distance Education	10.17718/TOJDE.762022	Kafes, H., Caner, M.	2020	https://www.scopus.com/inward/record.uri?eid=2-s2.0-85089270931&doi=10.17718%2fTOJDE.762022&partnerID=40&md5=386aa0dd20f39320731a633bd194a921	Journal Article	Scopus	EC3
Correcting Bias in Perceptions of Public Opinion among American Elected Officials: Results from Two Field Experiments	British Journal of Political Science	10.1017/S0007123419000711	Kalla, J.L., Porter, E.	2020	https://www.scopus.com/inward/record.uri?eid=2-s2.0-85081333796&doi=10.1017%2fS0007123419000711&partnerID=40&md5=a928461a5f45d969839922042c8d86eb	Journal Article	Scopus	EC5
eSTIMe: A visual, interactive and modular approach for the multi-point of view analysis of daily mobility [eSTIMe: Une approche visuelle, interactive et modulable pour l’analyse multi-points de vue des mobilités quotidiennes]	Geomatica	10.1139/geomat-2020-0006	Menin, A., Chardonnel, S., Davoine, P.-A., Ortega, M., Dublé, E., Nedel, L.	2020	https://www.scopus.com/inward/record.uri?eid=2-s2.0-85100083914&doi=10.1139%2fgeomat-2020-0006&partnerID=40&md5=97a885c95d8d877cca85a51185e1b14a	Journal Article	Scopus	EC5
Early Warning Dashboard for Advanced Construction Planning Metrics	Construction Research Congress 2020: Project Management and Controls, Materials, and Contracts - Selected Papers from the Construction Research Congress 2020		Hamzeh, F., Ezzeddine, A., Shehab, L., Khalife, S., El-Samad, G., Emdanat, S.	2020	https://www.scopus.com/inward/record.uri?eid=2-s2.0-85096790362&partnerID=40&md5=36bc5517c684c4ab61f64893a8fe1277	Conference Paper	Scopus	EC5
Temporal difference based adaptive object Detection (ToDo) platform at Edge Computing System	2020 IEEE 17th Annual Consumer Communications and Networking Conference, CCNC 2020	10.1109/CCNC46108.2020.9045513	Yang, Y., Han, K., Lee, S., Lee, J.	2020	https://www.scopus.com/inward/record.uri?eid=2-s2.0-85085527518&doi=10.1109%2fCCNC46108.2020.9045513&partnerID=40&md5=9d81f24ab16696411e67078224ab0bdf	Conference Paper	Scopus	EC5
Dashboards for computer-supported collaborative learning	Intelligent Systems Reference Library	10.1007/978-3-030-13743-4_9	Liu, A.L., Nesbit, J.C.	2020	https://www.scopus.com/inward/record.uri?eid=2-s2.0-85063719816&doi=10.1007%2f978-3-030-13743-4_9&partnerID=40&md5=4d820315a544ca9f0e9ffd2c41e5472c	Book Chapter	Scopus	EC5
Surveillance system for dehydration and desalting process optimization by chemical mitigation for a marine terminal in Mexico	SPE Latin American and Caribbean Petroleum Engineering Conference Proceedings		Meinhardt, A.A.C., Guan, H., Cisneros, L.F.L., de la Cruz, M.A.P., Lorenzana, A., Carvallo, C.H.G., Roque, S.I.R., Olarte, H.E.R., Perez, H.D.B.	2020	https://www.scopus.com/inward/record.uri?eid=2-s2.0-85090510935&partnerID=40&md5=d93112dfb872b0620456b3f1714ae340	Conference Paper	Scopus	EC5
Business intelligence for generating comprehensive report in electronic completion and handover	Advances in Science, Technology and Engineering Systems	10.25046/aj050606	Andiani, F.M., Abid, F., Hendri, Girsang, A.S.	2020	https://www.scopus.com/inward/record.uri?eid=2-s2.0-85096761663&doi=10.25046%2faj050606&partnerID=40&md5=ea7f85675938c2c780107b2c36758f62	Journal Article	Scopus	EC5
Small and medium enterprise business solutions using data visualization	Bulletin of Electrical Engineering and Informatics	10.11591/eei.v9i6.2463	Kamaruddin, N., Safiyah, R.D., Wahab, A.	2020	https://www.scopus.com/inward/record.uri?eid=2-s2.0-85093887354&doi=10.11591%2feei.v9i6.2463&partnerID=40&md5=34030bb461dc6e0e9ed104b3c0fc51ce	Journal Article	Scopus	EC3
Analysis and visualization of performance indicators in university admission tests	Lecture Notes in Computer Science (including subseries Lecture Notes in Artificial Intelligence and Lecture Notes in Bioinformatics)	10.1007/978-3-030-54994-7_14	Natilli, M., Fadda, D., Rinzivillo, S., Pedreschi, D., Licari, F.	2020	https://www.scopus.com/inward/record.uri?eid=2-s2.0-85089724147&doi=10.1007%2f978-3-030-54994-7_14&partnerID=40&md5=d7bca5b44f5d9374976cedaae9af149c	Conference Paper	Scopus	EC3
Designing an interactive dashboard for automated cloud resource management	CEUR Workshop Proceedings		Malik, S., Mahadik, K.	2020	https://www.scopus.com/inward/record.uri?eid=2-s2.0-85093682176&partnerID=40&md5=9fc9341caf38c8d25af2ed47fa37f125	Conference Paper	Scopus	EC3
Software solutions for risk management within organizations	eLearning and Software for Education Conference	10.12753/2066-026X-20-057	Alexe, C.-M., Alexe, C.-G., Popescu, M.A.-M., Costinaș, S.	2020	https://www.scopus.com/inward/record.uri?eid=2-s2.0-85096506723&doi=10.12753%2f2066-026X-20-057&partnerID=40&md5=6f385fa9af1d0f47b1bbd039a4819b25	Conference Paper	Scopus	EC3
Conceptual framework for process-oriented feedback through learning analytics dashboards	CEUR Workshop Proceedings		Olalde, I.A., Larrañaga, N.I.	2020	https://www.scopus.com/inward/record.uri?eid=2-s2.0-85092023977&partnerID=40&md5=f07fd0eec91836642d5831add0117ce0	Conference Paper	Scopus	EC3
DevOps Portal Design for SmartX AI Cluster Employing Cloud-Native Machine Learning Workflows	Lecture Notes on Data Engineering and Communications Technologies	10.1007/978-3-030-39746-3_54	Yoon, G.S., Han, J., Lee, S., Kim, J.W.	2020	https://www.scopus.com/inward/record.uri?eid=2-s2.0-85083438004&doi=10.1007%2f978-3-030-39746-3_54&partnerID=40&md5=7945931bfc414586b4e50d573dc1aaea	Book Chapter	Scopus	EC5
Visual Analysis of Ontology Matching Results with the MELT Dashboard	Lecture Notes in Computer Science (including subseries Lecture Notes in Artificial Intelligence and Lecture Notes in Bioinformatics)	10.1007/978-3-030-62327-2_32	Portisch, J., Hertling, S., Paulheim, H.	2020	https://www.scopus.com/inward/record.uri?eid=2-s2.0-85097262161&doi=10.1007%2f978-3-030-62327-2_32&partnerID=40&md5=3c92fcfbc032abc786da7782b6e9cb1e	Conference Paper	Scopus	EC5
Semantic textual similarity of course materials at a distance-learning university	CEUR Workshop Proceedings		Seidel, N., Rieger, M., Walle, T.	2020	https://www.scopus.com/inward/record.uri?eid=2-s2.0-85096183814&partnerID=40&md5=87b70bf1fb33acae0af06f6dcefb9d11	Conference Paper	Scopus	EC5
High density real-time air quality derived services from IoT networks	Sensors (Switzerland)	10.3390/s20185435	Badii, C., Bilotta, S., Cenni, D., Difino, A., Nesi, P., Paoli, I., Paolucci, M.	2020	https://www.scopus.com/inward/record.uri?eid=2-s2.0-85091500320&doi=10.3390%2fs20185435&partnerID=40&md5=4ac59ca5a8339b6b8e09e381ddc11b23	Journal Article	Scopus	EC5
Clarity: Data-driven automatic assessment of product competitiveness	Proceedings of the 32nd Innovative Applications of Artificial Intelligence Conference, IAAI 2020		Usmani, S., Bernagozzi, M., Huang, Y., Morales, M., Sarvestani, A.S., Srivastava, B.	2020	https://www.scopus.com/inward/record.uri?eid=2-s2.0-85102191448&partnerID=40&md5=2c5451a650c54192e530256b07a34b4a	Conference Paper	Scopus	EC5
The impact of personality, attitude and visual decision-making dashboard tools on the learning engagement of economist students	Advances in Intelligent Systems and Computing	10.1007/978-3-030-52538-5_12	Stanca, L., Felea, C., Stanca, R., Pintea, M.	2020	https://www.scopus.com/inward/record.uri?eid=2-s2.0-85089313523&doi=10.1007%2f978-3-030-52538-5_12&partnerID=40&md5=59bb894e1f1d9e1fc0197c6035fc1a6a	Conference Paper	Scopus	EC5
The many faces of similarity: A visual analytics approach for design space simplification	RE: Anthropocene, Design in the Age of Humans - Proceedings of the 25th International Conference on Computer-Aided Architectural Design Research in Asia, CAADRIA 2020		Abuzuraiq, A.M., Erhan, H.	2020	https://www.scopus.com/inward/record.uri?eid=2-s2.0-85091340832&partnerID=40&md5=83c1e4d35c51cf2df5d42cd0176d2ac7	Conference Paper	Scopus	EC5
The SSP 2020: The revised school success profile	Children and Schools	10.1093/cs/cdz025	Bowen, N.K., Lucio, R., Patak-Pietrafesa, M., Bowen, G.L.	2020	https://www.scopus.com/inward/record.uri?eid=2-s2.0-85082817649&doi=10.1093%2fcs%2fcdz025&partnerID=40&md5=43ddf315ea4d99d064506c29440847f8	Journal Article	Scopus	EC5
A Node-Red dashboard for the VIRUS2 spectrograph array	Proceedings of SPIE - The International Society for Optical Engineering	10.1117/12.2563119	Ramsey, J., Vattiat, B., Drory, N., Good, J., Hill, G.J., Indhal, B.L., Lee, H.	2020	https://www.scopus.com/inward/record.uri?eid=2-s2.0-85099371753&doi=10.1117%2f12.2563119&partnerID=40&md5=a9dfedb55b044d73fd2c0fa48606ad4a	Conference Paper	Scopus	EC5
The modelling of business rules for dashboard reporting using mutual information	18th World IMACS Congress and MODSIM 2009 - International Congress on Modelling and Simulation: Interfacing Modelling and Simulation with Mathematical and Computational Sciences, Proceedings		Calbert, G.	2020	https://www.scopus.com/inward/record.uri?eid=2-s2.0-85086252393&partnerID=40&md5=a423ebf97292553049767db8279a0a9c	Conference Paper	Scopus	EC5
Maintenance strategy selection: a combined goal programming approach and BWM-TOPSIS for paper production industry	Journal of Quality in Maintenance Engineering	10.1108/JQME-03-2019-0022	Avakh Darestani, S., Palizban, T., Imannezhad, R.	2020	https://www.scopus.com/inward/record.uri?eid=2-s2.0-85092520006&doi=10.1108%2fJQME-03-2019-0022&partnerID=40&md5=f48bbe1bab288b894237df9d8ed52da0	Journal Article	Scopus	EC5
The digitalization journey of the brage digital twin	Society of Petroleum Engineers - SPE Norway Subsurface Conference 2020		Kronberger, P., Dabrowski, P., Chacon, J., Bangert, P.	2020	https://www.scopus.com/inward/record.uri?eid=2-s2.0-85097625187&partnerID=40&md5=e116f1fa02ca81e6011c3fcbda517239	Conference Paper	Scopus	EC3
An automated reservoir surveillance planning, tracking and optimizing approach to enhance reservoir management efficiency in a giant offshore brown field	Society of Petroleum Engineers - Abu Dhabi International Petroleum Exhibition and Conference 2020, ADIP 2020		Zhao, W., Al Kindi, S.A., Al Shehhi, O.Y., Al-Feky, M.H., Sugawara, Y.	2020	https://www.scopus.com/inward/record.uri?eid=2-s2.0-85097561886&partnerID=40&md5=e221dfcc3357b79a9f7b0c2571e62e6d	Conference Paper	Scopus	EC3
Storytelling Data Visualization for Grievances Management System	Communications in Computer and Information Science	10.1007/978-981-15-4451-4_31	Chaudhary, A.S., Arora, A.	2020	https://www.scopus.com/inward/record.uri?eid=2-s2.0-85084174210&doi=10.1007%2f978-981-15-4451-4_31&partnerID=40&md5=68210e7cf39b906a3f10e5aaf749189f	Conference Paper	Scopus	EC3
A global drilling KPIs analysis system based on modern data science techniques	Society of Petroleum Engineers - Abu Dhabi International Petroleum Exhibition and Conference 2020, ADIP 2020		Zhang, H., Lu, B., Yang, S., Ke, K., Song, J., Hou, X., Wang, Z., Jin, X.	2020	https://www.scopus.com/inward/record.uri?eid=2-s2.0-85097521074&partnerID=40&md5=6db84cce1aa3211e678ef84db4c05242	Conference Paper	Scopus	EC3
Agricultural Marketing Transformation Through Crowdsourcing System for Product Price Analysis: Ethiopia: A Case Study	Lecture Notes in Networks and Systems	10.1007/978-981-15-3325-9_16	Arega, S.Y., Ray, A., Bhuyan, P.	2020	https://www.scopus.com/inward/record.uri?eid=2-s2.0-85089568691&doi=10.1007%2f978-981-15-3325-9_16&partnerID=40&md5=1c979814ab0fadc434f72fd3e6799d4d	Book Chapter	Scopus	EC3
Designing smart dashboard system towards digital leadership in franchise organizations	Journal of Physics: Conference Series	10.1088/1742-6596/1402/2/022085	Nashrulloh, M.R., Setiawan, R., Satria, E., Supriatna, A.D.	2019	https://www.scopus.com/inward/record.uri?eid=2-s2.0-85078260856&doi=10.1088%2f1742-6596%2f1402%2f2%2f022085&partnerID=40&md5=93f8aa39d8f89c220a18a1a70c06982f	Conference Paper	Scopus	EC5
Designing the HRIS digital dashboard model using a CBHRM approach	Journal of Physics: Conference Series	10.1088/1742-6596/1402/2/022081	Munthe, A.R.S., Baswardono, W., Satria, E.	2019	https://www.scopus.com/inward/record.uri?eid=2-s2.0-85078236146&doi=10.1088%2f1742-6596%2f1402%2f2%2f022081&partnerID=40&md5=9fd82e6e0599190f9629d8bbcc9fffd8	Conference Paper	Scopus	EC5
How to build dashboards for collecting and sharing relevant informations to the strategic level of crisis management: An industrial use case	6th International Conference on Information and Communication Technologies for Disaster Management, ICT-DM 2019	10.1109/ICT-DM47966.2019.9032970	Limousin, P., Azzabi, R., Bergé, L.-P., Dubois, H., Truptil, S., Gall, L.L.	2019	https://www.scopus.com/inward/record.uri?eid=2-s2.0-85083178373&doi=10.1109%2fICT-DM47966.2019.9032970&partnerID=40&md5=12c0e9d4d2723b83432df763ebd029ee	Conference Paper	Scopus	EC3
Capitalizing on Learning Analytics Dashboard for Maximizing Student Outcomes	2019 IEEE Asia-Pacific Conference on Computer Science and Data Engineering, CSDE 2019	10.1109/CSDE48274.2019.9162357	Ramaswami, G.S., Susnjak, T., Mathrani, A.	2019	https://www.scopus.com/inward/record.uri?eid=2-s2.0-85094644634&doi=10.1109%2fCSDE48274.2019.9162357&partnerID=40&md5=53292291666f2d1ff6b31cbb48ca41dc	Conference Paper	Scopus	EC3
Automatic Digital Recognition of Multiple Electricity Dashboards	ICSIDP 2019 - IEEE International Conference on Signal, Information and Data Processing 2019	10.1109/ICSIDP47821.2019.9173424	Zheng, Z., Zhou, Y., Cao, J., Huang, F.	2019	https://www.scopus.com/inward/record.uri?eid=2-s2.0-85091891503&doi=10.1109%2fICSIDP47821.2019.9173424&partnerID=40&md5=8225376b8fcec4b1e80e626c90906c85	Conference Paper	Scopus	EC3
An IoT System Design with Real-Time Stream Processing and Data Flow Integration	RI2C 2019 - 2019 Research, Invention, and Innovation Congress	10.1109/RI2C48728.2019.8999968	Chanthakit, S., Keeratiwintakorn, P., Rattanapoka, C.	2019	https://www.scopus.com/inward/record.uri?eid=2-s2.0-85088750333&doi=10.1109%2fRI2C48728.2019.8999968&partnerID=40&md5=281d42552c6a5211482fbdd63113f8af	Conference Paper	Scopus	EC5
Design crawler: A web application for digital design metadata analysis	Proceedings - 2019 20th International Workshop on Microprocessor/SoC Test, Security and Verification, MTV 2019	10.1109/MTV48867.2019.00014	Hosny, S., Baher, A.	2019	https://www.scopus.com/inward/record.uri?eid=2-s2.0-85082990872&doi=10.1109%2fMTV48867.2019.00014&partnerID=40&md5=211677073336b4009464e65345158d36	Conference Paper	Scopus	EC5
Service-oriented architecture for intelligent management with data analytics and visualization	Proceedings - 2019 IEEE 12th Conference on Service-Oriented Computing and Applications, SOCA 2019	10.1109/SOCA.2019.00018	Lin, H.-Y., Chiu, Y.-H., Liao, W.-C., Chang, R.-I.	2019	https://www.scopus.com/inward/record.uri?eid=2-s2.0-85078827232&doi=10.1109%2fSOCA.2019.00018&partnerID=40&md5=7f206fa28dacc3c208a6fd567949fda6	Conference Paper	Scopus	EC5
Data Collection and Analysis Framework for Mobile Ad Hoc Network Research	Proceedings - IEEE Military Communications Conference MILCOM	10.1109/MILCOM47813.2019.9020979	Arbiv, S., Amin, R., Goff, T., Street, D., Pedan, I., Bressler, L., Gibbons, T., Cheng, B.-N., Timmerman, C.	2019	https://www.scopus.com/inward/record.uri?eid=2-s2.0-85082385698&doi=10.1109%2fMILCOM47813.2019.9020979&partnerID=40&md5=e6e1d165039990764eff576f8598c1bc	Conference Paper	Scopus	EC5
Toward a programmable analysis and visualization framework for interactive performance analytics	Proceedings of ProTools 2019: Workshop on Programming and Performance Visualization Tools - Held in conjunction with SC 2019: The International Conference for High Performance Computing, Networking, Storage and Analysis	10.1109/ProTools49597.2019.00015	Islam, T., Ayala, A., Jensen, Q., Ibrahim, K.	2019	https://www.scopus.com/inward/record.uri?eid=2-s2.0-85078842879&doi=10.1109%2fProTools49597.2019.00015&partnerID=40&md5=5320738831d1f3ebe23ff53936343482	Conference Paper	Scopus	EC3
Motion and Movement Detection for DIY Home Security System	2019 IEEE Conference on Sustainable Utilization and Development in Engineering and Technologies, CSUDET 2019	10.1109/CSUDET47057.2019.9214684	Paputungan, I.V., Al Fitri, M.R., Oktiawati, U.Y.	2019	https://www.scopus.com/inward/record.uri?eid=2-s2.0-85094635481&doi=10.1109%2fCSUDET47057.2019.9214684&partnerID=40&md5=26668510279179795dd21a2158c02d58	Conference Paper	Scopus	EC3
Capturing high-level requirements of information dashboards' components through meta-modeling	ACM International Conference Proceeding Series	10.1145/3362789.3362837	Vázquez-Ingelmo, A., García-Pẽalvo, F.J., Therón, R.	2019	https://www.scopus.com/inward/record.uri?eid=2-s2.0-85075414934&doi=10.1145%2f3362789.3362837&partnerID=40&md5=d2470c06b81cfef33d5630aefd9148bd	Conference Paper	Scopus	EC3
Geospatial dashboards for monitoring smart city performance	Sustainability (Switzerland)	10.3390/su11205648	Jing, C., Du, M., Li, S., Liu, S.	2019	https://www.scopus.com/inward/record.uri?eid=2-s2.0-85073994398&doi=10.3390%2fsu11205648&partnerID=40&md5=ffaa1dac191ad4ffc52f3525056286bd	Review	Scopus	EC3
Design and Implementation of IoT Solution for Air Pollution Monitoring	Proceedings of the 2019 IEEE Recent Advances in Geoscience and Remote Sensing: Technologies, Standards and Applications, TENGARSS 2019	10.1109/TENGARSS48957.2019.8976041	Muppalla, A.R., Pathakoti, M., Bothale, V.M., Biswadip, G., Sai, M.V.R.S., Subramanian, V., Rajan, K.S.	2019	https://www.scopus.com/inward/record.uri?eid=2-s2.0-85081662600&doi=10.1109%2fTENGARSS48957.2019.8976041&partnerID=40&md5=6ba54da0c562edc6897266680fc1e4f0	Conference Paper	Scopus	EC5
SMART KPI management system framework	2019 IEEE 9th International Conference on System Engineering and Technology, ICSET 2019 - Proceeding	10.1109/ICSEngT.2019.8906478	Ishak, Z., Fong, S.L., Shin, S.C.	2019	https://www.scopus.com/inward/record.uri?eid=2-s2.0-85076394208&doi=10.1109%2fICSEngT.2019.8906478&partnerID=40&md5=da1a55252a3f87707ad2ef11239c99a5	Conference Paper	Scopus	EC5
Earthquake Damage Report Interactive Dashboard Using Bayesian Structural Time Series and Value-Suppressing Uncertainty Palettes	2019 IEEE Conference on Visual Analytics Science and Technology, VAST 2019 - Proceedings	10.1109/VAST47406.2019.8986916	Adulyanukosol, N.	2019	https://www.scopus.com/inward/record.uri?eid=2-s2.0-85081058594&doi=10.1109%2fVAST47406.2019.8986916&partnerID=40&md5=e51642b0e4a832674cf58d7ead4bc22a	Conference Paper	Scopus	EC5
The design of a learning analytics dashboard: Eduopen mooc platform redefinition procedures	Journal of E-Learning and Knowledge Society	10.20368/1971-8829/1135044	Dipace, A., Fazlagic, B., Minerva, T.	2019	https://www.scopus.com/inward/record.uri?eid=2-s2.0-85073722989&doi=10.20368%2f1971-8829%2f1135044&partnerID=40&md5=64c1b8d2e7edf69a019b16080e89326e	Journal Article	Scopus	EC5
The Holy Grail of biodiversity conservation management: Monitoring impact in projects and project portfolios	Perspectives in Ecology and Conservation	10.1016/j.pecon.2019.11.003	Stephenson, P.J.	2019	https://www.scopus.com/inward/record.uri?eid=2-s2.0-85076556764&doi=10.1016%2fj.pecon.2019.11.003&partnerID=40&md5=cff519384f877cd451ec6de3dd12c91c	Review	Scopus	EC5
Investigating Learners' Perception of Learning Analytics Dashboard to Improve Learning Interaction in Online Learning System	2019 5th International Conference on Education and Technology, ICET 2019	10.1109/ICET48172.2019.8987229	Ulfa, S., Fattawi, I., Surahman, E., Yusuke, H.	2019	https://www.scopus.com/inward/record.uri?eid=2-s2.0-85081044361&doi=10.1109%2fICET48172.2019.8987229&partnerID=40&md5=8801047c08065e35c57c5a6b49822060	Conference Paper	Scopus	EC3
A visual analytics framework for adversarial text generation	2019 IEEE Symposium on Visualization for Cyber Security, VizSec 2019	10.1109/VizSec48167.2019.9161563	Laughlin, B., Collins, C., Sankaranarayanan, K., El-Khatib, K.	2019	https://www.scopus.com/inward/record.uri?eid=2-s2.0-85094922153&doi=10.1109%2fVizSec48167.2019.9161563&partnerID=40&md5=97a1d0c8e8516e75c5e3db56f0ca3650	Conference Paper	Scopus	EC3
Elemental: An open-source wireless hardware and software platform for building energy and indoor environmental monitoring and control	Sensors (Switzerland)	10.3390/s19184017	Ali, A.S., Coté, C., Heidarinejad, M., Stephens, B.	2019	https://www.scopus.com/inward/record.uri?eid=2-s2.0-85072528603&doi=10.3390%2fs19184017&partnerID=40&md5=62011f379b20a5e69007d27d968ad5c4	Journal Article	Scopus	EC3
Building a Time-Based Flow Management Performance Dashboard	AIAA/IEEE Digital Avionics Systems Conference - Proceedings	10.1109/DASC43569.2019.9081783	Askey, L., Chou, C.-S., Bateman, H., Vengal, J.	2019	https://www.scopus.com/inward/record.uri?eid=2-s2.0-85084748350&doi=10.1109%2fDASC43569.2019.9081783&partnerID=40&md5=06e12d97fcd1802259790c02b2c67800	Conference Paper	Scopus	EC3
Using business analytics for decision support in zero defect manufacturing of composite parts in the aerospace industry	IFAC-PapersOnLine	10.1016/j.ifacol.2019.11.405	Zörrer, H., Steringer, R., Zambal, S., Eitzinger, C.	2019	https://www.scopus.com/inward/record.uri?eid=2-s2.0-85078956568&doi=10.1016%2fj.ifacol.2019.11.405&partnerID=40&md5=5d1c985c231fc092e30be78f9684be94	Journal Article	Scopus	EC5
A cloud storage monitoring system using deduplication and file access pattern	International Journal of Recent Technology and Engineering	10.35940/ijrte.C5587.098319	Augustus Devarajan, A., Sudalaimuthu, T.	2019	https://www.scopus.com/inward/record.uri?eid=2-s2.0-85073572341&doi=10.35940%2fijrte.C5587.098319&partnerID=40&md5=e2b221bea2c9fc5ca5c3065271c2c5fb	Journal Article	Scopus	EC3
Assisting software engineering students in analyzing their performance in software development	Software Quality Journal	10.1007/s11219-018-9433-7	Raza, M., Faria, J.P., Salazar, R.	2019	https://www.scopus.com/inward/record.uri?eid=2-s2.0-85059505362&doi=10.1007%2fs11219-018-9433-7&partnerID=40&md5=cbddffe8b5d09b31ebe3a9d235ebe468	Journal Article	Scopus	EC3
Sensors, sense-making and sensitivities: UK household experiences with a feedback display on energy consumption and indoor environmental conditions	Energy Research and Social Science	10.1016/j.erss.2019.04.013	Wood, G., Day, R., Creamer, E., van der Horst, D., Hussain, A., Liu, S., Shukla, A., Iweka, O., Gaterell, M., Petridis, P., Adams, N., Brown, V.	2019	https://www.scopus.com/inward/record.uri?eid=2-s2.0-85065825177&doi=10.1016%2fj.erss.2019.04.013&partnerID=40&md5=eda4b945dc0651249b9eb2cd38922864	Journal Article	Scopus	EC3
Introducing a scalable peer feedback system for learning teams	Assessment and Evaluation in Higher Education	10.1080/02602938.2018.1526256	O’Neill, T., Larson, N., Smith, J., Donia, M., Deng, C., Rosehart, W., Brennan, R.	2019	https://www.scopus.com/inward/record.uri?eid=2-s2.0-85057227964&doi=10.1080%2f02602938.2018.1526256&partnerID=40&md5=752d6351ead01b9fcfdac583720eec09	Journal Article	Scopus	EC5
Exploring the design of performance dashboards in relation to achieving organisational strategic goals	South African Journal of Industrial Engineering	10.7166/30-2-2021	Bugwandeen, K., Ungerer, M.	2019	https://www.scopus.com/inward/record.uri?eid=2-s2.0-85073369667&doi=10.7166%2f30-2-2021&partnerID=40&md5=6372d08ba67dc24d62db35a9e031bef2	Journal Article	Scopus	OK
A design and implementation of performance dashboard for the work integrated learning unit	2019 13th International Conference on Software, Knowledge, Information Management and Applications, SKIMA 2019	10.1109/SKIMA47702.2019.8982514	Lumpoon, P.N., Thiengburanathum, P.	2019	https://www.scopus.com/inward/record.uri?eid=2-s2.0-85081046368&doi=10.1109%2fSKIMA47702.2019.8982514&partnerID=40&md5=75334b6fbe0ac5f37c9c50770c4659e7	Conference Paper	Scopus	EC5
User Satisfaction Survey of Performance Management Dashboard Using Delone McLean Method: A Case Study	Proceedings of 2019 International Conference on Information Management and Technology, ICIMTech 2019	10.1109/ICIMTech.2019.8843761	Veronica, Suryawan, A.D.	2019	https://www.scopus.com/inward/record.uri?eid=2-s2.0-85073211121&doi=10.1109%2fICIMTech.2019.8843761&partnerID=40&md5=549dc9e76f1e5922e151762b5243ba60	Conference Paper	Scopus	EC5
Energy consumption monitoring and alert system via IoT	Proceedings - 2019 International Conference on Future Internet of Things and Cloud, FiCloud 2019	10.1109/FiCloud.2019.00044	Che Soh, Z.H., Hamzah, I.H., Che Abdullah, S.A., Shafie, M.A., Sulaiman, S.N., Daud, K.	2019	https://www.scopus.com/inward/record.uri?eid=2-s2.0-85079352228&doi=10.1109%2fFiCloud.2019.00044&partnerID=40&md5=c719870fd4067ac8c1a26305e64b1d27	Conference Paper	Scopus	EC5
Data governance reference model to streamline the supply chain process in SMEs	Proceedings of the 2019 IEEE 26th International Conference on Electronics, Electrical Engineering and Computing, INTERCON 2019	10.1109/INTERCON.2019.8853634	Barrenechea, O., Mendieta, A., Armas, J., Madrid, J.M.	2019	https://www.scopus.com/inward/record.uri?eid=2-s2.0-85073556958&doi=10.1109%2fINTERCON.2019.8853634&partnerID=40&md5=560d31cc78565df30e64ba18247cffb5	Conference Paper	Scopus	EC3
Breadth and frequency of marketing metric reporting and firm performance in the Middle East	Journal of Islamic Marketing	10.1108/JIMA-10-2018-0183	Sailors, J.J.	2019	https://www.scopus.com/inward/record.uri?eid=2-s2.0-85070392211&doi=10.1108%2fJIMA-10-2018-0183&partnerID=40&md5=dd555f7d6f1037cb7ea2bc268404165a	Journal Article	Scopus	EC3
Lobems—IoT for building and energy management systems	Electronics (Switzerland)	10.3390/electronics8070763	Mataloto, B., Ferreira, J.C., Cruz, N.	2019	https://www.scopus.com/inward/record.uri?eid=2-s2.0-85071041073&doi=10.3390%2felectronics8070763&partnerID=40&md5=7cfe0dbd6349d98541ea1188b5f93b3c	Journal Article	Scopus	EC3
Intelligent learning system using data mining-ilsdm	International Journal of Innovative Technology and Exploring Engineering	10.35940/ijitee.i7705.078919	Kavitha, M., Suganthy, M., Srinivasan, R.	2019	https://www.scopus.com/inward/record.uri?eid=2-s2.0-85075104770&doi=10.35940%2fijitee.i7705.078919&partnerID=40&md5=2d3ac3bcca9c6ef02f6abaf4d1e628e9	Journal Article	Scopus	EC3
Outlier detection in distribution companies business using real data set	EUROCON 2019 - 18th International Conference on Smart Technologies	10.1109/EUROCON.2019.8861526	Golić, M., Žunić, E., Donko, D.	2019	https://www.scopus.com/inward/record.uri?eid=2-s2.0-85074187167&doi=10.1109%2fEUROCON.2019.8861526&partnerID=40&md5=1b4dfa6a31f0faeff10afd13b12ac3a0	Conference Paper	Scopus	EC3
How Teachers Make Dashboard Information Actionable	IEEE Transactions on Learning Technologies	10.1109/TLT.2018.2851585	Molenaar, I., Knoop-Van Campen, C.A.N.	2019	https://www.scopus.com/inward/record.uri?eid=2-s2.0-85049302650&doi=10.1109%2fTLT.2018.2851585&partnerID=40&md5=1f70c1a9fb6b52e72882e95a24af4502	Journal Article	Scopus	EC5
Smart shopping prediction on smart shopping with linear regression method	2019 7th International Conference on Information and Communication Technology, ICoICT 2019	10.1109/ICoICT.2019.8835271	Nastiti, M.D., Abdurohman, M., Putrada, A.G.	2019	https://www.scopus.com/inward/record.uri?eid=2-s2.0-85073221850&doi=10.1109%2fICoICT.2019.8835271&partnerID=40&md5=04ba753c763d28df7d590fb9e708cd28	Conference Paper	Scopus	EC5
A Software Service Supporting Software Quality Forecasting	Proceedings - Companion of the 19th IEEE International Conference on Software Quality, Reliability and Security, QRS-C 2019	10.1109/QRS-C.2019.00037	Manzano, M., Ayala, C., Gomez, C., Lopez Cuesta, L.	2019	https://www.scopus.com/inward/record.uri?eid=2-s2.0-85073880141&doi=10.1109%2fQRS-C.2019.00037&partnerID=40&md5=3b0e71b6b9573b3c6eae9327ca944ebc	Conference Paper	Scopus	EC5
A big data architecture to support bank digital campaign	International Journal of Recent Technology and Engineering	10.35940/ijrte. B1006.0782S719	Wahyudin, I., Salmah	2019	https://www.scopus.com/inward/record.uri?eid=2-s2.0-85074167903&doi=10.35940%2fijrte.+B1006.0782S719&partnerID=40&md5=509abb1dd2314f412fa5014954b29877	Journal Article	Scopus	EC5
Large scale detailed mapping of dengue vector breeding sites using street view images	PLoS Neglected Tropical Diseases	10.1371/journal.pntd.0007555	Haddawy, P., Wettayakorn, P., Nonthaleerak, B., Su Yin, M., Wiratsudakul, A., Schöning, J., Laosiritaworn, Y., Balla, K., Euaungkanakul, S., Quengdaeng, P., Choknitipakin, K., Traivijitkhun, S., Erawan, B., Kraisang, T.	2019	https://www.scopus.com/inward/record.uri?eid=2-s2.0-85071348877&doi=10.1371%2fjournal.pntd.0007555&partnerID=40&md5=99831e22cacb4512731d267745b4b889	Journal Article	Scopus	EC5
Tailored information dashboards: A systematic mapping of the literature	ACM International Conference Proceeding Series	10.1145/3335595.3335628	Vázquez-Ingelmo, A., García-Pẽalvo, F.J., Therón, R.	2019	https://www.scopus.com/inward/record.uri?eid=2-s2.0-85068832314&doi=10.1145%2f3335595.3335628&partnerID=40&md5=2e3041ceefbb6118c8d64c595565abef	Conference Paper	Scopus	EC3
Dashboard to monitor performance of an hotel in the financial perspective	Iberian Conference on Information Systems and Technologies, CISTI	10.23919/CISTI.2019.8760853	Santos Lavrador, A.M., Laureano, R.M.S.	2019	https://www.scopus.com/inward/record.uri?eid=2-s2.0-85070105654&doi=10.23919%2fCISTI.2019.8760853&partnerID=40&md5=505ecfdff879b90d6d4aae9f6a22a450	Conference Paper	Scopus	EC3
Athlete-trainer interaction dashboard in performance analysis [Dashboard de interacção atleta-treinador na análise de desempenhos]	Iberian Conference on Information Systems and Technologies, CISTI	10.23919/CISTI.2019.8760654	Guimarães, J.M., Pestana, G.	2019	https://www.scopus.com/inward/record.uri?eid=2-s2.0-85070110186&doi=10.23919%2fCISTI.2019.8760654&partnerID=40&md5=f47c2ad2d70e6de2d03094156296d6cd	Conference Paper	Scopus	EC3
oTree: The Equality Equivalence Test	Journal of Behavioral and Experimental Finance	10.1016/j.jbef.2019.04.001	Holzmeister, F., Kerschbamer, R.	2019	https://www.scopus.com/inward/record.uri?eid=2-s2.0-85064318267&doi=10.1016%2fj.jbef.2019.04.001&partnerID=40&md5=7358f7db31d450730d3ac8bf2169e2c1	Journal Article	Scopus	EC3
Efficient computation of key performance indicators in a distance learning university	Information Discovery and Delivery	10.1108/IDD-09-2018-0050	Pecori, R., Suraci, V., Ducange, P.	2019	https://www.scopus.com/inward/record.uri?eid=2-s2.0-85062468115&doi=10.1108%2fIDD-09-2018-0050&partnerID=40&md5=8e1a448aefea0f88fe845827da6b194d	Journal Article	Scopus	EC3
Building a Machine Learning Model for the SOC, by the Input from the SOC, and Analyzing it for the SOC	2018 IEEE Symposium on Visualization for Cyber Security, VizSec 2018	10.1109/VIZSEC.2018.8709231	Sopan, A., Berninger, M., Mulakaluri, M., Katakam, R.	2019	https://www.scopus.com/inward/record.uri?eid=2-s2.0-85066397906&doi=10.1109%2fVIZSEC.2018.8709231&partnerID=40&md5=07ea86a642b0af12b88e8646a58d7b6c	Conference Paper	Scopus	EC3
A knowledge-based system for overall supply chain performance evaluation: a multi-criteria decision making approach	Supply Chain Management	10.1108/SCM-06-2017-0197	Khan, S.A., Chaabane, A., Dweiri, F.	2019	https://www.scopus.com/inward/record.uri?eid=2-s2.0-85061184280&doi=10.1108%2fSCM-06-2017-0197&partnerID=40&md5=1028edc68c1b437597676d16277da6e1	Journal Article	Scopus	EC5
Performance dashboard for productive families	2nd International Conference on Computer Applications and Information Security, ICCAIS 2019	10.1109/CAIS.2019.8769481	Tanko, S., Al-Saeed, H., Alali, R., Alawami, S., Brahimi, S., Kirishina, G.	2019	https://www.scopus.com/inward/record.uri?eid=2-s2.0-85073910160&doi=10.1109%2fCAIS.2019.8769481&partnerID=40&md5=2661457fcf6edd4a31f220700ef10f72	Conference Paper	Scopus	EC5
On the possibilities of applying dashboards in the educational system	TEM Journal	10.18421/TEM82-15	Damyanov, I., Tsankov, N.	2019	https://www.scopus.com/inward/record.uri?eid=2-s2.0-85067568941&doi=10.18421%2fTEM82-15&partnerID=40&md5=c043ed36fcbeeab684d1b1f2022cf1dc	Journal Article	Scopus	EC3
Monitoring technical debt in an industrial setting	ACM International Conference Proceeding Series	10.1145/3319008.3319019	Arvanitou, E.-M., Ampatzoglou, A., Bibi, S., Chatzigeorgiou, A., Stamelos, I.	2019	https://www.scopus.com/inward/record.uri?eid=2-s2.0-85064748153&doi=10.1145%2f3319008.3319019&partnerID=40&md5=c99ed920df31b9d987f159666a3f0655	Conference Paper	Scopus	EC3
Concern-driven Reporting of Software Performance Analysis Results	ICPE 2019 - Companion of the 2019 ACM/SPEC International Conference on Performance Engineering	10.1145/3302541.3313103	Okanovi, D., Van Hoorn, A., Zorn, C., Beck, F., Ferme, V., Walter, J.	2019	https://www.scopus.com/inward/record.uri?eid=2-s2.0-85064700404&doi=10.1145%2f3302541.3313103&partnerID=40&md5=00a6c4de06c6ac82bfc3fa175b668966	Conference Paper	Scopus	EC3
The change data capture and the web application messaging protocol on the real time dashboard	International Journal of Engineering and Advanced Technology		Setiawan, H., Sumitro, A.A.A., Gustriansyah, R.	2019	https://www.scopus.com/inward/record.uri?eid=2-s2.0-85067880797&partnerID=40&md5=82efb98af9de22bc297a7eb272af74fa	Journal Article	Scopus	EC3
Economic operation platform for power grid company	2019 IEEE 4th International Conference on Cloud Computing and Big Data Analytics, ICCCBDA 2019	10.1109/ICCCBDA.2019.8725741	Xiaoyun, H., Andi, H., Hongyuan, H., Weinian, O., Yanting, Z.	2019	https://www.scopus.com/inward/record.uri?eid=2-s2.0-85067433777&doi=10.1109%2fICCCBDA.2019.8725741&partnerID=40&md5=0dc8ed02defae81e5c1569c2c3004169	Conference Paper	Scopus	EC5
An Early Feedback Prediction System for Learners At-Risk within a First-Year Higher Education Course	IEEE Transactions on Learning Technologies	10.1109/TLT.2019.2912167	Baneres, D., Rodríguez-Gonzalez, M.E., Serra, M.	2019	https://www.scopus.com/inward/record.uri?eid=2-s2.0-85067340552&doi=10.1109%2fTLT.2019.2912167&partnerID=40&md5=364c0f0d7a92239185f0a337a9dbb3d5	Journal Article	Scopus	EC5
Field test of wearable sensors for hydration monitoring	2019 Systems and Information Engineering Design Symposium, SIEDS 2019	10.1109/SIEDS.2019.8735637	Culver, D.J., Colon, A.B., Washington, D.R., Appleton, M.G., Strang, A., Alizadeh, A., Burns, A., Poliks, M., Tossell, C.C.	2019	https://www.scopus.com/inward/record.uri?eid=2-s2.0-85068571508&doi=10.1109%2fSIEDS.2019.8735637&partnerID=40&md5=32d2609a1f2054ee61f4ab5d842b97e1	Conference Paper	Scopus	EC5
WIlsON: Web-based Interactive Omics VisualizatioN	Bioinformatics	10.1093/bioinformatics/bty711	Schultheis, H., Kuenne, C., Preussner, J., Wiegandt, R., Fust, A., Bentsen, M., Looso, M.	2019	https://www.scopus.com/inward/record.uri?eid=2-s2.0-85062940018&doi=10.1093%2fbioinformatics%2fbty711&partnerID=40&md5=a3bf4502fe65822ea5226f2f20349e57	Journal Article	Scopus	EC5
Deep Multisensor Dashboard for Composition Layer of Web of Things in the Smart City	9th International Symposium on Telecommunication: With Emphasis on Information and Communication Technology, IST 2018	10.1109/ISTEL.2018.8661092	Sanaei, S., Majidi, B., Akhtarkavan, E.	2019	https://www.scopus.com/inward/record.uri?eid=2-s2.0-85063859582&doi=10.1109%2fISTEL.2018.8661092&partnerID=40&md5=c6607c9bd8271d82202ea2c759d2dcd4	Conference Paper	Scopus	EC5
Raspberry Pi based learning center usage tracking system for optimal resource allocation	Proceedings - Frontiers in Education Conference, FIE	10.1109/FIE.2018.8659225	Narendranath, A.D.	2019	https://www.scopus.com/inward/record.uri?eid=2-s2.0-85063490769&doi=10.1109%2fFIE.2018.8659225&partnerID=40&md5=c6c235d518fdac31f8f5f50541063bea	Conference Paper	Scopus	EC3
Towards hybrid human-system regulation: Understanding children' SRL support needs in blended classrooms	ACM International Conference Proceeding Series	10.1145/3303772.3303780	Molenaar, I., Horvers, A., Baker, R.S.	2019	https://www.scopus.com/inward/record.uri?eid=2-s2.0-85062794167&doi=10.1145%2f3303772.3303780&partnerID=40&md5=693142e5eb5facbfbdfb5901aad16352	Conference Paper	Scopus	EC3
Personalizing computer science education by leveraging multimodal learning analytics	Proceedings - Frontiers in Education Conference, FIE	10.1109/FIE.2018.8658596	Azcona, D., Hsiao, I.-H., Smeaton, A.F.	2019	https://www.scopus.com/inward/record.uri?eid=2-s2.0-85063442297&doi=10.1109%2fFIE.2018.8658596&partnerID=40&md5=9aff9aae2ef692d444b3f1ea6b2b2810	Conference Paper	Scopus	EC3
Implementation of Environment Parameters Monitoring in a Manufacturing Industry using IOT	2019 5th International Conference on Advanced Computing and Communication Systems, ICACCS 2019	10.1109/ICACCS.2019.8728365	Gayathri, K.	2019	https://www.scopus.com/inward/record.uri?eid=2-s2.0-85067960655&doi=10.1109%2fICACCS.2019.8728365&partnerID=40&md5=d551df3735536f957eb9558b3d7ced17	Conference Paper	Scopus	EC5
An integrated framework for course adapted student learning analytics dashboard	Computers in Human Behavior	10.1016/j.chb.2018.03.035	Aljohani, N.R., Daud, A., Abbasi, R.A., Alowibdi, J.S., Basheri, M., Aslam, M.A.	2019	https://www.scopus.com/inward/record.uri?eid=2-s2.0-85055977462&doi=10.1016%2fj.chb.2018.03.035&partnerID=40&md5=9aa41b25ba90355d91807b7b0d7522e7	Journal Article	Scopus	EC3
A Flexible Qualitative Data Analytics Dashboard	IEEE Region 10 Annual International Conference, Proceedings/TENCON	10.1109/TENCON.2018.8650264	Chua, G.G., Min Chim Lim, P., Mak, M.T., Siong Ng, W., Guo, S., Chan, A.L., Chua Zhen Liang, D.	2019	https://www.scopus.com/inward/record.uri?eid=2-s2.0-85063238269&doi=10.1109%2fTENCON.2018.8650264&partnerID=40&md5=5ba8266f237d9278ea914822b880c005	Conference Paper	Scopus	EC3
Data-focused managerial challenges within the hotel sector	Tourism Review	10.1108/TR-03-2017-0064	Lamest, M., Brady, M.	2019	https://www.scopus.com/inward/record.uri?eid=2-s2.0-85047118927&doi=10.1108%2fTR-03-2017-0064&partnerID=40&md5=d8096e2ac6bc16e8de235dfb5fd02d5f	Journal Article	Scopus	EC3
Cloud storage monitoring system analyzing through file access pattern	ICCIDS 2019 - 2nd International Conference on Computational Intelligence in Data Science, Proceedings	10.1109/ICCIDS.2019.8862113	Augustus Devarajan, A., Sudalaimuthu, T.	2019	https://www.scopus.com/inward/record.uri?eid=2-s2.0-85074151976&doi=10.1109%2fICCIDS.2019.8862113&partnerID=40&md5=0a4a5f858d03497f2313bb2b151125a2	Conference Paper	Scopus	EC3
Data Warehouse Development for Flight Reservation System	1st 2018 Indonesian Association for Pattern Recognition International Conference, INAPR 2018 - Proceedings	10.1109/INAPR.2018.8627015	Alfredo, Y.F., Girsang, A.S., Isa, S.M., Fajar, A.N.	2019	https://www.scopus.com/inward/record.uri?eid=2-s2.0-85062775440&doi=10.1109%2fINAPR.2018.8627015&partnerID=40&md5=495c54b7e746b1d60743cdbfd3024573	Conference Paper	Scopus	EC3
Clustering Tourism Object in Bali Province Using K-Means and X-Means Clustering Algorithm	Proceedings - 20th International Conference on High Performance Computing and Communications, 16th International Conference on Smart City and 4th International Conference on Data Science and Systems, HPCC/SmartCity/DSS 2018	10.1109/HPCC/SmartCity/DSS.2018.00241	Monica, S., Natalia, F., Sudirman, S.	2019	https://www.scopus.com/inward/record.uri?eid=2-s2.0-85062564765&doi=10.1109%2fHPCC%2fSmartCity%2fDSS.2018.00241&partnerID=40&md5=db51b959174967efd3c26400d09470de	Conference Paper	Scopus	EC3
Learning analytics: where information science and the learning sciences meet	Information and Learning Science	10.1108/ILS-06-2018-0045	Teasley, S.D.	2019	https://www.scopus.com/inward/record.uri?eid=2-s2.0-85056758885&doi=10.1108%2fILS-06-2018-0045&partnerID=40&md5=84ee4bcc7c9639624025b2f2c7e74c24	Review	Scopus	EC3
Information Dashboards and Tailoring Capabilities-A Systematic Literature Review	IEEE Access	10.1109/ACCESS.2019.2933472	Vazquez-Ingelmo, A., Garcia-Penalvo, F.J., Theron, R.	2019	https://www.scopus.com/inward/record.uri?eid=2-s2.0-85074649617&doi=10.1109%2fACCESS.2019.2933472&partnerID=40&md5=e118608915881c5073201f5c5cfe3c1c	Review	Scopus	EC3
Complex Systems: On Design and Architecture of Adaptable Dashboards	Lecture Notes in Computer Science (including subseries Lecture Notes in Artificial Intelligence and Lecture Notes in Bioinformatics)	10.1007/978-3-030-29852-4_14	Strugar, D.	2019	https://www.scopus.com/inward/record.uri?eid=2-s2.0-85075644518&doi=10.1007%2f978-3-030-29852-4_14&partnerID=40&md5=9cbd3327ea0647a3a7ac0ebd881e84af	Conference Paper	Scopus	EC3
Role-tailored map dashboards-a new approach for enhancing the forest-based supply chain	ISPRS International Journal of Geo-Information	10.3390/ijgi8010041	Atzl, C., Scholz, J., Vockner, B., Mittlböck, M., Knoth, L.	2019	https://www.scopus.com/inward/record.uri?eid=2-s2.0-85061348901&doi=10.3390%2fijgi8010041&partnerID=40&md5=7760c4504debb7d8b452d68d4a5bb8a8	Journal Article	Scopus	EC3
An approach for the automated generation of engaging dashboards	Lecture Notes in Computer Science (including subseries Lecture Notes in Artificial Intelligence and Lecture Notes in Bioinformatics)	10.1007/978-3-030-33246-4_24	Aksu, Ü., del-Río-Ortega, A., Resinas, M., Reijers, H.A.	2019	https://www.scopus.com/inward/record.uri?eid=2-s2.0-85077841096&doi=10.1007%2f978-3-030-33246-4_24&partnerID=40&md5=fc66eb069543d74c747efebd31858b99	Conference Paper	Scopus	OK
Method for monitoring quality of extension programs: A dashboard construction process	Journal of Extension		Ellis, G.D., Taggart, A., Lepley, T., Lacanienta, A.	2019	https://www.scopus.com/inward/record.uri?eid=2-s2.0-85062649932&partnerID=40&md5=1db494a25826960ac7c441cdcb81bc03	Journal Article	Scopus	EC3
Using web analytics data: A participatory design model for individual web traffic report development	25th Americas Conference on Information Systems, AMCIS 2019		Janssen, A., Passlick, J., Breitner, M.H.	2019	https://www.scopus.com/inward/record.uri?eid=2-s2.0-85084022005&partnerID=40&md5=33bb90ae0c8ac5cd7e0249e0f3fac744	Conference Paper	Scopus	EC3
Goal setting and striving in MOOCs: A peek inside the black box of learner behaviour	Lecture Notes in Computer Science (including subseries Lecture Notes in Artificial Intelligence and Lecture Notes in Bioinformatics)	10.1007/978-3-030-19875-6_8	Henderikx, M., Kalz, M.	2019	https://www.scopus.com/inward/record.uri?eid=2-s2.0-85065915519&doi=10.1007%2f978-3-030-19875-6_8&partnerID=40&md5=f42857f6f6782007254db4c1943ad414	Conference Paper	Scopus	EC3
Evaluation of user interface design metrics using generator of realistic-looking dashboard samples	Expert Systems	10.1111/exsy.12434	Pastushenko, O., Hynek, J., Hruška, T.	2019	https://www.scopus.com/inward/record.uri?eid=2-s2.0-85071534891&doi=10.1111%2fexsy.12434&partnerID=40&md5=357ce8e9e8741308b0af1db439ae54e8	Conference Paper	Scopus	EC3
Dashboard for exploring personalities based on mobile user log data	Journal of Intelligent and Fuzzy Systems	10.3233/JIFS-179357	Nguyen, B.T.	2019	https://www.scopus.com/inward/record.uri?eid=2-s2.0-85077444472&doi=10.3233%2fJIFS-179357&partnerID=40&md5=c9e0072186c9bb17713c6d401c95ff2a	Conference Paper	Scopus	EC3
Performance dashboards for project management	Communications in Computer and Information Science	10.1007/978-3-030-36368-0_19	Brahimi, S., Aljulaud, A., Alsaiah, A., AlGuraibi, N., Alrubei, M., Aljamaan, H.	2019	https://www.scopus.com/inward/record.uri?eid=2-s2.0-85079900417&doi=10.1007%2f978-3-030-36368-0_19&partnerID=40&md5=bf5499994d2db805d52ee93522499cba	Conference Paper	Scopus	EC5
Taking advantage of the software product line paradigm to generate customized user interfaces for decision-making processes: A case study on university employability	PeerJ Computer Science	10.7717/peerj-cs.203	Vázquez-Ingelmo, A., García-Peñalvo, F.J., Therón, R.	2019	https://www.scopus.com/inward/record.uri?eid=2-s2.0-85074138868&doi=10.7717%2fpeerj-cs.203&partnerID=40&md5=1d843760717279a778a156ef05e38663	Journal Article	Scopus	EC5
Improving teacher game learning analytics dashboards through ad-hoc development	Journal of Universal Computer Science		Calvo-Morata, A., Alonso-Fernández, C., Pérez-Colado, I.J., Freire, M., Martínez-Ortiz, I., Fernández-Manjón, B.	2019	https://www.scopus.com/inward/record.uri?eid=2-s2.0-85079134164&partnerID=40&md5=04872c867c2c4311121628250e348b19	Journal Article	Scopus	EC3
Extending a dashboard meta-model to account for users’ characteristics and goals for enhancing personalization	CEUR Workshop Proceedings		Vázquez-Ingelmo, A., García-Peñalvo, F.J., Therón, R., Conde, M.Á.	2019	https://www.scopus.com/inward/record.uri?eid=2-s2.0-85071468563&partnerID=40&md5=4cfdcf07b3aba338beb40f2df5580272	Conference Paper	Scopus	EC3
User centered approach for learning analytics dashboard generation	CSEDU 2019 - Proceedings of the 11th International Conference on Computer Supported Education	10.5220/0007693102600267	Ines, D., Jean-Marie, G., Sebastien, I.	2019	https://www.scopus.com/inward/record.uri?eid=2-s2.0-85067090846&doi=10.5220%2f0007693102600267&partnerID=40&md5=a8796f192a910e8f6b0227cddb86a0de	Conference Paper	Scopus	EC3
Expectations from a Process Mining Dashboard in Operating Rooms with Analytic Hierarchy Process	Lecture Notes in Business Information Processing	10.1007/978-3-030-11641-5_12	Martinez-Millana, A., Lizondo, A., Gatta, R., Traver, V., Fernandez-Llatas, C.	2019	https://www.scopus.com/inward/record.uri?eid=2-s2.0-85061401542&doi=10.1007%2f978-3-030-11641-5_12&partnerID=40&md5=6c28cbf2dac09e3856ff548ab275686c	Conference Paper	Scopus	EC5
Design of a dashboard of software metrics for adaptable, energy efficient applications	Proceedings - DMSVIVA 2019: 25th International DMS Conference on Visualization and Visual Languages		Ivanov, V., Larionova, D., Strugar, D., Succi, G.	2019	https://www.scopus.com/inward/record.uri?eid=2-s2.0-85071490175&partnerID=40&md5=134914a4cf671df184be1e58fb0b7346	Conference Paper	Scopus	EC3
Between informative and esthetic: A user study of content and visualization on government data dashboards	Proceedings of the Association for Information Science and Technology	10.1002/pra2.163	Sie, L.-Y., Jeng, W.	2019	https://www.scopus.com/inward/record.uri?eid=2-s2.0-85075952170&doi=10.1002%2fpra2.163&partnerID=40&md5=ce51b18dcb97345e846a730033cfcd3e	Journal Article	Scopus	EC3
Learning analytics, dashboard for academic trajectory [Analítica del aprendizaje, visualización de trayectoria académica]	CEUR Workshop Proceedings		Peña, M., Bravo, F., Illescas-Peña, L.	2019	https://www.scopus.com/inward/record.uri?eid=2-s2.0-85070859460&partnerID=40&md5=d757afbd177a3dbb32168d9392d597f7	Conference Paper	Scopus	EC3
Data visualization of supplier selection using business intelligence dashboard	Lecture Notes in Computer Science (including subseries Lecture Notes in Artificial Intelligence and Lecture Notes in Bioinformatics)	10.1007/978-3-030-34032-2_7	Nik Alwi, N.N.A., Hassan, N.H., Baharuden, A.F., Bakar, N.A.A., Maarop, N.	2019	https://www.scopus.com/inward/record.uri?eid=2-s2.0-85077838669&doi=10.1007%2f978-3-030-34032-2_7&partnerID=40&md5=6f5edc137fca5f77ffd831e7c17b64b8	Conference Paper	Scopus	EC3
A BI solution to identify vulnerabilities and detect real-time cyber-attacks for an academic CSIRT	Advances in Intelligent Systems and Computing	10.1007/978-3-030-01177-2_82	Reyes, F., Fuertes, W., Tapia, F., Toulkeridis, T., Aules, H., Pérez, E.	2019	https://www.scopus.com/inward/record.uri?eid=2-s2.0-85057073115&doi=10.1007%2f978-3-030-01177-2_82&partnerID=40&md5=28302a6c0ae2288101eb12c89e200160	Conference Paper	Scopus	EC3
Using open-source microcontrollers to enable digital twin communication for smart manufacturing	Procedia Manufacturing	10.1016/j.promfg.2020.01.212	Hinchy, E.P., O'Dowd, N.P., McCarthy, C.T.	2019	https://www.scopus.com/inward/record.uri?eid=2-s2.0-85083531412&doi=10.1016%2fj.promfg.2020.01.212&partnerID=40&md5=3f7d8aca14c4cd4abaec36caa4609fdb	Conference Paper	Scopus	EC5
Andromeda: A personalised crisis management training toolkit	Lecture Notes in Computer Science (including subseries Lecture Notes in Artificial Intelligence and Lecture Notes in Bioinformatics)	10.1007/978-3-030-34350-7_14	Blom, P.M., Bakkes, S., Spronck, P.	2019	https://www.scopus.com/inward/record.uri?eid=2-s2.0-85082445736&doi=10.1007%2f978-3-030-34350-7_14&partnerID=40&md5=d9ea52dd1641177d16cb21b1914e3b11	Conference Paper	Scopus	EC5
An open source framework for GTFS data analytics: Case study using the Brisbane TransLink network	Australasian Transport Research Forum, ATRF 2019 - Proceedings		Lim, A., Sharma, S., Bhaskar, A., Arkatkar, S.	2019	https://www.scopus.com/inward/record.uri?eid=2-s2.0-85085010272&partnerID=40&md5=593b25d6934003a416493901a8a4751e	Conference Paper	Scopus	EC5
Measuring teachers’ competence to monitor student interaction in collaborative learning settings [Messung der Kompetenz von Lehrkräften, Schülerinteraktionen in kooperativen Lernsituationen zu überwachen]	Unterrichtswissenschaft	10.1007/s42010-019-00047-6	Wiedmann, M., Kaendler, C., Leuders, T., Spada, H., Rummel, N.	2019	https://www.scopus.com/inward/record.uri?eid=2-s2.0-85065019370&doi=10.1007%2fs42010-019-00047-6&partnerID=40&md5=c92aa4218f62dc91f1affa13533c29fb	Journal Article	Scopus	EC3
A dashboard for the unexpected: Open data for real-time disaster response	Open Cities | Open Data: Collaborative Cities in the Information Era	10.1007/978-981-13-6605-5_12	Tilley, I., Petit, C.	2019	https://www.scopus.com/inward/record.uri?eid=2-s2.0-85085412303&doi=10.1007%2f978-981-13-6605-5_12&partnerID=40&md5=9ea794bf323c2381e9435dfec1b8d167	Book Chapter	Scopus	EC5
Integrated data analytics and visualization for reservoir and production performance management	Society of Petroleum Engineers - Abu Dhabi International Petroleum Exhibition and Conference 2018, ADIPEC 2018		Mohan, R., Narayanan, R., Al Yazeedi, H., Al Naqbi, T., Willems, M., Escorcia, A., Saputelli, L., Abdulla, N., Gioria, G.M.	2019	https://www.scopus.com/inward/record.uri?eid=2-s2.0-85059990483&partnerID=40&md5=815ae99967fb8ad4e3667806c7280108	Conference Paper	Scopus	EC3
Safer cities for women: Global and local innovations with open data and civic technology	Open Cities | Open Data: Collaborative Cities in the Information Era	10.1007/978-981-13-6605-5_4	Hawken, S., Leao, S.Z., Gudes, O., Izadpanahi, P., Viswanath, K., Petit, C.	2019	https://www.scopus.com/inward/record.uri?eid=2-s2.0-85085442977&doi=10.1007%2f978-981-13-6605-5_4&partnerID=40&md5=f4404f10b1c1f20c820194bc650153e1	Book Chapter	Scopus	EC3
Environmental Monitoring of Archival Collections: An Exploratory Study of Professionals’ Data Monitoring Dashboard Needs and Related Challenges	Lecture Notes in Computer Science (including subseries Lecture Notes in Artificial Intelligence and Lecture Notes in Bioinformatics)	10.1007/978-3-030-15742-5_73	Maceli, M., Villaespesa, E., Adams, S.A.	2019	https://www.scopus.com/inward/record.uri?eid=2-s2.0-85064049020&doi=10.1007%2f978-3-030-15742-5_73&partnerID=40&md5=fd5330db5d6c89653e029381bc7ce616	Conference Paper	Scopus	EC3
A dashboard for controlling polarization in personalization	AI Communications	10.3233/AIC-180606	Elisa Celis, L., Kapoor, S., Salehi, F., Keswani, V., Vishnoi, N.K.	2019	https://www.scopus.com/inward/record.uri?eid=2-s2.0-85063095967&doi=10.3233%2fAIC-180606&partnerID=40&md5=4e2cb6069f1333d8797d3c138cf4fee9	Journal Article	Scopus	EC3
Using industry 4.0 concepts and theory of systems for improving company supply chain: The example of a joinery	Procedia Manufacturing	10.1016/j.promfg.2020.01.093	Dossou, P.-E.	2019	https://www.scopus.com/inward/record.uri?eid=2-s2.0-85083530903&doi=10.1016%2fj.promfg.2020.01.093&partnerID=40&md5=579b0d28d0955d3b49ba1aee4685d629	Conference Paper	Scopus	EC3
Design-support methodologies for job-shop production system in the food industry	Sustainable Food Supply Chains: Planning, Design, and Control through Interdisciplinary Methodologies	10.1016/B978-0-12-813411-5.00008-9	Tufano, A., Accorsi, R., Baruffaldi, G., Manzini, R.	2019	https://www.scopus.com/inward/record.uri?eid=2-s2.0-85081917392&doi=10.1016%2fB978-0-12-813411-5.00008-9&partnerID=40&md5=6441bbc42bba4b4fca32865e2c0b25d4	Book Chapter	Scopus	EC3
Addressing Fine-Grained Variability in User-Centered Software Product Lines: A Case Study on Dashboards	Advances in Intelligent Systems and Computing	10.1007/978-3-030-16181-1_80	Vázquez-Ingelmo, A., García-Peñalvo, F.J., Therón, R.	2019	https://www.scopus.com/inward/record.uri?eid=2-s2.0-85064854623&doi=10.1007%2f978-3-030-16181-1_80&partnerID=40&md5=5e0cc6c83493d8d70adcbce800868d27	Conference Paper	Scopus	EC5
A proposed web based real time Brain Computer Interface (BCI) system for usability testing	International journal of online and biomedical engineering	10.3991/ijoe.v15i07.10447	Puwakpitiyage, C.A.H., Rao, V.R.P., Azizi, M.S.A.M., Tee, W.J., Murugesan, R.K., Hamzah, M.D.	2019	https://www.scopus.com/inward/record.uri?eid=2-s2.0-85069911169&doi=10.3991%2fijoe.v15i07.10447&partnerID=40&md5=48232d421de125d18bbaa49f6ca89c46	Journal Article	Scopus	EC3
A proposed web based real time brain computer interface (BCI) system for usability testing	International journal of online and biomedical engineering	10.3991/ijoe.v15i08.10406	Anjana, H.P.C., Rao, V.R.P., Azizi, M.S.A.M., Tee, W.J., Murugesan, R.K., Hamzah, M.D.	2019	https://www.scopus.com/inward/record.uri?eid=2-s2.0-85073722194&doi=10.3991%2fijoe.v15i08.10406&partnerID=40&md5=15dab98edc581c6e67677ba078564762	Journal Article	Scopus	EC3
BIPM: Combining Bi and process mining	DATA 2019 - Proceedings of the 8th International Conference on Data Science, Technology and Applications	10.5220/0007741901230128	Nik, M.R.H., Van Der Aalst, W.M.P., Sani, M.F.	2019	https://www.scopus.com/inward/record.uri?eid=2-s2.0-85072957644&doi=10.5220%2f0007741901230128&partnerID=40&md5=f935649ab79f11ea4e5ac1dc225463ff	Conference Paper	Scopus	EC3
Exploring energy performance certificates through visualization	CEUR Workshop Proceedings		Cerquitelli, T., Di Corso, E.D., Proto, S., Capozzoli, A., Bellotti, F., Cassese, M.G., Baralis, E., Mellia, M., Casagrande, S., Tamburini, M.	2019	https://www.scopus.com/inward/record.uri?eid=2-s2.0-85062669379&partnerID=40&md5=1e41811f4ebe794e869d2734525a4c7c	Conference Paper	Scopus	EC3
State-of-the-art review of lost circulation materials and treatments - Part I: General trends and uses	Society of Petroleum Engineers - Abu Dhabi International Petroleum Exhibition and Conference 2019, ADIP 2019	10.2118/197393-ms	Alkinani, H.H., Al-Hameedi, A.T.T., Dunn-Norman, S., Al-Alwani, M.A., Mutar, R.A., Al-Bazzaz, W.H.	2019	https://www.scopus.com/inward/record.uri?eid=2-s2.0-85088206256&doi=10.2118%2f197393-ms&partnerID=40&md5=a9115e6673fa0152f12c6076f1bd6693	Conference Paper	Scopus	EC3
Predictive analytics for tertiary learners in New Zealand who are at risk of dropping out of education	Communications in Computer and Information Science	10.1007/978-981-15-1699-3_20	Xu, W., Luo, S., Hacksley, S., Trewinnard, T., Cambridge, S., Nik, S.J.	2019	https://www.scopus.com/inward/record.uri?eid=2-s2.0-85076695284&doi=10.1007%2f978-981-15-1699-3_20&partnerID=40&md5=c94af2df6361b9bea33fe6a9dc44f4a1	Conference Paper	Scopus	EC3
Towards an ict enabler for enhancing non-cognitive skills in a lifelong learning setting	Proceedings of the European Conference on e-Learning, ECEL	10.34190/EEL.19.084	Mobini, P., Karunaratne, T.	2019	https://www.scopus.com/inward/record.uri?eid=2-s2.0-85077502278&doi=10.34190%2fEEL.19.084&partnerID=40&md5=6bb9165dc9196800eaceb9c044dccb83	Conference Paper	Scopus	EC5
Dashboards for decision making in higher education	ASCILITE 2019 - Conference Proceedings - 36th International Conference of Innovation, Practice and Research in the Use of Educational Technologies in Tertiary Education: Personalised Learning. Diverse Goals. One Heart.		Wah, T.Y., Suiying, T., Shuangjie, A.L.	2019	https://www.scopus.com/inward/record.uri?eid=2-s2.0-85088515209&partnerID=40&md5=1eaf03525b6fcc18f31f5dee983868ab	Conference Paper	Scopus	EC5
Multimodal Video Annotation for Retrieval and Discovery of Newsworthy Video in a News Verification Scenario	Lecture Notes in Computer Science (including subseries Lecture Notes in Artificial Intelligence and Lecture Notes in Bioinformatics)	10.1007/978-3-030-05710-7_12	Nixon, L., Apostolidis, E., Markatopoulou, F., Patras, I., Mezaris, V.	2019	https://www.scopus.com/inward/record.uri?eid=2-s2.0-85059859193&doi=10.1007%2f978-3-030-05710-7_12&partnerID=40&md5=16c2ee00b60b97b035d3c6092fd499ed	Conference Paper	Scopus	EC2
A Data Visualization for Helping Students Decide Which General Education Courses to Enroll: Case of Chulalongkorn University	Lecture Notes in Computer Science (including subseries Lecture Notes in Artificial Intelligence and Lecture Notes in Bioinformatics)	10.1007/978-3-030-35343-8_66	Cooharojananone, N., Dilokpabhapbhat, J., Rimnong-ang, T., Choosuwan, M., Bunram, P., Atchariyachanvanich, K., Pongnumkul, S.	2019	https://www.scopus.com/inward/record.uri?eid=2-s2.0-85076797147&doi=10.1007%2f978-3-030-35343-8_66&partnerID=40&md5=8ad09adcbc70ab9ee3f81d0c2477d204	Conference Paper	Scopus	EC3
The proposed dashboard model for measuring performance of Small-Medium Enterprises (SME)	International Journal of Integrated Engineering	10.30880/ijie.2019.11.05.021	Immawan, T., Pratiwi, A.I., Cahyo, W.N.	2019	https://www.scopus.com/inward/record.uri?eid=2-s2.0-85074867570&doi=10.30880%2fijie.2019.11.05.021&partnerID=40&md5=aac8f975dc47c7e1ab504804e5dcc8d0	Journal Article	Scopus	EC3
A soft but effective strategy to ensure data completeness and data quality	Society of Petroleum Engineers - SPE Gas and Oil Technology Showcase and Conference 2019, GOTS 2019	10.2118/198629-ms	Diwakar, A., Akoum, M.	2019	https://www.scopus.com/inward/record.uri?eid=2-s2.0-85088200295&doi=10.2118%2f198629-ms&partnerID=40&md5=79526857f92e6a401bc43c44fcf7a423	Conference Paper	Scopus	EC5
Interactive dashboard delivery of an integrated water and wastewater utility master plan	WEFTEC 2019 - 92nd Annual Water Environment Federation's Technical Exhibition and Conference		Hennessy, J., Eason, A., Christopher Belk, R.	2019	https://www.scopus.com/inward/record.uri?eid=2-s2.0-85075013195&partnerID=40&md5=7d7babd7104bf15473d06f94b99eb97a	Conference Paper	Scopus	EC3
AGir: One-stop application for asset integrity risk management	Society of Petroleum Engineers - SPE/IATMI Asia Pacific Oil and Gas Conference and Exhibition 2019, APOG 2019	10.2118/196459-ms	Susanti, F., Hasanah, U., Jaya, S., Muttaqin, F., Munir, B.	2019	https://www.scopus.com/inward/record.uri?eid=2-s2.0-85086057262&doi=10.2118%2f196459-ms&partnerID=40&md5=8c1dc3d6477c9b4f794a44428ac64b2d	Conference Paper	Scopus	EC3
IVikodak-A platform and standard workflow for inferring, analyzing, comparing, and visualizing the functional potential of microbial communities	Frontiers in Microbiology	10.3389/fmicb.2018.03336	Nagpal, S., Haque, M.M., Singh, R., Mande, S.S.	2019	https://www.scopus.com/inward/record.uri?eid=2-s2.0-85063752214&doi=10.3389%2ffmicb.2018.03336&partnerID=40&md5=996706f2ab41ca4c237a1d118304390d	Journal Article	Scopus	EC3
Life cycle assessment for Zero Emission Buildings - A chronology of the development of a visual, dynamic and integrated approach	IOP Conference Series: Earth and Environmental Science	10.1088/1755-1315/352/1/012054	Wiberg, A.H., Wiik, M.K., Auklend, H., Slake, M.L., Tuncer, Z., Manni, M., Ceci, G., Hofmeister, T.	2019	https://www.scopus.com/inward/record.uri?eid=2-s2.0-85075001984&doi=10.1088%2f1755-1315%2f352%2f1%2f012054&partnerID=40&md5=832bcd67b26661ba39c4cdc3771f57e9	Conference Paper	Scopus	EC3
A tailored maintenance management system to control spare parts life cycle	Procedia Manufacturing	10.1016/j.promfg.2020.01.013	Accorsi, R., Gallo, A., Tufano, A., Bortolini, M., Penazzi, S., Manzini, R.	2019	https://www.scopus.com/inward/record.uri?eid=2-s2.0-85083532327&doi=10.1016%2fj.promfg.2020.01.013&partnerID=40&md5=586eab7e37f30092ebfae4dccc6f91f2	Conference Paper	Scopus	EC5
A Learning Analytics Dashboard to Analyse Learning Activities in Interpreter Training Courses	Communications in Computer and Information Science	10.1007/978-3-030-21151-6_14	Taibi, D., Bianchi, F., Kemkes, P., Marenzi, I.	2019	https://www.scopus.com/inward/record.uri?eid=2-s2.0-85068333852&doi=10.1007%2f978-3-030-21151-6_14&partnerID=40&md5=942c8a41d901cb8178da9d841c80babb	Conference Paper	Scopus	EC5
DRAS-TIC linked data: Evenly distributing the past	Publications	10.3390/PUBLICATIONS7030050	Jansen, G., Coburn, A., Soroka, A., Thomas, W., Marciano, R.	2019	https://www.scopus.com/inward/record.uri?eid=2-s2.0-85070782435&doi=10.3390%2fPUBLICATIONS7030050&partnerID=40&md5=97dd43561b242a52f01f9fb6a886c5fb	Journal Article	Scopus	EC5
Dashboard: Nonintrusive Electromechanical Fault Detection and Diagnostics	AUTOTESTCON (Proceedings)	10.1109/AUTOTESTCON43700.2019.8961062	Green, D., Lindahl, P., Leeb, S., Kane, L.T., Kidwell, L.S., Donnal, J.	2019	https://www.scopus.com/inward/record.uri?eid=2-s2.0-85078544251&doi=10.1109%2fAUTOTESTCON43700.2019.8961062&partnerID=40&md5=4c9fa20b9f09a0e9c8c1c3f6288dcc17	Conference Paper	Scopus	EC3
Facilitating data exploration in industry 4.0	Lecture Notes in Computer Science (including subseries Lecture Notes in Artificial Intelligence and Lecture Notes in Bioinformatics)	10.1007/978-3-030-34146-6_11	Berges, I., Ramírez-Durán, V.J., Illarramendi, A.	2019	https://www.scopus.com/inward/record.uri?eid=2-s2.0-85077714937&doi=10.1007%2f978-3-030-34146-6_11&partnerID=40&md5=34ee373b820e48bf0a37948ba79dcc23	Conference Paper	Scopus	EC3
Smart buildings: Use case for middleware for data visualization and data analytics	UPB Scientific Bulletin, Series C: Electrical Engineering and Computer Science		Chitu, C., Sgârciu, V.	2019	https://www.scopus.com/inward/record.uri?eid=2-s2.0-85070764753&partnerID=40&md5=09d0b56f471039b7081123ed1464b915	Journal Article	Scopus	EC3
MVC architecture: A comparative study between laravel framework and slim framework in freelancer project monitoring system web based	Procedia Computer Science	10.1016/j.procs.2019.08.150	Sunardi, A., Suharjito	2019	https://www.scopus.com/inward/record.uri?eid=2-s2.0-85073107257&doi=10.1016%2fj.procs.2019.08.150&partnerID=40&md5=929b3abf016f2e4377e756727e146c6b	Conference Paper	Scopus	EC5
Effective training methods for automatic musical genre classification	DATA 2019 - Proceedings of the 8th International Conference on Data Science, Technology and Applications	10.5220/0007933202750280	Atsız, E., Albey, E., Kayış, E.	2019	https://www.scopus.com/inward/record.uri?eid=2-s2.0-85072987408&doi=10.5220%2f0007933202750280&partnerID=40&md5=cba8516f60328cf7fa94dda5788241f4	Conference Paper	Scopus	EC3
Pressure safety valve RBI - Using half a billion hours of data	Society of Petroleum Engineers - SPE Offshore Europe Conference and Exhibition 2019, OE 2019	10.2118/195783-MS	Morgan, J.	2019	https://www.scopus.com/inward/record.uri?eid=2-s2.0-85084017073&doi=10.2118%2f195783-MS&partnerID=40&md5=90d4ce92e509a8534e0fc03a92add6b2	Conference Paper	Scopus	EC3
Sufficiently engaged? How smart metering systems help local authorities become smart cities	Eceee Summer Study Proceedings		Bull, R., Stuart, G., Ozawa-Meida, L., Dooley, K.	2019	https://www.scopus.com/inward/record.uri?eid=2-s2.0-85085162590&partnerID=40&md5=dd08d403702fb5d2268d61b5c895672b	Conference Paper	Scopus	EC3
Data dashboard for decision support systems for intrapreneurship in a company	Advances in Science, Technology and Engineering Systems	10.25046/aj040622	Madyatmadja, E.D., Putri, A.S., Hiqna, S.S., Pratita, W.	2019	https://www.scopus.com/inward/record.uri?eid=2-s2.0-85075691932&doi=10.25046%2faj040622&partnerID=40&md5=630ef560b165332ebeb5a3efe182e85c	Journal Article	Scopus	EC3
Sustainability assessment of sludge and biogas management in wastewater treatment plants using the LCA technique [Avaliação da sustentabilidade no gerenciamento do lodo e biogás, em estação de tratamento de esgotos, utilizando a técnica de ACV]	Revista Ambiente e Agua	10.4136/ambi-agua.2371	Do Amaral, K.G.C., Aisse, M.M., Possetti, G.R.C.	2019	https://www.scopus.com/inward/record.uri?eid=2-s2.0-85073792527&doi=10.4136%2fambi-agua.2371&partnerID=40&md5=19388a7e7dbe397475619cdd595fe708	Journal Article	Scopus	EC3
The digitalization of flow assurance	Society of Petroleum Engineers - Abu Dhabi International Petroleum Exhibition and Conference 2019, ADIP 2019		Irwin, R., Walters, A.-M.	2019	https://www.scopus.com/inward/record.uri?eid=2-s2.0-85084164873&partnerID=40&md5=04f0d86c6b387036f6cfdbb155597378	Conference Paper	Scopus	EC5
Development and usability testing of online debate dashboard based on learning analytics approach	International Journal of Innovative Technology and Exploring Engineering		Yoo, M., Jin, S.-H., Han, Y.	2019	https://www.scopus.com/inward/record.uri?eid=2-s2.0-85064638402&partnerID=40&md5=a8bba4fbfe0a914490f724c6fb48a89c	Journal Article	Scopus	EC3
Steps towards digitization of manufacturing in an SME environment	Procedia Manufacturing	10.1016/j.promfg.2020.01.068	Doyle, F., Cosgrove, J.	2019	https://www.scopus.com/inward/record.uri?eid=2-s2.0-85083531078&doi=10.1016%2fj.promfg.2020.01.068&partnerID=40&md5=f2cb099f2312f8d2149c8577ffde4939	Conference Paper	Scopus	EC3
Create Dashboards and Data Story with the Data &amp; Analytics Frameworks	Communications in Computer and Information Science	10.1007/978-3-030-36599-8_24	Michele, P., Fallucchi, F., De Luca, E.W.	2019	https://www.scopus.com/inward/record.uri?eid=2-s2.0-85077010115&doi=10.1007%2f978-3-030-36599-8_24&partnerID=40&md5=f35a006e8c46065ee94242c4dafa2911	Conference Paper	Scopus	EC3
Data visualizations and human resource management: The state of science and practice	Research in Personnel and Human Resources Management	10.1108/S0742-730120190000037004	Caughlin, D.E., Bauer, T.N.	2019	https://www.scopus.com/inward/record.uri?eid=2-s2.0-85068062727&doi=10.1108%2fS0742-730120190000037004&partnerID=40&md5=65ccee68ba77a641146d7c7c90b67cf0	Book Chapter	Scopus	EC3
Sensor for Real-Time Animal Condition and Movement Monitoring	Proceedings of IEEE Sensors	10.1109/ICSENS.2018.8589821	Kaidarova, A., Karimi, M.A., Amara, S., Shamim, A., Gerali, N.R., Duarte, C.M., Kosel, J.	2018	https://www.scopus.com/inward/record.uri?eid=2-s2.0-85060880134&doi=10.1109%2fICSENS.2018.8589821&partnerID=40&md5=58b62f28c34423f9c65f4abf7eeda28c	Conference Paper	Scopus	EC3
Developing dashboards for SMEs to improve performance of productive equipment and processes	Journal of Industrial Information Integration	10.1016/j.jii.2018.02.003	Vilarinho, S., Lopes, I., Sousa, S.	2018	https://www.scopus.com/inward/record.uri?eid=2-s2.0-85044937543&doi=10.1016%2fj.jii.2018.02.003&partnerID=40&md5=3ce4c9c2197dbb4809654da48fbabea4	Journal Article	Scopus	EC3
Integrated analytical hierarchy process and objective matrix in balanced scorecard dashboard model for performance measurement	Telkomnika (Telecommunication Computing Electronics and Control)	10.12928/TELKOMNIKA.v16i6.9648	Okfalisa, Anugrah, S., Anggraini, W., Absor, M., Fauzi, S.S.M., Saktioto	2018	https://www.scopus.com/inward/record.uri?eid=2-s2.0-85058284749&doi=10.12928%2fTELKOMNIKA.v16i6.9648&partnerID=40&md5=5f535e17635a85c7a164f7c48351b4ae	Journal Article	Scopus	EC3
Harnessing a 'currency matrix' for performance measurement in cooperatives: A multi-phased study	Sustainability (Switzerland)	10.3390/su10124536	Benos, T., Kalogeras, N., Wetzels, M., de Ruyter, K., Pennings, J.M.E.	2018	https://www.scopus.com/inward/record.uri?eid=2-s2.0-85057771052&doi=10.3390%2fsu10124536&partnerID=40&md5=2b905df2f75d7920648de36114a9b68a	Journal Article	Scopus	EC5
Mobile business intelligence acceptance model for organisational decision making	Bulletin of Electrical Engineering and Informatics	10.11591/eei.v7i4.1356	Fang, L.Y., Azmi, N.F.M., Yahya, Y., Sarkan, H., Sjarif, N.N.A., Chuprat, S.	2018	https://www.scopus.com/inward/record.uri?eid=2-s2.0-85057598386&doi=10.11591%2feei.v7i4.1356&partnerID=40&md5=0683255a43601d553e4ce72f39634e43	Journal Article	Scopus	EC5
Design of Dashboard for University Examination Result Analysis System	Proceedings 2018 3rd International Conference on Computational Systems and Information Technology for Sustainable Solutions, CSITSS 2018	10.1109/CSITSS.2018.8768498	Akki, S.B., Vijayalakshmi, M.N.	2018	https://www.scopus.com/inward/record.uri?eid=2-s2.0-85070377453&doi=10.1109%2fCSITSS.2018.8768498&partnerID=40&md5=4c8331c049f775d7930282c1f51993a9	Conference Paper	Scopus	EC5
Plant design and control in food service industry. A multi-disciplinary decision-support system	Computers in Industry	10.1016/j.compind.2018.09.007	Tufano, A., Accorsi, R., Garbellini, F., Manzini, R.	2018	https://www.scopus.com/inward/record.uri?eid=2-s2.0-85054019742&doi=10.1016%2fj.compind.2018.09.007&partnerID=40&md5=529a2ba900d1c67f7d6f440c47c7faa2	Journal Article	Scopus	EC3
Service-Oriented Business Intelligence (SoBI) for Academic and Financial Data Integration in University	Proceedings - 2018 International Seminar on Application for Technology of Information and Communication: Creative Technology for Human Life, iSemantic 2018	10.1109/ISEMANTIC.2018.8549762	Somya, R., Manongga, D., Ineke Pakereng, M.A.	2018	https://www.scopus.com/inward/record.uri?eid=2-s2.0-85060049644&doi=10.1109%2fISEMANTIC.2018.8549762&partnerID=40&md5=a99456ae004ab3f0d53bc0b185d104ed	Conference Paper	Scopus	EC3
A framework for descriptive models quality assessment	4th IEEE International Symposium on Systems Engineering, ISSE 2018 - Proceedings	10.1109/SysEng.2018.8544381	Ernadote, D.	2018	https://www.scopus.com/inward/record.uri?eid=2-s2.0-85059972996&doi=10.1109%2fSysEng.2018.8544381&partnerID=40&md5=fa4ed9a86979293330af6056ae0b38ef	Conference Paper	Scopus	EC3
Productivity in an era of multi-teaming: The role of information dashboards and shared cognition in team performance	Proceedings of the ACM on Human-Computer Interaction	10.1145/3274331	Gupta, P., Woolley, A.W.	2018	https://www.scopus.com/inward/record.uri?eid=2-s2.0-85066415723&doi=10.1145%2f3274331&partnerID=40&md5=4dec3e11e93c2c0d836780ad536341f8	Journal Article	Scopus	EC3
An open environment for development of manufacturing applications on vf-OS	Enterprise Interoperability: Smart Services and Business Impact of Enterprise Interoperability	10.1002/9781119564034.ch13	Coutinho, C., Lopes, L., Viana, V., Pape, D., Klasen, G., Von Halem, B., Garcia Perales, O.G., Stellingwerff, L., Stam, A.	2018	https://www.scopus.com/inward/record.uri?eid=2-s2.0-85102231831&doi=10.1002%2f9781119564034.ch13&partnerID=40&md5=6210e729ee1516c6eba6169624ec37e9	Book Chapter	Scopus	EC3
Domain engineering for generating dashboards to analyze employment and employability in the academic context	ACM International Conference Proceeding Series	10.1145/3284179.3284329	Vázquez-Ingelmo, A., García-Peñalvo, F.J., Therón, R.	2018	https://www.scopus.com/inward/record.uri?eid=2-s2.0-85058519404&doi=10.1145%2f3284179.3284329&partnerID=40&md5=2a0fca9e4377c95345091926a10c9909	Conference Paper	Scopus	EC5
Citizenhelper-adaptive: Expert-augmented streaming analytics system for emergency services and humanitarian organizations	Proceedings of the 2018 IEEE/ACM International Conference on Advances in Social Networks Analysis and Mining, ASONAM 2018	10.1109/ASONAM.2018.8508374	Pandey, R., Purohit, H.	2018	https://www.scopus.com/inward/record.uri?eid=2-s2.0-85057296830&doi=10.1109%2fASONAM.2018.8508374&partnerID=40&md5=2046c5e0c45cce62400c0ad09c19aaad	Conference Paper	Scopus	EC5
Teacher facilitation support in ubiquitous learning environments	Technology, Pedagogy and Education	10.1080/1475939X.2018.1544587	Mottus, A., Kinshuk, Chen, N.-S., Graf, S., Alturki, U., Aldraiweesh, A.	2018	https://www.scopus.com/inward/record.uri?eid=2-s2.0-85058155057&doi=10.1080%2f1475939X.2018.1544587&partnerID=40&md5=b997bbb5f35ee4b2bfeefceec5026dea	Journal Article	Scopus	EC5
Multi-level game learning analytics for serious games	2018 10th International Conference on Virtual Worlds and Games for Serious Applications, VS-Games 2018 - Proceedings	10.1109/VS-Games.2018.8493435	Perez-Colado, I.J., Rotaru, D.C., Freire-Moran, M., Martinez-Ortiz, I., Fernandez-Manjon, B.	2018	https://www.scopus.com/inward/record.uri?eid=2-s2.0-85057309151&doi=10.1109%2fVS-Games.2018.8493435&partnerID=40&md5=ca60be4c3e83ae87f09d4ebabb3887a6	Conference Paper	Scopus	EC5
Analysis and design of decision support system dashboard for predicting student graduation time	International Conference on Electrical Engineering, Computer Science and Informatics (EECSI)	10.1109/EECSI.2018.8752876	Wibowo, S., Andreswari, R., Hasibuan, M.A.	2018	https://www.scopus.com/inward/record.uri?eid=2-s2.0-85069174333&doi=10.1109%2fEECSI.2018.8752876&partnerID=40&md5=22093d033cb0cabfe01360eba240ba5f	Conference Paper	Scopus	EC3
Leveraging a design of experiments methodology to enhance impacts of modeling and simulations for engineered resilient systems	Journal of Defense Modeling and Simulation	10.1177/1548512918765701	MacCalman, A.D., Goerger, S.R.	2018	https://www.scopus.com/inward/record.uri?eid=2-s2.0-85053640024&doi=10.1177%2f1548512918765701&partnerID=40&md5=0cd7687f2cf2b53b42fcc5435934dba9	Journal Article	Scopus	EC3
Quantified factory worker: Designing a worker feedback dashboard	ACM International Conference Proceeding Series	10.1145/3240167.3240187	Heikkilä, P., Honka, A., Kaasinen, E.	2018	https://www.scopus.com/inward/record.uri?eid=2-s2.0-85056609721&doi=10.1145%2f3240167.3240187&partnerID=40&md5=9f471f2e27a402bed34eb8bd362c30bb	Conference Paper	Scopus	EC3
Monetizing machine learning: Quickly turn Python ML ideas into web applications on the serverless cloud	Monetizing Machine Learning: Quickly Turn Python ML Ideas into Web Applications on the Serverless Cloud	10.1007/978-1-4842-3873-8	Amunategui, M., Roopaei, M.	2018	https://www.scopus.com/inward/record.uri?eid=2-s2.0-85062933624&doi=10.1007%2f978-1-4842-3873-8&partnerID=40&md5=42bcb442da55475471d026faf98927bf	Book	Scopus	EC3
Data science approach for simulating educational data: Towards the development of teaching outcome model (TOM)	Big Data and Cognitive Computing	10.3390/bdcc2030024	Ndukwe, I.G., Daniel, B.K., Butson, R.J.	2018	https://www.scopus.com/inward/record.uri?eid=2-s2.0-85061971423&doi=10.3390%2fbdcc2030024&partnerID=40&md5=fa365aff1d9e4d537f5f5ffa6581739f	Journal Article	Scopus	EC3
Building a decision dashboard for improving green supply chain management	International Journal of Information Technology and Decision Making	10.1142/S0219622018500281	Chuang, Y.-C., Hu, S.-K., Liou, J.J.H., Lo, H.-W.	2018	https://www.scopus.com/inward/record.uri?eid=2-s2.0-85047810390&doi=10.1142%2fS0219622018500281&partnerID=40&md5=c824cd94050dfdaffdbcf3f0642c638e	Journal Article	Scopus	EC3
Integrated architecture of data warehouse with business intelligence technologies	ICAC 2018 - 2018 24th IEEE International Conference on Automation and Computing: Improving Productivity through Automation and Computing	10.23919/IConAC.2018.8749017	Ul Hassan, C.A., Irfan, R., Shah, M.A.	2018	https://www.scopus.com/inward/record.uri?eid=2-s2.0-85069175512&doi=10.23919%2fIConAC.2018.8749017&partnerID=40&md5=4a02423b1919292f182e9bb1beca8573	Conference Paper	Scopus	EC3
Increasing productivity with smartphone digital imagery wound measurements and analysis	Journal of Wound Care	10.12968/jowc.2018.27.Sup9a.S12	Nair, H.K.R.	2018	https://www.scopus.com/inward/record.uri?eid=2-s2.0-85053443588&doi=10.12968%2fjowc.2018.27.Sup9a.S12&partnerID=40&md5=7e83e78220e7beb52cd4660db9ece81f	Journal Article	Scopus	EC3
"MS-Ready" structures for non-targeted high-resolution mass spectrometry screening studies	Journal of Cheminformatics	10.1186/s13321-018-0299-2	McEachran, A.D., Mansouri, K., Grulke, C., Schymanski, E.L., Ruttkies, C., Williams, A.J.	2018	https://www.scopus.com/inward/record.uri?eid=2-s2.0-85052550064&doi=10.1186%2fs13321-018-0299-2&partnerID=40&md5=3bf90e6329a46ffc623ae1aa5ad8d9a4	Journal Article	Scopus	EC3
1-D versus 2-D entropy velocity law for water discharge assessment in a rough ditch	Entropy	10.3390/e20090638	Greco, M., Martino, G.	2018	https://www.scopus.com/inward/record.uri?eid=2-s2.0-85053687844&doi=10.3390%2fe20090638&partnerID=40&md5=bbb70799fbb48267b43f7c556937ae4a	Journal Article	Scopus	EC3
CityResolver: A Decision Support System for Conflict Resolution in Smart Cities	Proceedings - 9th ACM/IEEE International Conference on Cyber-Physical Systems, ICCPS 2018	10.1109/ICCPS.2018.00014	Ma, M., Stankovic, J.A., Feng, L.	2018	https://www.scopus.com/inward/record.uri?eid=2-s2.0-85053533008&doi=10.1109%2fICCPS.2018.00014&partnerID=40&md5=d8d27f5ad63412ac12f46bf1608f2d81	Conference Paper	Scopus	EC5
Overbooking network slices end-to-end: Implementation and demonstration	SIGCOMM 2018 - Proceedings of the 2018 Posters and Demos, Part of SIGCOMM 2018	10.1145/3234200.3234230	Zanzi, L., Salvat, J.X., Sciancalepore, V., Saavedra, A.G., Costa-Perez, X.	2018	https://www.scopus.com/inward/record.uri?eid=2-s2.0-85056456091&doi=10.1145%2f3234200.3234230&partnerID=40&md5=f88f7fce6b744d564118c74871943865	Conference Paper	Scopus	EC5
Keshif: Rapid and Expressive Tabular Data Exploration for Novices	IEEE Transactions on Visualization and Computer Graphics	10.1109/TVCG.2017.2723393	Yalçin, M.A., Elmqvist, N., Bederson, B.B.	2018	https://www.scopus.com/inward/record.uri?eid=2-s2.0-85023173088&doi=10.1109%2fTVCG.2017.2723393&partnerID=40&md5=c2c0f02a8bd115ee674dd395d54965eb	Journal Article	Scopus	EC3
Compliance Is Contagious: Using Informatics Methods to Measure the Spread of a Documentation Standard From a Preoperative Clinic	Journal of Perianesthesia Nursing	10.1016/j.jopan.2016.08.016	Hagaman, D.H., Ehrenfeld, J.M., Terekhov, M., Kla, K.M., Hamm, J., Brumley, M., Wanderer, J.P.	2018	https://www.scopus.com/inward/record.uri?eid=2-s2.0-85019234098&doi=10.1016%2fj.jopan.2016.08.016&partnerID=40&md5=40ca7da5fe3b664e7cf8cc83b1cdc7ef	Journal Article	Scopus	EC5
Token-based single sign-on with JWT as information system dashboard for government	Telkomnika (Telecommunication Computing Electronics and Control)	10.12928/TELKOMNIKA.v16i4.8388	Pratama, I.P.A., Linawati, Sastra, N.P.	2018	https://www.scopus.com/inward/record.uri?eid=2-s2.0-85049868749&doi=10.12928%2fTELKOMNIKA.v16i4.8388&partnerID=40&md5=7ab1bc163558fc5a890ad6fc2fb41315	Journal Article	Scopus	EC3
Improving the Insulin Pump Initiation Process for Pediatric Patients with Type 1 Diabetes through Application of Lean Quality Improvement Methods	The Permanente journal	10.7812/TPP/17-147	Alonso, G.T., Hink, R., De Georgeo, M.R., Vidal, K., Thomas, S., Swaschnig, D., Spiegel, G., Owen, S., Thurston, J., Pyle, L., Slover, R.	2018	https://www.scopus.com/inward/record.uri?eid=2-s2.0-85059798580&doi=10.7812%2fTPP%2f17-147&partnerID=40&md5=1b4b349d3822ca59cca542b89a8e64e2	Journal Article	Scopus	EC5
Data analytics and production efficiency evaluation on a flexible manufacturing cell	I2MTC 2018 - 2018 IEEE International Instrumentation and Measurement Technology Conference: Discovering New Horizons in Instrumentation and Measurement, Proceedings	10.1109/I2MTC.2018.8409677	Giusti, F., Bevilacqua, M., Tedeschi, S., Emmanouilidis, C.	2018	https://www.scopus.com/inward/record.uri?eid=2-s2.0-85050769364&doi=10.1109%2fI2MTC.2018.8409677&partnerID=40&md5=06161809a80aef4244ae98d38e24b39f	Conference Paper	Scopus	EC5
The Design and Implementation of Data Visualization for Integrated Referral and Service System	Proceeding - 2018 International Conference on ICT for Rural Development: Rural Development through ICT: Concept, Design, and Implication, IC-ICTRuDEv 2018	10.1109/ICICTR.2018.8706846	Mahatma, K., Waseso, B., Darwin, W.	2018	https://www.scopus.com/inward/record.uri?eid=2-s2.0-85065979990&doi=10.1109%2fICICTR.2018.8706846&partnerID=40&md5=19fb21a4af312bda9cf7ebaec3c44cc2	Conference Paper	Scopus	EC3
Development of cycle counting monitoring dashboard with buffer time management for cocoa company	Proceeding of 2018 12th International Conference on Telecommunication Systems, Services, and Applications, TSSA 2018	10.1109/TSSA.2018.8708782	Mahtamtama, E., Ridwan, A.Y., Santosa, B.	2018	https://www.scopus.com/inward/record.uri?eid=2-s2.0-85066914428&doi=10.1109%2fTSSA.2018.8708782&partnerID=40&md5=6442e638b39ff6344ca2d093f1b8977b	Conference Paper	Scopus	EC3
Empirical Delay Models for 802.11 under Deterministic Convergecast Traffic	International Symposium on Advanced Networks and Telecommunication Systems, ANTS	10.1109/ANTS.2018.8710111	Ramesh, A., Vineeth, B.S.	2018	https://www.scopus.com/inward/record.uri?eid=2-s2.0-85066019113&doi=10.1109%2fANTS.2018.8710111&partnerID=40&md5=758cd47d1f664cccc78162c2b3ccddb4	Conference Paper	Scopus	EC3
SCOR and ahp based monitoring dashboard to measure rice sourcing performance at Indonesian bureau of logistics	Proceeding of 2018 12th International Conference on Telecommunication Systems, Services, and Applications, TSSA 2018	10.1109/TSSA.2018.8708814	Novar, M.F., Yanuar Ridwan, A., Santosa, B.	2018	https://www.scopus.com/inward/record.uri?eid=2-s2.0-85066892616&doi=10.1109%2fTSSA.2018.8708814&partnerID=40&md5=d93ee626e768a34d6a9837203a520233	Conference Paper	Scopus	EC3
Personalizing data visualization and interaction	UMAP 2018 - Adjunct Publication of the 26th Conference on User Modeling, Adaptation and Personalization	10.1145/3213586.3213590	Arjun, S.	2018	https://www.scopus.com/inward/record.uri?eid=2-s2.0-85051468662&doi=10.1145%2f3213586.3213590&partnerID=40&md5=3226c4ef11650be6d9eff1ff86554ee8	Conference Paper	Scopus	EC3
Dashboards for Therapeutic Monoclonal Antibodies: Learning and Confirming	AAPS Journal	10.1208/s12248-018-0237-2	Mould, D.R., Upton, R.N., Wojciechowski, J., Phan, B.L., Tse, S., Dubinsky, M.C.	2018	https://www.scopus.com/inward/record.uri?eid=2-s2.0-85048601106&doi=10.1208%2fs12248-018-0237-2&partnerID=40&md5=31808e2d65a1034a7956d2c8c26102bb	Journal Article	Scopus	EC3
Monitoring performance through Dashboards [Monitorização do desempenho através de Dashboards]	Iberian Conference on Information Systems and Technologies, CISTI	10.23919/CISTI.2018.8399476	Vieira, M.I.P., Laureano, R.M.S., Pedrosa, I.M.M.	2018	https://www.scopus.com/inward/record.uri?eid=2-s2.0-85049911611&doi=10.23919%2fCISTI.2018.8399476&partnerID=40&md5=402b6317c091c0cc026d92105011f748	Conference Paper	Scopus	EC5
Data visualization techniques for real-time information - A custom and dynamic dashboard for analyzing surveys' results	Iberian Conference on Information Systems and Technologies, CISTI	10.23919/CISTI.2018.8398641	Toasa, R., Maximiano, M., Reis, C., Guevara, D.	2018	https://www.scopus.com/inward/record.uri?eid=2-s2.0-85049905844&doi=10.23919%2fCISTI.2018.8398641&partnerID=40&md5=9aed5ec7c68bf22f6587131a5958b472	Conference Paper	Scopus	EC5
Sover! Social media observer	41st International ACM SIGIR Conference on Research and Development in Information Retrieval, SIGIR 2018	10.1145/3209978.3210173	Hadgu, A.T., Abualhaija, S., Niederée, C.	2018	https://www.scopus.com/inward/record.uri?eid=2-s2.0-85051512870&doi=10.1145%2f3209978.3210173&partnerID=40&md5=2a06a37db4d31e5239cda89a4b9fde87	Conference Paper	Scopus	EC5
A cloud-based dashboard for time series analysis on hot topics from social media	2017 International Conference on Energy, Communication, Data Analytics and Soft Computing, ICECDS 2017	10.1109/ICECDS.2017.8389495	Dahouei, E.A.	2018	https://www.scopus.com/inward/record.uri?eid=2-s2.0-85050143706&doi=10.1109%2fICECDS.2017.8389495&partnerID=40&md5=18eaa040c4e939e98a19c53379d6c7ca	Conference Paper	Scopus	EC3
A framework for analyzing and developing dashboard templates for small and medium enterprises	2018 5th International Conference on Industrial Engineering and Applications, ICIEA 2018	10.1109/IEA.2018.8387148	Noonpakdee, W., Khunkornsiri, T., Phothichai, A., Danaisawat, K.	2018	https://www.scopus.com/inward/record.uri?eid=2-s2.0-85050114645&doi=10.1109%2fIEA.2018.8387148&partnerID=40&md5=1337309ec7e1f7fcf3053e49995c6691	Conference Paper	Scopus	EC3
Use of attentive information dashboards to support task resumption in working environments	Eye Tracking Research and Applications Symposium (ETRA)	10.1145/3204493.3208348	Toreini, P., Langner, M., Maedche, A.	2018	https://www.scopus.com/inward/record.uri?eid=2-s2.0-85049673648&doi=10.1145%2f3204493.3208348&partnerID=40&md5=5e6248b23ea432cfd0b40b556ebec820	Conference Paper	Scopus	EC3
Automated work cycle classification and performance measurement for manual work stations	Robotics and Computer-Integrated Manufacturing	10.1016/j.rcim.2017.12.001	Bauters, K., Cottyn, J., Claeys, D., Slembrouck, M., Veelaert, P., van Landeghem, H.	2018	https://www.scopus.com/inward/record.uri?eid=2-s2.0-85039416654&doi=10.1016%2fj.rcim.2017.12.001&partnerID=40&md5=837fbc4497fcbcd4405bd7d37fdad2bd	Journal Article	Scopus	EC3
Performance dashboard: Cutting-edge business intelligence and data visualization	Proceedings of the 2017 International Conference On Smart Technology for Smart Nation, SmartTechCon 2017	10.1109/SmartTechCon.2017.8358558	Kumar, S.M., Belwal, M.	2018	https://www.scopus.com/inward/record.uri?eid=2-s2.0-85048045201&doi=10.1109%2fSmartTechCon.2017.8358558&partnerID=40&md5=bfcf209166d7836122b22808d6844a8c	Conference Paper	Scopus	EC5
The Energica dashboard reinvented through professional 3D printing and composite materials	JEC Composites Magazine		Bemposti, M.L., Grottt, E.	2018	https://www.scopus.com/inward/record.uri?eid=2-s2.0-85047638159&partnerID=40&md5=4d2071fad319a26dd46fd45daeabd73f	Journal Article	Scopus	EC5
CCAHP: A new method for group decision making application on supply chain dashboard design	International Journal of Mechanical and Production Engineering Research and Development	10.24247/ijmperdapr2018150	El Khayyam, Y., Herrou, B.	2018	https://www.scopus.com/inward/record.uri?eid=2-s2.0-85045342410&doi=10.24247%2fijmperdapr2018150&partnerID=40&md5=3f78d262e868d3d3283c1da707400317	Journal Article	Scopus	EC3
360 Degree view of employee design to get know your employee from every angel on blood transfusion unit PMI tangerang district: Development and business	2018 International Conference on Information and Communications Technology, ICOIACT 2018	10.1109/ICOIACT.2018.8350774	Soleh, O., Dewi Ariessanti, H., Indrianingrum, Yuliawan	2018	https://www.scopus.com/inward/record.uri?eid=2-s2.0-85050498275&doi=10.1109%2fICOIACT.2018.8350774&partnerID=40&md5=d91f12b8934713f022864bed48ce9f99	Conference Paper	Scopus	EC3
Engineering Consent: How the Design and Marketing of Newsroom Analytics Tools Rationalize Journalists’ Labor	Digital Journalism	10.1080/21670811.2018.1444998	Petre, C.	2018	https://www.scopus.com/inward/record.uri?eid=2-s2.0-85044598620&doi=10.1080%2f21670811.2018.1444998&partnerID=40&md5=1c6248508f3f08ef6ad43c9b0aeda588	Journal Article	Scopus	EC3
Strategy on a Page: An ArchiMate-based tool for visualizing and designing strategy	Intelligent Systems in Accounting, Finance and Management	10.1002/isaf.1423	Aldea, A., Iacob, M.-E., van Hillegersberg, J., Quartel, D., Franken, H.	2018	https://www.scopus.com/inward/record.uri?eid=2-s2.0-85045395797&doi=10.1002%2fisaf.1423&partnerID=40&md5=9cfd767f706b623ff700af5c510eeab0	Journal Article	Scopus	EC5
On the measurement and analysis of safety in a large city	Proceedings - 2017 IEEE 15th International Conference on Dependable, Autonomic and Secure Computing, 2017 IEEE 15th International Conference on Pervasive Intelligence and Computing, 2017 IEEE 3rd International Conference on Big Data Intelligence and Computing and 2017 IEEE Cyber Science and Technology Congress, DASC-PICom-DataCom-CyberSciTec 2017	10.1109/DASC-PICom-DataCom-CyberSciTec.2017.174	Ibrahim, R., Shafiq, M.O.	2018	https://www.scopus.com/inward/record.uri?eid=2-s2.0-85048103913&doi=10.1109%2fDASC-PICom-DataCom-CyberSciTec.2017.174&partnerID=40&md5=2bac966320e3f83dced5621ec17d3e33	Conference Paper	Scopus	EC3
Gamer motivation profiling: Uses and applications	Games User Research	10.1093/oso/9780198794844.003.0028	Yee, N., Ducheneaut, N.	2018	https://www.scopus.com/inward/record.uri?eid=2-s2.0-85052517452&doi=10.1093%2foso%2f9780198794844.003.0028&partnerID=40&md5=613c165569a2768e642f64ede50dc6b7	Book Chapter	Scopus	EC5
Optimisation model based dashboard for managing airport aeronautical revenues	Journal of Mechanical Engineering		Mohamed, W.M.W., Shuib, A.	2018	https://www.scopus.com/inward/record.uri?eid=2-s2.0-85052570862&partnerID=40&md5=7d7a1bf518ba9d11c2aeeef8bda8f3c2	Journal Article	Scopus	EC3
Expert Advisor (EA) Evaluation System Using Web-based ELECTRE Method in Foreign Exchange (Forex) Market	E3S Web of Conferences	10.1051/e3sconf/20183110001	Satibi, S., Widodo, C.E., Farikhin, F.	2018	https://www.scopus.com/inward/record.uri?eid=2-s2.0-85045294700&doi=10.1051%2fe3sconf%2f20183110001&partnerID=40&md5=88d0baec793769f573d99cd1d1312828	Conference Paper	Scopus	EC5
Designing dashboard visualization for heterogeneous stakeholders (case study: ITB central library)	Proceedings of 2017 International Conference on Data and Software Engineering, ICoDSE 2017	10.1109/ICODSE.2017.8285872	Orlando, T.M., Sunindyo, W.D.	2018	https://www.scopus.com/inward/record.uri?eid=2-s2.0-85050581014&doi=10.1109%2fICODSE.2017.8285872&partnerID=40&md5=bb65a89879d8b8f2bd7a419322d1c4ff	Conference Paper	Scopus	EC3
Big data analytics in agriculture and distribution channel	Proceedings of the International Conference on Computing Methodologies and Communication, ICCMC 2017	10.1109/ICCMC.2017.8282714	Kumar, M., Nagar, M.	2018	https://www.scopus.com/inward/record.uri?eid=2-s2.0-85047481384&doi=10.1109%2fICCMC.2017.8282714&partnerID=40&md5=57c5965406ee660258d4cbf43868080c	Conference Paper	Scopus	EC3
“Seeing the whole elephant”: Changing mindsets and empowering stakeholders to meaningfully manage accountability and improvement [“Ver o elefante inteiro”: Mudar mentalidades e capacitar os acionistas de forma significativa para a responsabilidade e a melhoria]	Education Policy Analysis Archives	10.14507/epaa.26.3440	Bush-Mecenas, S., Marsh, J.A., Montes de Oca, D., Hough, H.	2018	https://www.scopus.com/inward/record.uri?eid=2-s2.0-85041591216&doi=10.14507%2fepaa.26.3440&partnerID=40&md5=21a17c8f65a1b2c9b7b1c8b5d994c0cd	Journal Article	Scopus	EC3
Paradata and dashboards in PIAAC	Quality Assurance in Education	10.1108/QAE-06-2017-0031	Mohadjer, L., Edwards, B.	2018	https://www.scopus.com/inward/record.uri?eid=2-s2.0-85047102911&doi=10.1108%2fQAE-06-2017-0031&partnerID=40&md5=43c4390b3001e33a7118cfb42bb42aa3	Journal Article	Scopus	EC3
Application of Domain Engineering to Generate Customized Information Dashboards	Lecture Notes in Computer Science (including subseries Lecture Notes in Artificial Intelligence and Lecture Notes in Bioinformatics)	10.1007/978-3-319-91152-6_40	Vázquez-Ingelmo, A., García-Peñalvo, F.J., Therón, R.	2018	https://www.scopus.com/inward/record.uri?eid=2-s2.0-85050491915&doi=10.1007%2f978-3-319-91152-6_40&partnerID=40&md5=764dd55ab95eee86ce46a905774b8c73	Conference Paper	Scopus	EC3
Students' perceptions of privacy in learning analytics [Einstellung Studierender zu Datenschutz in Learning Analytics]	CEUR Workshop Proceedings		Schumacher, C., Ifenthaler, D.	2018	https://www.scopus.com/inward/record.uri?eid=2-s2.0-85048084250&partnerID=40&md5=9c6a7a3ad0ba1ecdca4aa029977762dc	Conference Paper	Scopus	EC5
Smart city control room dashboards exploiting big data infrastructure	Proceedings - DMSVIVA 2018: 24th International DMS Conference on Visualization and Visual Languages	10.18293/DMSVIVA2018-020	Bellini, P., Cenni, D., Marazzini, M., Mitolo, N., Nesi, P., Paolucci, M.	2018	https://www.scopus.com/inward/record.uri?eid=2-s2.0-85057159810&doi=10.18293%2fDMSVIVA2018-020&partnerID=40&md5=082763e117ad7727f457b49333134f8e	Conference Paper	Scopus	EC5
How to Help Teachers Adapt to Learners? Teachers’ Perspective on a Competency and Error-Type Centered Dashboard	Lecture Notes in Computer Science (including subseries Lecture Notes in Artificial Intelligence and Lecture Notes in Bioinformatics)	10.1007/978-3-319-98572-5_53	Nikolayeva, I., Martin, B., Yessad, A., Chenevotot, F., Pilet, J., Prévit, D., Grugeon-Allys, B., Luengo, V.	2018	https://www.scopus.com/inward/record.uri?eid=2-s2.0-85053197389&doi=10.1007%2f978-3-319-98572-5_53&partnerID=40&md5=7f013b504bede8c98c4521d86f6ff005	Conference Paper	Scopus	EC3
Stakeholder specific visualization and automated reporting of network scanning results applying vis4sec	Lecture Notes in Informatics (LNI), Proceedings - Series of the Gesellschaft fur Informatik (GI)		Hanauer, T., Metzger, S.	2018	https://www.scopus.com/inward/record.uri?eid=2-s2.0-85049097304&partnerID=40&md5=9213192452e48db9d80638c7b84b3fad	Conference Paper	Scopus	EC5
Generation of test samples for construction of dashboard design guidelines: Impact of color on layout balance	Advances in Intelligent Systems and Computing	10.1007/978-3-319-77712-2_93	Pastushenko, O., Hynek, J., Hruška, T.	2018	https://www.scopus.com/inward/record.uri?eid=2-s2.0-85045344841&doi=10.1007%2f978-3-319-77712-2_93&partnerID=40&md5=8106205c1139c32876aa5347fd1fc9f1	Conference Paper	Scopus	EC3
Generation of customized dashboards through software product line paradigms to analyse university employment and employability data	CEUR Workshop Proceedings		Vázquez-Ingelmo, A., García-Peñalvo, F.J., Therón, R.	2018	https://www.scopus.com/inward/record.uri?eid=2-s2.0-85053037336&partnerID=40&md5=b2f5f0247f1428ebee5d58d262df48c8	Conference Paper	Scopus	EC5
Evaluation of a knowledge management dashboard for manufacturing SMEs in resource constrained areas	Proceedings of the International Conference on Intellectual Capital, Knowledge Management and Organisational Learning, ICICKM		Twongyirwe, T.M., Lubega, J.	2018	https://www.scopus.com/inward/record.uri?eid=2-s2.0-85059823612&partnerID=40&md5=1e68388c1e0bf9ea629382599adfd0ef	Conference Paper	Scopus	EC3
Effect of a population-level performance dashboard intervention on maternal-newborn outcomes: An interrupted time series study	BMJ Quality and Safety	10.1136/bmjqs-2017-007361	Weiss, D., Dunn, S.I., Sprague, A.E., Fell, D.B., Grimshaw, J.M., Darling, E., Graham, I.D., Harrold, J., Smith, G.N., Peterson, W.E., Reszel, J., Lanes, A., Walker, M.C., Taljaard, M.	2018	https://www.scopus.com/inward/record.uri?eid=2-s2.0-85055095808&doi=10.1136%2fbmjqs-2017-007361&partnerID=40&md5=133b05feaaafe57185b78a82f14bde98	Journal Article	Scopus	EC3
A goal-oriented framework for analyzing and modeling city dashboards in smart cities	Green Energy and Technology	10.1007/978-3-319-75774-2_13	Mannaro, K., Baralla, G., Garau, C.	2018	https://www.scopus.com/inward/record.uri?eid=2-s2.0-85045964360&doi=10.1007%2f978-3-319-75774-2_13&partnerID=40&md5=0eed6caba7952dc29667cac5f86908af	Book Chapter	Scopus	EC5
Redesign of the monthly report of key performance indicators of a Mexican brewery plant	Proceedings of the International Conference on Industrial Engineering and Operations Management		Ocañas, P., Cruz, R.	2018	https://www.scopus.com/inward/record.uri?eid=2-s2.0-85067055066&partnerID=40&md5=c6e8ed0df2112a8563d1045517040a66	Conference Paper	Scopus	EC3
Collaborative tool for the construction site to enhance lean project delivery	Lecture Notes in Computer Science (including subseries Lecture Notes in Artificial Intelligence and Lecture Notes in Bioinformatics)	10.1007/978-3-030-00560-3_26	Ratajczak, J., Schimanski, C.P., Marcher, C., Riedl, M., Matt, D.T.	2018	https://www.scopus.com/inward/record.uri?eid=2-s2.0-85057262277&doi=10.1007%2f978-3-030-00560-3_26&partnerID=40&md5=0dd6dceab446d76a268288147ab99e47	Conference Paper	Scopus	EC5
How can fact encourage collaboration and selfcorrection?	Deep Comprehension: Multi-Disciplinary Approaches to Understanding, Enhancing, and Measuring Comprehension	10.4324/9781315109503	VanLehn, K., Burkhardt, H., Cheema, S., Pead, D., Schoenfeld, A., Wetzel, J.	2018	https://www.scopus.com/inward/record.uri?eid=2-s2.0-85059388605&doi=10.4324%2f9781315109503&partnerID=40&md5=688737d44db3512aab7ce186e2ce796f	Book Chapter	Scopus	EC3
Cost, Risk, Performance: Icon Water's Sewer Network Investment Plan	Pipelines 2018: Utility Engineering, Surveying, and Multidisciplinary Topics - Proceedings of Sessions of the Pipelines 2018 Conference	10.1061/9780784481660.007	Gibson, A., Khadka, S., Engelhardt, M.	2018	https://www.scopus.com/inward/record.uri?eid=2-s2.0-85050904996&doi=10.1061%2f9780784481660.007&partnerID=40&md5=af3117507afd2d700335543fd8b86897	Conference Paper	Scopus	EC5
Bigdata tools for the monitoring of the ATLAS eventindex	CEUR Workshop Proceedings		Alexandrov, E., Kazymov, A., Prokoshin, F.	2018	https://www.scopus.com/inward/record.uri?eid=2-s2.0-85060115637&partnerID=40&md5=249652af8ebc7a5e1a5b4d0ddfb736d1	Conference Paper	Scopus	EC3
E-commerce flow management in fulfillment centers through data visualization	Lecture Notes in Computer Science (including subseries Lecture Notes in Artificial Intelligence and Lecture Notes in Bioinformatics)	10.1007/978-3-319-91716-0_60	Tarigonda, A., Hymes, B., Nikonovich-Kahn, A.	2018	https://www.scopus.com/inward/record.uri?eid=2-s2.0-85050506659&doi=10.1007%2f978-3-319-91716-0_60&partnerID=40&md5=376bd976f2ecfbb78f95832aa62ccfc5	Conference Paper	Scopus	EC3
Performance measurement of revenue management systems	International Journal of Business Excellence	10.1504/IJBEX.2018.089798	Chawan, V.	2018	https://www.scopus.com/inward/record.uri?eid=2-s2.0-85042009758&doi=10.1504%2fIJBEX.2018.089798&partnerID=40&md5=cfc66b2e1bf12b675010dfb926ca94b0	Journal Article	Scopus	EC5
Disruptive data visualization towards zero-defects diagnostics	Procedia CIRP	10.1016/j.procir.2017.12.270	Ferreira, L., Putnik, G.D., Lopes, N., Garcia, W., Cruz-Cunha, M.M., Castro, H., Varela, M.L.R., Moura, J.M., Shah, V., Alves, C., Putnik, Z.	2018	https://www.scopus.com/inward/record.uri?eid=2-s2.0-85044636918&doi=10.1016%2fj.procir.2017.12.270&partnerID=40&md5=0c0bec8c2beaceffc15bcb9b9557cf84	Conference Paper	Scopus	EC5
A new approach to assess objectively the workforce’s performance: the development of a new competence index	Journal of Textile and Apparel, Technology and Management		Chourabi, Z., Khedher, F., Babay, A., Cheikhrouhou, M.	2018	https://www.scopus.com/inward/record.uri?eid=2-s2.0-85055662730&partnerID=40&md5=79a0629de5a9f6df1625178f87f2d96e	Journal Article	Scopus	EC5
Improving mechanical properties of palm sheath composites using sodium hydroxide [naoh] treatment	Materials Today: Proceedings	10.1016/j.matpr.2018.03.019	Saravanan, P., Devaraju, A.	2018	https://www.scopus.com/inward/record.uri?eid=2-s2.0-85049593785&doi=10.1016%2fj.matpr.2018.03.019&partnerID=40&md5=5454ed24c512382f25744e6aebbe4b18	Conference Paper	Scopus	EC5
Using fuzzy sets in a data-to-text system for business service intelligence	Advances in Intelligent Systems and Computing	10.1007/978-3-319-66827-7_20	Ramos-Soto, A., Janeiro, J., Alonso, J.M., Bugarin, A., Berea-Cabaleiro, D.	2018	https://www.scopus.com/inward/record.uri?eid=2-s2.0-85029432916&doi=10.1007%2f978-3-319-66827-7_20&partnerID=40&md5=f8dde22f7943fbd273fe0834fc71ccb4	Conference Paper	Scopus	EC5
Coral Reef Monitoring Coping with Climate Change, Toward a Socio-ecological System Perspective	Springer Climate	10.1007/978-3-319-74669-2_13	David, G., Quod, J.-P.	2018	https://www.scopus.com/inward/record.uri?eid=2-s2.0-85068194240&doi=10.1007%2f978-3-319-74669-2_13&partnerID=40&md5=ae9bad1e26cf0dce5c9cde1891f4611e	Book Chapter	Scopus	EC5
Simulation in food catering industry. a dashboard of performance indicators	International Food Operations and Processing Simulation Workshop, FoodOPS 2018		Tufano, A., Accorsi, R., Gallo, A., Manzini, R.	2018	https://www.scopus.com/inward/record.uri?eid=2-s2.0-85056695192&partnerID=40&md5=1bea3c620266ca3a70511f22b85606f2	Conference Paper	Scopus	EC5
Communication at scale in a MOOC using predictive engagement analytics	Lecture Notes in Computer Science (including subseries Lecture Notes in Artificial Intelligence and Lecture Notes in Bioinformatics)	10.1007/978-3-319-93843-1_18	Le, C.V., Pardos, Z.A., Meyer, S.D., Thorp, R.	2018	https://www.scopus.com/inward/record.uri?eid=2-s2.0-85049379391&doi=10.1007%2f978-3-319-93843-1_18&partnerID=40&md5=293dea39062d0a6479476175ee620047	Conference Paper	Scopus	EC5
Operational and safety improvements of applying real-time analytics in an drilling contractor RTOC	Proceedings of the Annual Offshore Technology Conference		Madaleno, A.L.F., Neto, S.L.S., Dos Santos, L.A., De Oliveira, C.A.L.	2018	https://www.scopus.com/inward/record.uri?eid=2-s2.0-85050671317&partnerID=40&md5=86d37fd87d64f972a22901dafea17fe4	Conference Paper	Scopus	EC5
Student information system and performance retrieval through dashboard	International Journal of Engineering and Technology(UAE)		Phani Krishna, K.V., Mani Kumar, M., Aruna Sri, P.S.G.	2018	https://www.scopus.com/inward/record.uri?eid=2-s2.0-85074191576&partnerID=40&md5=3d0d542cb6d02b2409a03ccacc6013c3	Journal Article	Scopus	EC5
A business intelligence framework for sustainability information management in higher education	International Journal of Sustainability in Higher Education	10.1108/IJSHE-06-2016-0118	Scholtz, B., Calitz, A., Haupt, R.	2018	https://www.scopus.com/inward/record.uri?eid=2-s2.0-85040724678&doi=10.1108%2fIJSHE-06-2016-0118&partnerID=40&md5=9cdc6aecc1257cb9a10a4d738046bbc2	Journal Article	Scopus	EC5
Data visualization support for complex logistics operations and cyber-physical systems	VISIGRAPP 2018 - Proceedings of the 13th International Joint Conference on Computer Vision, Imaging and Computer Graphics Theory and Applications	10.5220/0006569402000211	Gürdür, D., Raizer, K., El-Khoury, J.	2018	https://www.scopus.com/inward/record.uri?eid=2-s2.0-85047953028&doi=10.5220%2f0006569402000211&partnerID=40&md5=8562dc6643a4b4b5e3c48597a9ed107a	Conference Paper	Scopus	EC5
Study of chinese city “Portrait” based on data visualization: Take city dashboard for example	Lecture Notes in Computer Science (including subseries Lecture Notes in Artificial Intelligence and Lecture Notes in Bioinformatics)	10.1007/978-3-319-91803-7_26	Tong, X., Wu, Z.	2018	https://www.scopus.com/inward/record.uri?eid=2-s2.0-85050568212&doi=10.1007%2f978-3-319-91803-7_26&partnerID=40&md5=f6526003384a14f6afa2d946f6124cdf	Conference Paper	Scopus	EC5
Course map: A career-driven course planning tool	Lecture Notes in Computer Science (including subseries Lecture Notes in Artificial Intelligence and Lecture Notes in Bioinformatics)	10.1007/978-3-319-95165-2_13	Tomy, S., Pardede, E.	2018	https://www.scopus.com/inward/record.uri?eid=2-s2.0-85049957159&doi=10.1007%2f978-3-319-95165-2_13&partnerID=40&md5=47c0a6c4bf87079def04eee85a8f6ce7	Conference Paper	Scopus	EC5
Setting up an operational global risk dashboard for upstream operating entities?	Society of Petroleum Engineers - SPE International Conference and Exhibition on Health, Safety, Security, Environment, and Social Responsibility 2018	10.2118/190654-ms	Cassassoles, O., Dembele, M., Glowacz, A., Supiot, J., Courandier, J.M.	2018	https://www.scopus.com/inward/record.uri?eid=2-s2.0-85088073287&doi=10.2118%2f190654-ms&partnerID=40&md5=bd83d2e4acbe9244d2c67b71c3b1bdf6	Conference Paper	Scopus	EC5
Design model of digital dashboard human resources information system based on competence (Case Study at PT. Daya Adicipta Mustika)	International Journal of Engineering and Technology(UAE)	10.14419/ijet.v7i4.33.23566	Hamdani, D., Wahyu, A.P., Sanihardjo, R.	2018	https://www.scopus.com/inward/record.uri?eid=2-s2.0-85059242152&doi=10.14419%2fijet.v7i4.33.23566&partnerID=40&md5=0c41def6db00f0480d7927f55ee2ea04	Journal Article	Scopus	EC5
Business Intelligence Model to Analyze Social Media Information	Procedia Computer Science	10.1016/j.procs.2018.08.144	Kurnia, P.F., Suharjito	2018	https://www.scopus.com/inward/record.uri?eid=2-s2.0-85053148546&doi=10.1016%2fj.procs.2018.08.144&partnerID=40&md5=8afc7caeb564a46eadc39b1b5e597fad	Conference Paper	Scopus	EC5
Optimizing production performances with simulation: A case study in the fashion Industry	Proceedings of the Summer School Francesco Turco		Fani, V., Bindi, B., Bandinelli, R., Rinaldi, R.	2018	https://www.scopus.com/inward/record.uri?eid=2-s2.0-85058158459&partnerID=40&md5=951eaf0842150a7336353bdc50a2ddb1	Conference Paper	Scopus	EC5
Development of a dashboard destined to improve the performance and quality insurance: Case of employability	International Journal of Engineering Research and Technology		Lahlali, A., El Aoufir, H.	2018	https://www.scopus.com/inward/record.uri?eid=2-s2.0-85055577542&partnerID=40&md5=7669ba2b776b1f0d508db5bb3e36015e	Journal Article	Scopus	EC5
Dashboard to evaluate student engagement with interactive simulations	Physics Education Research Conference Proceedings		Lo´pez-Tavares, D., Perkins, K., Reid, S., Kauzmann, M., Aguirre-Ve´lez, C.	2018	https://www.scopus.com/inward/record.uri?eid=2-s2.0-85061697599&partnerID=40&md5=bebdd428c6ff094570e6411522db4f93	Conference Paper	Scopus	EC5
Measuring happyiness and wellbeing in smart cities lisbon case study	SMARTGREENS 2018 - Proceedings of the 7th International Conference on Smart Cities and Green ICT Systems	10.5220/0006771102700277	Gomes, J.B., Rego, J.S., De Castro Neto, M.	2018	https://www.scopus.com/inward/record.uri?eid=2-s2.0-85051940772&doi=10.5220%2f0006771102700277&partnerID=40&md5=4987453edbc692c04891f4d8d4bef5ce	Conference Paper	Scopus	EC5
Sencity - evaluating users’ experiences of intelligent lighting for well-being in smart cities	Light and Engineering	10.33383/2018-007	Pihlajaniemi, H., Luusua, A., Juntunen, E.	2018	https://www.scopus.com/inward/record.uri?eid=2-s2.0-85049127704&doi=10.33383%2f2018-007&partnerID=40&md5=1f4883462ecb987718704f16db01f579	Journal Article	Scopus	EC5
City dashboards and the achilles’ heel of smart cities: Putting governance in action and in space	Lecture Notes in Computer Science (including subseries Lecture Notes in Artificial Intelligence and Lecture Notes in Bioinformatics)	10.1007/978-3-319-95168-3_44	Balletto, G., Borruso, G., Donato, C.	2018	https://www.scopus.com/inward/record.uri?eid=2-s2.0-85049897665&doi=10.1007%2f978-3-319-95168-3_44&partnerID=40&md5=b0b3e4446f230e8686bd1789af875881	Conference Paper	Scopus	EC5
An approach to forming dashboards for business process indicators analysis using fuzzy and semantic technologies	CEUR Workshop Proceedings		Kopp, A., Orlovskyi, D.	2018	https://www.scopus.com/inward/record.uri?eid=2-s2.0-85049664816&partnerID=40&md5=1461b2314eccb02376d3f2a1cbc4b1fb	Conference Paper	Scopus	EC5
Facing the general data privacy regulation: What data is being collected about me and how can I get access? [Der EU-Datenschutz-Grundverordnung begegnen: Welche Daten sind über mich erhoben und wie komme ich da ran?]	CEUR Workshop Proceedings		Kiy, A., Sass, K., Lucke, U.	2018	https://www.scopus.com/inward/record.uri?eid=2-s2.0-85060065904&partnerID=40&md5=11b6044e92fb7d1df12e424b6dd26260	Conference Paper	Scopus	EC3
OHSOME – an openstreetmap history analytics platform for intrinsic quality assessments [OHSOME – eine plattform zur analyse raumzeitlicher entwicklungen von openstreetmap-daten für intrinsische qualitätsbewertungen]	AGIT- Journal fur Angewandte Geoinformatik	10.14627/537647020	Auer, M., Eckle, M., Fendrich, S., Kowatsch, F., Loos, L., Marx, S., Raifer, M., Schott, M., Troilo, R., Zipf, A.	2018	https://www.scopus.com/inward/record.uri?eid=2-s2.0-85091897925&doi=10.14627%2f537647020&partnerID=40&md5=644347e43fe8c033a2f46d3d77781464	Journal Article	Scopus	EC5
A smart software system for flow assurance management	Society of Petroleum Engineers - SPE Asia Pacific Oil and Gas Conference and Exhibition 2018, APOGCE 2018	10.2118/191951-ms	Jain, A., Patel, N., Hammonds, P., Pandey, S.	2018	https://www.scopus.com/inward/record.uri?eid=2-s2.0-85086687351&doi=10.2118%2f191951-ms&partnerID=40&md5=7b1dc0955a25289b8d92e13ffed738fb	Conference Paper	Scopus	EC5
Developing a big data platform for intelligent management of offshore wind farm in Taiwan [臺 灣 離 岸 風 場 巨量 資 料 平 台 開 發與 智 慧 化 管 理]	Journal of Taiwan Society of Naval Architects and Marine Engineers		Liao, W.C., Wang, Y.C., Ku, C.S., Wu, P.Y., Lin, H.Y., Chang, R.I.	2018	https://www.scopus.com/inward/record.uri?eid=2-s2.0-85059937757&partnerID=40&md5=25471b8fe3c42ae342ac2c87c8985d59	Journal Article	Scopus	EC5
Exploratory study on the adoption of knowledge management practices in small medium enterprises in resource constrained areas: A case study of the dairy industry in Uganda	IC3K 2018 - Proceedings of the 10th International Joint Conference on Knowledge Discovery, Knowledge Engineering and Knowledge Management	10.5220/0006930101770185	Twongyirwe, T.M., Lubega, J.	2018	https://www.scopus.com/inward/record.uri?eid=2-s2.0-85059050816&doi=10.5220%2f0006930101770185&partnerID=40&md5=19822056a39654bbb4010cd42197a726	Conference Paper	Scopus	EC3
Strategic monitoring of port authorities activities: Proposal of a multi-dimensional digital dashboard	Production Planning and Control	10.1080/09537287.2017.1375146	Ferretti, M., Parmentola, A., Parola, F., Risitano, M.	2017	https://www.scopus.com/inward/record.uri?eid=2-s2.0-85031038040&doi=10.1080%2f09537287.2017.1375146&partnerID=40&md5=7d0e849214831e5088e1511271861157	Journal Article	Scopus	EC3
Sherlock: Experimental Evaluation of a Conversational Agent for Mobile Information Tasks	IEEE Transactions on Human-Machine Systems	10.1109/THMS.2017.2700625	Preece, A., Webberley, W., Braines, D., Zaroukian, E.G., Bakdash, J.Z.	2017	https://www.scopus.com/inward/record.uri?eid=2-s2.0-85023751834&doi=10.1109%2fTHMS.2017.2700625&partnerID=40&md5=b8fabe5d20438d619c827e98b7d97e7f	Journal Article	Scopus	EC3
First results from a combined analysis of CERN computing infrastructure metrics	Journal of Physics: Conference Series	10.1088/1742-6596/898/7/072035	Duellmann, D., Nieke, C.	2017	https://www.scopus.com/inward/record.uri?eid=2-s2.0-85038577461&doi=10.1088%2f1742-6596%2f898%2f7%2f072035&partnerID=40&md5=b5bf0fbbdbd9bd2f5eaec086ff91174a	Conference Paper	Scopus	EC3
Consolidation of cloud computing in ATLAS	Journal of Physics: Conference Series	10.1088/1742-6596/898/5/052008	Taylor, R.P., Cordeiro, C.J.D., Giordano, D., Hover, J., Kouba, T., Love, P., McNab, A., Schovancova, J., Sobie, R.	2017	https://www.scopus.com/inward/record.uri?eid=2-s2.0-85038428772&doi=10.1088%2f1742-6596%2f898%2f5%2f052008&partnerID=40&md5=62ae19ce37ea3f7f259dd63d34824a2e	Conference Paper	Scopus	EC5
Learner and course dashboards for intelligent learning management systems	2017 25th International Conference on Software, Telecommunications and Computer Networks, SoftCOM 2017	10.23919/SOFTCOM.2017.8115555	Volaric, T., Ljubic, H.	2017	https://www.scopus.com/inward/record.uri?eid=2-s2.0-85041304574&doi=10.23919%2fSOFTCOM.2017.8115555&partnerID=40&md5=620917c9df95838d4f28d322729a74d4	Conference Paper	Scopus	EC5
Cyber-physical system based production monitoring for tapioca starch production	Proceedings - 2017 4th International Conference on Information Science and Control Engineering, ICISCE 2017	10.1109/ICISCE.2017.196	Sriyakul, H., Koolpiruck, D., Nuratch, S., Songkasiri, W.	2017	https://www.scopus.com/inward/record.uri?eid=2-s2.0-85040595188&doi=10.1109%2fICISCE.2017.196&partnerID=40&md5=230e04ba30a85fb255ad962e044cfca0	Conference Paper	Scopus	EC5
Differences of online learning behaviors and eye-movement between students having different personality traits	MIE 2017 - Proceedings of the 1st ACM SIGCHI International Workshop on Multimodal Interaction for Education, Co-located with ICMI 2017	10.1145/3139513.3139527	Sun, B., Lai, S., Xu, C., Xiao, R., Wei, Y., Xiao, Y.	2017	https://www.scopus.com/inward/record.uri?eid=2-s2.0-85046550936&doi=10.1145%2f3139513.3139527&partnerID=40&md5=9a6e72b97ae469e9af1ebfa64324c1da	Conference Paper	Scopus	EC3
A novel vCPE framework for enabling virtual network functions with multiple flow tables architecture in SDN switches	19th Asia-Pacific Network Operations and Management Symposium: Managing a World of Things, APNOMS 2017	10.1109/APNOMS.2017.8094180	Huang, N.-F., Li, C.-H., Chen, C.-C., Hsu, I.-H., Li, C.-C., Chen, C.-H.	2017	https://www.scopus.com/inward/record.uri?eid=2-s2.0-85040594456&doi=10.1109%2fAPNOMS.2017.8094180&partnerID=40&md5=2dd1b73fabbdeb31d248bb2e046d9879	Conference Paper	Scopus	EC3
A Low-Effort Analytics Platform for Visualizing Evolving Flask-Based Python Web Services	Proceedings - 2017 IEEE Working Conference on Software Visualization, VISSOFT 2017	10.1109/VISSOFT.2017.13	Vogel, P., Klooster, T., Andrikopoulos, V., Lungu, M.	2017	https://www.scopus.com/inward/record.uri?eid=2-s2.0-85047197494&doi=10.1109%2fVISSOFT.2017.13&partnerID=40&md5=9cb6d5d63b43a4f7c4b37f76e961186b	Conference Paper	Scopus	EC3
Automatic recognition of indoor digital instrument reading for inspection robot of power substation	ACM International Conference Proceeding Series	10.1145/3180496.3180642	Wang, Y., Xu, C.-B., Wang, J., Gao, P., Gao, J.-P., Xin, M.-Y., Zheng, J.-L., Shi, X.-L.	2017	https://www.scopus.com/inward/record.uri?eid=2-s2.0-85046781012&doi=10.1145%2f3180496.3180642&partnerID=40&md5=628f04702ffeff876d8e84e7fff25d44	Conference Paper	Scopus	EC3
Data centre temperature monitoring with ESP8266 based Wireless Sensor Network and cloud based dashboard with real time alert system	Proceedings of 2nd International Conference on 2017 Devices for Integrated Circuit, DevIC 2017	10.1109/DEVIC.2017.8073958	Saha, S., Majumdar, A.	2017	https://www.scopus.com/inward/record.uri?eid=2-s2.0-85039970253&doi=10.1109%2fDEVIC.2017.8073958&partnerID=40&md5=68780dc424138e3f14c3be3c698dd393	Conference Paper	Scopus	EC5
Education Dashboards for Enhanced Learning: A Singapore Experience	Journal of Asia-Pacific Business	10.1080/10599231.2017.1383135	Sethi, V., Sethi, V., Jeyaraj, A., Duffy, K., Farmer, B.	2017	https://www.scopus.com/inward/record.uri?eid=2-s2.0-85035129039&doi=10.1080%2f10599231.2017.1383135&partnerID=40&md5=18aea11ace52407f4875e911568aaf49	Journal Article	Scopus	EC3
Student Facing Dashboards: One Size Fits All?	Technology, Knowledge and Learning	10.1007/s10758-017-9314-3	Teasley, S.D.	2017	https://www.scopus.com/inward/record.uri?eid=2-s2.0-85018330175&doi=10.1007%2fs10758-017-9314-3&partnerID=40&md5=6b5fccb8bee2abdbd161c5f455f498d7	Journal Article	Scopus	EC3
Give Me a Customizable Dashboard: Personalized Learning Analytics Dashboards in Higher Education	Technology, Knowledge and Learning	10.1007/s10758-017-9316-1	Roberts, L.D., Howell, J.A., Seaman, K.	2017	https://www.scopus.com/inward/record.uri?eid=2-s2.0-85020708155&doi=10.1007%2fs10758-017-9316-1&partnerID=40&md5=c40241e82a0306b71ecd8b09aa5dc11c	Journal Article	Scopus	EC3
Using key performance indicators to reduce perceived perioperative complexity and improve patient workflow	International Journal of Healthcare Information Systems and Informatics	10.4018/IJHISI.2017100102	Ryan, J., Doster, B., Daily, S., Lewis, C.	2017	https://www.scopus.com/inward/record.uri?eid=2-s2.0-85028750068&doi=10.4018%2fIJHISI.2017100102&partnerID=40&md5=3058d90b1740b31080f204de447ed53b	Journal Article	Scopus	EC5
VNE-Greedy: Virtual Network Embedding Algorithm Based on OpenStack Cloud Computing Platform	Proceedings - 2016 International Conference on Digital Home, ICDH 2016	10.1109/ICDH.2016.039	Karmoshi, S., Hawbani, A., Ghannami, A., Mohammed, S., Zhu, M.	2017	https://www.scopus.com/inward/record.uri?eid=2-s2.0-85032335732&doi=10.1109%2fICDH.2016.039&partnerID=40&md5=8cda9b4be4f7ad83d2b6d23bc5a72f34	Conference Paper	Scopus	EC3
Integrating operational and risk information with system risk models in air traffic control	Cognition, Technology and Work	10.1007/s10111-017-0409-3	Kontogiannis, T., Malakis, S., McDonald, N.	2017	https://www.scopus.com/inward/record.uri?eid=2-s2.0-85018790464&doi=10.1007%2fs10111-017-0409-3&partnerID=40&md5=79ea4d441120c242419bc0be5f2dcd6b	Journal Article	Scopus	EC3
A business dashboard design approach to support the three levels of situation awareness [Une démarche de conception de tableau de bord de gestion pour soutenir les trois niveaux de la conscience de la situation]	IHM 2017 - Actes de la 29ieme Conference Francophone sur Interaction Homme-Machine, Actes	10.1145/3132129.3132130	Leclair, A., Moïse, A., Bodain, Y.	2017	https://www.scopus.com/inward/record.uri?eid=2-s2.0-85056453429&doi=10.1145%2f3132129.3132130&partnerID=40&md5=de83ad1d887b5c99fc3f79535972f7c7	Conference Paper	Scopus	EC3
Making the data plane ready for NFV: An effective way of handling resources	SIGCOMM Posters and Demos 2017 - Proceedings of the 2017 SIGCOMM Posters and Demos, Part of SIGCOMM 2017	10.1145/3123878.3131999	Szabo, M., Majdan, A., Pongracz, G., Toka, L., Sonkoly, B.	2017	https://www.scopus.com/inward/record.uri?eid=2-s2.0-85029688118&doi=10.1145%2f3123878.3131999&partnerID=40&md5=86f236bf2c1f2e485a446615dc0ca233	Conference Paper	Scopus	EC3
Redesigning educational dashboards for shifting user contexts	SIGDOC 2017 - 35th ACM International Conference on the Design of Communication	10.1145/3121113.3121210	Manwaring, E., Carter, J.N., Maynard, K.	2017	https://www.scopus.com/inward/record.uri?eid=2-s2.0-85030244551&doi=10.1145%2f3121113.3121210&partnerID=40&md5=a8a397136f098de28e831ceffc2cffcd	Conference Paper	Scopus	EC3
Tool support for effective Employee Performance Appraisal in software engineering industry	3rd International Moratuwa Engineering Research Conference, MERCon 2017	10.1109/MERCon.2017.7980530	Prabaharan, P., Perera, I.	2017	https://www.scopus.com/inward/record.uri?eid=2-s2.0-85027888043&doi=10.1109%2fMERCon.2017.7980530&partnerID=40&md5=408e031753117da809d6e8d4920514a9	Conference Paper	Scopus	EC3
"Personal social dashboard": A tool for measuring your social engagement effectiveness in the enterprise	UMAP 2017 - Proceedings of the 25th Conference on User Modeling, Adaptation and Personalization	10.1145/3079628.3079664	Kremer-Davidson, S., Ronen, I., Kaplan, A., Barnea, M.	2017	https://www.scopus.com/inward/record.uri?eid=2-s2.0-85026763565&doi=10.1145%2f3079628.3079664&partnerID=40&md5=bc8308a402ba1b30b20abdda46198244	Conference Paper	Scopus	EC5
Executive dashboard as a tool for knowledge discovery	Proceedings - 2017 International Conference on Soft Computing, Intelligent System and Information Technology: Building Intelligence Through IOT and Big Data, ICSIIT 2017	10.1109/ICSIIT.2017.10	Karna, N.	2017	https://www.scopus.com/inward/record.uri?eid=2-s2.0-85049304316&doi=10.1109%2fICSIIT.2017.10&partnerID=40&md5=e9d4902399c559a165ee2252e8d7c633	Conference Paper	Scopus	EC3
Mixed-initiative system for tactical planning allowing real-time constraint insertions	IFAC-PapersOnLine	10.1016/j.ifacol.2017.08.2376	Bouchard, J., Gaudreault, J., Quimper, C.-G., Marier, P., Brotherton, E., Simard, N.	2017	https://www.scopus.com/inward/record.uri?eid=2-s2.0-85044251353&doi=10.1016%2fj.ifacol.2017.08.2376&partnerID=40&md5=97cfa3f7983ff7442e1dbde92f0374a8	Journal Article	Scopus	EC3
A Monitoring Framework of Collaborative Supply Chain for Agility	IFAC-PapersOnLine	10.1016/j.ifacol.2017.08.2007	Jiang, Z., Lamothe, J., Benaben, F.	2017	https://www.scopus.com/inward/record.uri?eid=2-s2.0-85044843462&doi=10.1016%2fj.ifacol.2017.08.2007&partnerID=40&md5=f709742b7dcf6fd9eeee00320a640f61	Journal Article	Scopus	EC5
Development of an HIV Testing Dashboard to Complement the HIV Care Continuum Among MSM, PWID, and Heterosexuals in Washington, DC, 2007-2015	Journal of acquired immune deficiency syndromes (1999)	10.1097/QAI.0000000000001417	Patrick, R., Greenberg, A., Magnus, M., Opoku, J., Kharfen, M., Kuo, I.	2017	https://www.scopus.com/inward/record.uri?eid=2-s2.0-85031008805&doi=10.1097%2fQAI.0000000000001417&partnerID=40&md5=95a1ea1f9a9cdfc1dbd018861169fcd2	Journal Article	Scopus	EC3
Awakening awareness on energy consumption in software engineering	Proceedings - 2017 IEEE/ACM 39th International Conference on Software Engineering: Software Engineering in Society Track, ICSE-SEIS 2017	10.1109/ICSE-SEIS.2017.10	Jagroep, E., Broekman, J., Van Der Werf, J.M.E.M., Brinkkemper, S., Lago, P., Blom, L., Van Vliet, R.	2017	https://www.scopus.com/inward/record.uri?eid=2-s2.0-85025819050&doi=10.1109%2fICSE-SEIS.2017.10&partnerID=40&md5=331c876afe2f7c9e9fe8285c0525c478	Conference Paper	Scopus	EC3
A dashboard for microservice monitoring and management	Proceedings - 2017 IEEE International Conference on Software Architecture Workshops, ICSAW 2017: Side Track Proceedings	10.1109/ICSAW.2017.44	Mayer, B., Weinreich, R.	2017	https://www.scopus.com/inward/record.uri?eid=2-s2.0-85025678915&doi=10.1109%2fICSAW.2017.44&partnerID=40&md5=0cd137af2b581c3c6b0e0eca710982a5	Conference Paper	Scopus	EC5
Informatics solutions for smart trading on wholesale electricity markets containing RES bidders	ACM International Conference Proceeding Series	10.1145/3134302.3134327	Bara, A., Oprea, S.V., Uta, A., Tor, O.B., Cebeci, M.E.	2017	https://www.scopus.com/inward/record.uri?eid=2-s2.0-85038419025&doi=10.1145%2f3134302.3134327&partnerID=40&md5=cd634ed74876598618efa160b59a5b39	Conference Paper	Scopus	EC3
Real-time decision-making to serve the unbanked poor in the developing world	SIGMIS-CPR 2017 - Proceedings of the 2017 ACM SIGMIS Conference on Computers and People Research	10.1145/3084381.3084425	Mohan, L., Potnis, D.	2017	https://www.scopus.com/inward/record.uri?eid=2-s2.0-85029695842&doi=10.1145%2f3084381.3084425&partnerID=40&md5=c3d4c880807695ce2947d212d14769b4	Conference Paper	Scopus	EC5
Evaluation of performance indicators applied to a material recovery facility fed by mixed packaging waste	Waste Management	10.1016/j.wasman.2017.02.030	Mastellone, M.L., Cremiato, R., Zaccariello, L., Lotito, R.	2017	https://www.scopus.com/inward/record.uri?eid=2-s2.0-85019762751&doi=10.1016%2fj.wasman.2017.02.030&partnerID=40&md5=702bc76690a13ac8a541518c32831869	Journal Article	Scopus	EC3
Enhancing performance of an ERP systems with a dashboard system	Proceedings of 2016 International Conference on Information Management and Technology, ICIMTech 2016	10.1109/ICIMTech.2016.7930358	Wijaya, S.F.	2017	https://www.scopus.com/inward/record.uri?eid=2-s2.0-85020753253&doi=10.1109%2fICIMTech.2016.7930358&partnerID=40&md5=e36c560d152a4addcd3f953ffe4bf377	Conference Paper	Scopus	EC3
WeBuild: Automatically distributing assembly tasks among collocated workers to improve coordination	Conference on Human Factors in Computing Systems - Proceedings	10.1145/3025453.3026036	Fraser, C.A., Grossman, T., Fitzmaurice, G.	2017	https://www.scopus.com/inward/record.uri?eid=2-s2.0-85044865208&doi=10.1145%2f3025453.3026036&partnerID=40&md5=7010b9b1ee45b76d1251f7499731ae2d	Conference Paper	Scopus	EC3
Continuous Commissioning of Buildings: A Case Study of a Campus Building in Denmark	Proceedings - 2016 IEEE International Conference on Internet of Things; IEEE Green Computing and Communications; IEEE Cyber, Physical, and Social Computing; IEEE Smart Data, iThings-GreenCom-CPSCom-Smart Data 2016	10.1109/iThings-GreenCom-CPSCom-SmartData.2016.130	Markoska, E., Jradi, M., Jorgensen, B.N.	2017	https://www.scopus.com/inward/record.uri?eid=2-s2.0-85020235676&doi=10.1109%2fiThings-GreenCom-CPSCom-SmartData.2016.130&partnerID=40&md5=c3bf0b5277276faa71f1f281fb89133c	Conference Paper	Scopus	EC3
Image Problem Classification for Dashboard Cameras	Proceedings - 12th International Conference on Signal Image Technology and Internet-Based Systems, SITIS 2016	10.1109/SITIS.2016.112	Hnoohom, N., Thanapattherakul, T.	2017	https://www.scopus.com/inward/record.uri?eid=2-s2.0-85019207984&doi=10.1109%2fSITIS.2016.112&partnerID=40&md5=b7986f7c079213d9c2570f921038ee4b	Conference Paper	Scopus	EC3
Google BigQuery for education: Framework for parsing and analyzing edX MOOC data	L@S 2017 - Proceedings of the 4th (2017) ACM Conference on Learning at Scale	10.1145/3051457.3053980	Lopez, G., Seaton, D.T., Ang, A., Tingley, D., Chuang, I.	2017	https://www.scopus.com/inward/record.uri?eid=2-s2.0-85018405542&doi=10.1145%2f3051457.3053980&partnerID=40&md5=a9d6e642567b44bce17eeee1476910cf	Conference Paper	Scopus	EC5
Business intelligence (BI) for personalized student dashboards	ACM International Conference Proceeding Series	10.1145/3027385.3029458	Sluijter, J., Otten, M.	2017	https://www.scopus.com/inward/record.uri?eid=2-s2.0-85016513564&doi=10.1145%2f3027385.3029458&partnerID=40&md5=a9c23cdd5667e66c523d80556150e95f	Conference Paper	Scopus	EC3
Exploring short-term and long-term time frames in Australian population carrying capacity assessment	Population and Environment	10.1007/s11111-016-0264-9	Lane, M.	2017	https://www.scopus.com/inward/record.uri?eid=2-s2.0-84990847694&doi=10.1007%2fs11111-016-0264-9&partnerID=40&md5=5c09d2a134179b92f6d49d6fa183a050	Journal Article	Scopus	EC5
Employing miniaturized computers for distributed vulnerability assessment	2016 11th International Conference for Internet Technology and Secured Transactions, ICITST 2016	10.1109/ICITST.2016.7856666	Hu, Y., Sulek, D., Carella, A., Cox, J., Frame, A., Cipriano, K., Wang, H.-X.	2017	https://www.scopus.com/inward/record.uri?eid=2-s2.0-85016068844&doi=10.1109%2fICITST.2016.7856666&partnerID=40&md5=dce0a75c6ea323da431b4034854431af	Conference Paper	Scopus	EC3
A personalization system for data visualization platforms	2016 6th International Conference on Innovative Computing Technology, INTECH 2016	10.1109/INTECH.2016.7845024	Belo, O., Correia, H., Rodrigues, P., Barros, R.	2017	https://www.scopus.com/inward/record.uri?eid=2-s2.0-85015276140&doi=10.1109%2fINTECH.2016.7845024&partnerID=40&md5=01a1373cae181c0fc70c35d0957ea265	Conference Paper	Scopus	OK
A flexible architecture for selection and visualization of information in emergency situations	2016 IEEE International Conference on Systems, Man, and Cybernetics, SMC 2016 - Conference Proceedings	10.1109/SMC.2016.7844746	Nascimento, B.S., Vivacqua, A.S., Borges, M.R.S.	2017	https://www.scopus.com/inward/record.uri?eid=2-s2.0-85015738268&doi=10.1109%2fSMC.2016.7844746&partnerID=40&md5=4a9160d412a130612d4d5c2181548e7b	Conference Paper	Scopus	EC3
Research directions for integrating the triple bottom line in maintenance dashboards	Journal of Cleaner Production	10.1016/j.jclepro.2016.07.132	Sénéchal, O.	2017	https://www.scopus.com/inward/record.uri?eid=2-s2.0-84996938021&doi=10.1016%2fj.jclepro.2016.07.132&partnerID=40&md5=ed1a1d33dc0d27b11dc9078964a76887	Journal Article	Scopus	EC5
Decision support for selection of food waste technologies at military installations	Journal of Cleaner Production	10.1016/j.jclepro.2016.08.091	Chadderton, C., Foran, C.M., Rodriguez, G., Gilbert, D., Cosper, S.D., Linkov, I.	2017	https://www.scopus.com/inward/record.uri?eid=2-s2.0-84994507731&doi=10.1016%2fj.jclepro.2016.08.091&partnerID=40&md5=bb0d7b9b84d57c1d717574c99ca6df0e	Journal Article	Scopus	EC3
Cyber infrastructure for open science at the montreal neurological institute	Frontiers in Neuroinformatics	10.3389/fninf.2016.00053	Das, S., Glatard, T., Rogers, C., Saigle, J., Paiva, S., Macintyre, L., Safi-Harab, M., Rousseau, M.-E., Stirling, J., Khalili-Mahani, N., Macfarlane, D., Kostopoulos, P., Rioux, P., Madjar, C., Lecours-Boucher, X., Vanamala, S., Adalat, R., Mohaddes, Z., Fonov, V.S., Milot, S., Leppert, I., Degroot, C., Durcan, T.M., Campbell, T., Moreau, J., Dagher, A., Collins, D.L., Karamchandani, J., Bar-Or,…	2017	https://www.scopus.com/inward/record.uri?eid=2-s2.0-85011016241&doi=10.3389%2ffninf.2016.00053&partnerID=40&md5=401675a66017c21c8861d529f961a3c1	Journal Article	Scopus	EC3
Towards adaptive dashboards for learning analytic an approach for conceptual design and implementation	CSEDU 2017 - Proceedings of the 9th International Conference on Computer Supported Education	10.5220/0006325601200131	Ines, D., Sebastien, I., Jean-Marie, G., Madeth, M., Serge, G.	2017	https://www.scopus.com/inward/record.uri?eid=2-s2.0-85023754982&doi=10.5220%2f0006325601200131&partnerID=40&md5=e59e22e15eb1b3f46dcb2438ebfae78d	Conference Paper	Scopus	EC3
Hospital performance dashboards: a literature review	Journal of Health, Organisation and Management	10.1108/JHOM-04-2017-0088	Buttigieg, S.C., Pace, A., Rathert, C.	2017	https://www.scopus.com/inward/record.uri?eid=2-s2.0-85021726823&doi=10.1108%2fJHOM-04-2017-0088&partnerID=40&md5=b15890b609477df10585d7c7a57ceb02	Journal Article	Scopus	EC3
Design Procedure to Develop Dashboards Aimed at Improving the Performance of Productive Equipment and Processes	Procedia Manufacturing	10.1016/j.promfg.2017.07.314	Vilarinho, S., Lopes, I., Sousa, S.	2017	https://www.scopus.com/inward/record.uri?eid=2-s2.0-85029856430&doi=10.1016%2fj.promfg.2017.07.314&partnerID=40&md5=e85b6f013e9ff52b4b274cd604d4f675	Journal Article	Scopus	EC3
Supporting awareness and self-regulation in project-based learning through personalised dashboards	International Journal of Technology Enhanced Learning	10.1504/IJTEL.2017.084500	Michel, C., Lavoué, E., George, S., Ji, M.	2017	https://www.scopus.com/inward/record.uri?eid=2-s2.0-85020847592&doi=10.1504%2fIJTEL.2017.084500&partnerID=40&md5=1410cff189381099e701caaf3766f6c3	Conference Paper	Scopus	EC3
How to use gamified dashboards and learning analytics for providing immediate student feedback and performance tracking in higher education	26th International World Wide Web Conference 2017, WWW 2017 Companion	10.1145/3041021.3054175	De Freitas, S., Irving, L., Verbert, K., Gibson, D., Star, K., Alvarez, V., Charleer, S.	2017	https://www.scopus.com/inward/record.uri?eid=2-s2.0-85037060334&doi=10.1145%2f3041021.3054175&partnerID=40&md5=5a245b0f76da0fdc67d2c6f1c5cb761a	Conference Paper	Scopus	EC3
Dynamic Building Environment Dashboard: Spatial Simulation Data Visualization in Sustainable Design	Technology Architecture and Design	10.1080/24751448.2017.1292791	Jakubiec, J.A., Doelling, M.C., Heckmann, O., Thambiraj, R., Jathar, V.	2017	https://www.scopus.com/inward/record.uri?eid=2-s2.0-85044671140&doi=10.1080%2f24751448.2017.1292791&partnerID=40&md5=7d7f4522750812f86d5efc134f7cafc1	Journal Article	Scopus	EC3
From data to city indicators: A knowledge graph for supporting automatic generation of dashboards	Lecture Notes in Computer Science (including subseries Lecture Notes in Artificial Intelligence and Lecture Notes in Bioinformatics)	10.1007/978-3-319-58451-5_7	Santos, H., Dantas, V., Furtado, V., Pinheiro, P., McGuinness, D.L.	2017	https://www.scopus.com/inward/record.uri?eid=2-s2.0-85019635427&doi=10.1007%2f978-3-319-58451-5_7&partnerID=40&md5=fe2bcba97b0becab123fcf6d4799b301	Conference Paper	Scopus	EC3
Creating user-specific business process monitoring dashboards with a model-driven approach	MODELSWARD 2017 - Proceedings of the 5th International Conference on Model-Driven Engineering and Software Development	10.5220/0006135203530361	Kintz, M., Kochanowski, M., Koetter, F.	2017	https://www.scopus.com/inward/record.uri?eid=2-s2.0-85046689792&doi=10.5220%2f0006135203530361&partnerID=40&md5=8a1ea2cfac8bca18e0b687b3d293c0bb	Conference Paper	Scopus	OK
Development of a dashboard for learning analytics in higher education	Lecture Notes in Computer Science (including subseries Lecture Notes in Artificial Intelligence and Lecture Notes in Bioinformatics)	10.1007/978-3-319-58515-4_23	Leitner, P., Ebner, M.	2017	https://www.scopus.com/inward/record.uri?eid=2-s2.0-85025150783&doi=10.1007%2f978-3-319-58515-4_23&partnerID=40&md5=94b5b83a835db79544a7863fa67327e5	Conference Paper	Scopus	EC5
Sisi nubi dashboard: Implementation of business intelligence in reservoir modelling &amp; synthesis: Managing big data and streamline the decision making process	Society of Petroleum Engineers - SPE/IATMI Asia Pacific Oil and Gas Conference and Exhibition 2017		Sukapradja, A., Clark, J., Hermawan, H., Tjiptowiyono, S.	2017	https://www.scopus.com/inward/record.uri?eid=2-s2.0-85043585675&partnerID=40&md5=23e40a5c7743cdca67584ca9f262b732	Conference Paper	Scopus	EC5
Perceiving learning at a glance: A systematic literature review of learning dashboard research	IEEE Transactions on Learning Technologies	10.1109/TLT.2016.2599522	Schwendimann, B.A., Rodriguez-Triana, M.J., Vozniuk, A., Prieto, L.P., Boroujeni, M.S., Holzer, A., Gillet, D., Dillenbourg, P.	2017	https://www.scopus.com/inward/record.uri?eid=2-s2.0-85017624978&doi=10.1109%2fTLT.2016.2599522&partnerID=40&md5=9710190a28a5f0a2b673680e6f968c1c	Review	Scopus	EC5
Analysis and optimization based on reusable knowledge base of process performance models	International Journal of Advanced Manufacturing Technology	10.1007/s00170-016-8761-7	Brodsky, A., Shao, G., Krishnamoorthy, M., Narayanan, A., Menascé, D., Ak, R.	2017	https://www.scopus.com/inward/record.uri?eid=2-s2.0-84964285349&doi=10.1007%2fs00170-016-8761-7&partnerID=40&md5=a1d885fe810b79cf089ffba92b64cbae	Journal Article	Scopus	EC5
Overcoming the MOOC data deluge with learning analytic dashboards	Studies in Systems, Decision and Control	10.1007/978-3-319-52977-6_6	Vigentini, L., Clayphan, A., Zhang, X., Chitsaz, M.	2017	https://www.scopus.com/inward/record.uri?eid=2-s2.0-85029004343&doi=10.1007%2f978-3-319-52977-6_6&partnerID=40&md5=a06695697a37580d5449e7256cf13d41	Book Chapter	Scopus	EC3
Generating Alerts for Drops in Student Activity Levels in a Social Learning Environment	Lecture Notes in Computer Science (including subseries Lecture Notes in Artificial Intelligence and Lecture Notes in Bioinformatics)	10.1007/978-3-319-66733-1_7	Popescu, P., Mihăescu, C., Popescu, E., Mocanu, M.	2017	https://www.scopus.com/inward/record.uri?eid=2-s2.0-85030094772&doi=10.1007%2f978-3-319-66733-1_7&partnerID=40&md5=1c6fef26d533126643831ea9f5485548	Conference Paper	Scopus	EC5
A review of the fundamentals on process capability, process performance, and process sigma, and an introduction to Process Sigma Split	International Journal of Applied Engineering Research		Arcidiacono, G., Nuzzi, S.	2017	https://www.scopus.com/inward/record.uri?eid=2-s2.0-85028750045&partnerID=40&md5=b21e8dabd7dfac7f57bf1605d3d8f03e	Journal Article	Scopus	EC3
A commercial near-zero net energy facility with CHP	35th West Coast Energy Management Congress, EMC 2017 - Conference Proceedings		Shiau, J.Y.S., Wang, J.H.	2017	https://www.scopus.com/inward/record.uri?eid=2-s2.0-85029717064&partnerID=40&md5=a246cc9f29091882f252254ae66578ca	Conference Paper	Scopus	EC5
Human factors principles in information dashboard design	10th International Topical Meeting on Nuclear Plant Instrumentation, Control, and Human-Machine Interface Technologies, NPIC and HMIT 2017		Hugo, J.V., St Germain, S.	2017	https://www.scopus.com/inward/record.uri?eid=2-s2.0-85047796338&partnerID=40&md5=3121353ec917dd9940f3412902ecb9da	Conference Paper	Scopus	EC3
Sentiment analysis with SpagoBI	Sentiment Analysis in Social Networks	10.1016/B978-0-12-804412-4.00012-7	Iennaco, I., Pernigotti, L., Scamuzzo, S.	2017	https://www.scopus.com/inward/record.uri?eid=2-s2.0-85023606635&doi=10.1016%2fB978-0-12-804412-4.00012-7&partnerID=40&md5=d5b9e0d0099ee88cd5e74bf87bdc9c4e	Book Chapter	Scopus	EC5
Strategic performance measurement	Contemporary Issues in Strategic Management	10.4324/9781315674827	[No author name available]	2017	https://www.scopus.com/inward/record.uri?eid=2-s2.0-85050207172&doi=10.4324%2f9781315674827&partnerID=40&md5=96413d815d2045ca052637c5b0115bbf	Book Chapter	Scopus	EC3
Auditing of eco-dashboard of a company in aluminum industry and its impact on sustainability	Journal of Environmental Protection and Ecology		Ivan, O.R., Capusneanu, S., Topor, D.I., Oprea Constantin, D.-M.	2017	https://www.scopus.com/inward/record.uri?eid=2-s2.0-85019399615&partnerID=40&md5=f59e0e5ff687e9c152a3601ca98740c2	Journal Article	Scopus	EC5
Breadth and depth of learning analytics	Lecture Notes in Educational Technology	10.1007/978-981-10-2419-1_30	Boulanger, D., Seanosky, J., Guillot, R., Kumar, V.S., Kinshuk	2017	https://www.scopus.com/inward/record.uri?eid=2-s2.0-85032331164&doi=10.1007%2f978-981-10-2419-1_30&partnerID=40&md5=8000464f683df1d3e1de9dd4546d48ea	Journal Article	Scopus	EC3
Risk map as a library management information dashboard: A case study in adapting a configural display	Proceedings of the Human Factors and Ergonomics Society	10.1177/1541931213601553	Wong, B.L.W., Gulden, J.	2017	https://www.scopus.com/inward/record.uri?eid=2-s2.0-85042488366&doi=10.1177%2f1541931213601553&partnerID=40&md5=be354eeeedb171e519a42c6ebdc5342d	Conference Paper	Scopus	EC5
From financial merchandise planning to supply chain design and execution	Lecture Notes in Electrical Engineering	10.1007/978-3-319-48511-9_18	Bianchini, A., Tricase, M.	2017	https://www.scopus.com/inward/record.uri?eid=2-s2.0-85013105614&doi=10.1007%2f978-3-319-48511-9_18&partnerID=40&md5=60f752b94a85d2e45627c05f888eaed8	Book Chapter	Scopus	EC3
Adaptive load balancing dashboard in dynamic distributed systems	Supercomputing Frontiers and Innovations	10.14529/jsfi170403	Mirtaheri, S.L., Fatemi, S.A., Grandinetti, L.	2017	https://www.scopus.com/inward/record.uri?eid=2-s2.0-85039711079&doi=10.14529%2fjsfi170403&partnerID=40&md5=27d78f6ba91bc6905fcbaba50676fa4c	Journal Article	Scopus	EC3
A Data Visualization Dashboard for Exploring the Additive Manufacturing Solution Space	Procedia CIRP	10.1016/j.procir.2017.01.016	Goguelin, S., Flynn, J.M., Essink, W.P., Dhokia, V.	2017	https://www.scopus.com/inward/record.uri?eid=2-s2.0-85020029194&doi=10.1016%2fj.procir.2017.01.016&partnerID=40&md5=96f7b03c3c467d67dafee00fbe962077	Conference Paper	Scopus	EC3
Revisiting sensemaking: The case of the Digital Decision Network Application (DigitalDNA)	International Review of Research in Open and Distance Learning	10.19173/irrodl.v18i5.2551	Archer, E., Barnes, G.	2017	https://www.scopus.com/inward/record.uri?eid=2-s2.0-85027436491&doi=10.19173%2firrodl.v18i5.2551&partnerID=40&md5=6f5de06dd15173fdbb2d4d10f7055120	Journal Article	Scopus	EC3
Teacher dashboards in practice: Usage and impact	Lecture Notes in Computer Science (including subseries Lecture Notes in Artificial Intelligence and Lecture Notes in Bioinformatics)	10.1007/978-3-319-66610-5_10	Molenaar, I., Knoop-van Campen, C.	2017	https://www.scopus.com/inward/record.uri?eid=2-s2.0-85029595757&doi=10.1007%2f978-3-319-66610-5_10&partnerID=40&md5=5885c3a44d53afe0bc4fdb0ac86366d6	Conference Paper	Scopus	EC3
Applying data management and visualization to OPEX reduction and improved asset integrity programs	Proceedings - SPE Annual Technical Conference and Exhibition	10.2118/187217-ms	Arciero, B.V., Ismail, H.	2017	https://www.scopus.com/inward/record.uri?eid=2-s2.0-85040446355&doi=10.2118%2f187217-ms&partnerID=40&md5=9906afc6f8e8278309044817e4599e26	Conference Paper	Scopus	EC5
FAG - A management support tool with BI techniques to assist teachers in the virtual learning environment Moodle	Advances in Science, Technology and Engineering Systems	10.25046/aj020375	Zapparolli, L.S., Stiubiener, I.	2017	https://www.scopus.com/inward/record.uri?eid=2-s2.0-85046095132&doi=10.25046%2faj020375&partnerID=40&md5=5d571ce2686c9b5c3b68bbc92198d96c	Journal Article	Scopus	EC3
Visualizing statistical linked knowledge for decision support	Semantic Web	10.3233/SW-160225	Braşoveanu, A.M.P., Sabou, M., Scharl, A., Hubmann-Haidvogel, A., Fischl, D.	2017	https://www.scopus.com/inward/record.uri?eid=2-s2.0-84998678700&doi=10.3233%2fSW-160225&partnerID=40&md5=c97768641a1ccc92114ee88d245eed5b	Journal Article	Scopus	EC5
Blockchain city: Economic, social and cognitive ledgers	Data and the City	10.4324/9781315407388	Speed, C., Maxwell, D., Pschetz, L.	2017	https://www.scopus.com/inward/record.uri?eid=2-s2.0-85046950973&doi=10.4324%2f9781315407388&partnerID=40&md5=69889fb2a5c27db9eef298d4df6aad45	Book Chapter	Scopus	EC3
Data processing and management of Diwata-1 imagery using free and open source software stack	38th Asian Conference on Remote Sensing - Space Applications: Touching Human Lives, ACRS 2017		Tupas, M.E.A., Tamondong, A.M., Magallon, B.J.P., Aranas, R.K.D., Sempio, J.N.H., Bauzon, M.D.A.I., Jiao, B.J.D., Yu, C.E.A.	2017	https://www.scopus.com/inward/record.uri?eid=2-s2.0-85047460326&partnerID=40&md5=163b88b8fc9e008c6e36fe46ba7a8a9d	Conference Paper	Scopus	EC5
Supporting group reflection in a virtual role-playing environment	Lecture Notes of the Institute for Computer Sciences, Social-Informatics and Telecommunications Engineering, LNICST	10.1007/978-3-319-49616-0_30	Othlinghaus, J., Hoppe, H.U.	2017	https://www.scopus.com/inward/record.uri?eid=2-s2.0-85000819117&doi=10.1007%2f978-3-319-49616-0_30&partnerID=40&md5=bb1c6839df6f09ac912c220957c804cf	Conference Paper	Scopus	EC3
Making social media activity analytics intelligible for oneself and for others: A “boundary object” approach to dashboard design	Lecture Notes in Computer Science (including subseries Lecture Notes in Artificial Intelligence and Lecture Notes in Bioinformatics)	10.1007/978-3-319-58521-5_8	Lambotte, F.	2017	https://www.scopus.com/inward/record.uri?eid=2-s2.0-85024477778&doi=10.1007%2f978-3-319-58521-5_8&partnerID=40&md5=56c2c545fb7f960604f322c245a9f0e3	Conference Paper	Scopus	EC5
An output and 3D visualization concept for the MSaaS system MARS	Simulation Series		Dalski, J., Hüning, C., Clemen, T.	2017	https://www.scopus.com/inward/record.uri?eid=2-s2.0-85020626415&partnerID=40&md5=d1f0b7518816a1528ae5fd9e86453799	Conference Paper	Scopus	EC3
Assessing the performance of the delegated management of household and similar waste in a perspective of sustainable development: Casablanca city as case study (Morocco)	Journal of Materials and Environmental Science		Benbrahim, H., M'barki, M.A., Erraioui, H.	2017	https://www.scopus.com/inward/record.uri?eid=2-s2.0-85020186691&partnerID=40&md5=54a0dee976c1c94a034b8517136305ea	Journal Article	Scopus	EC5
A methodology for integrating social responsibility into management systems	Society of Petroleum Engineers - SPE Asia Pacific Health, Safety, Security, Environment and Social Responsibility Conference 2017	10.2118/185201-ms	Norman, J.S., Strobl, M., Moldovan, S.	2017	https://www.scopus.com/inward/record.uri?eid=2-s2.0-85088405279&doi=10.2118%2f185201-ms&partnerID=40&md5=2e3c7960ba2247eb537d40781e338286	Conference Paper	Scopus	EC5
Technical integrity management system	Society of Petroleum Engineers - SPE/IATMI Asia Pacific Oil and Gas Conference and Exhibition 2017	10.2118/186257-ms	Hasanah, U., Wibisono, S.	2017	https://www.scopus.com/inward/record.uri?eid=2-s2.0-85043480444&doi=10.2118%2f186257-ms&partnerID=40&md5=e160901af2072503b0c4448732cc4dba	Conference Paper	Scopus	EC5
Opportunities and challenges in using learning analytics in learning design	Lecture Notes in Computer Science (including subseries Lecture Notes in Artificial Intelligence and Lecture Notes in Bioinformatics)	10.1007/978-3-319-66610-5_16	Schmitz, M., van Limbeek, E., Greller, W., Sloep, P., Drachsler, H.	2017	https://www.scopus.com/inward/record.uri?eid=2-s2.0-85029573797&doi=10.1007%2f978-3-319-66610-5_16&partnerID=40&md5=466307a6eda9d951b25f147813417dd1	Conference Paper	Scopus	EC5
Performance enhancement of drilling and completions operations in giant offshore field Abu Dhabi by tracking and monitoring invisible lost time and defined KPIs	Society of Petroleum Engineers - SPE Abu Dhabi International Petroleum Exhibition and Conference 2017	10.2118/188238-ms	Raza, S.A., Al-Braik, H., Attalah, M., Corona, M., Kojadinovic, N.	2017	https://www.scopus.com/inward/record.uri?eid=2-s2.0-85044237263&doi=10.2118%2f188238-ms&partnerID=40&md5=ad16e554ccd9b0653cbd562a5b2a4cdc	Conference Paper	Scopus	EC5
Internet outfitters: librarians in the twenty-first century	Library Management	10.1108/LM-02-2017-0012	Hallis, R.	2017	https://www.scopus.com/inward/record.uri?eid=2-s2.0-85028547821&doi=10.1108%2fLM-02-2017-0012&partnerID=40&md5=ca8bf954ae80d90ca5ba93048c378bc7	Journal Article	Scopus	EC5
The university of Southampton MOOC observatory dashboard	CEUR Workshop Proceedings		León-Urrutia, M., Tang, D.	2017	https://www.scopus.com/inward/record.uri?eid=2-s2.0-85035062709&partnerID=40&md5=0fc846fc3b4093c53aef74d3cb800b8b	Conference Paper	Scopus	EC5
Developing a real-time monitoring and alerting capability for traffic flow management	AIAA/IEEE Digital Avionics Systems Conference - Proceedings	10.1109/DASC.2016.7778018	Tien, S.-L.A., Dearmon, J., Bateman, H., Freer, D., Somersall, P.	2016	https://www.scopus.com/inward/record.uri?eid=2-s2.0-85009471577&doi=10.1109%2fDASC.2016.7778018&partnerID=40&md5=2f6b9639c2e141b27d694ee92a5d59b1	Conference Paper	Scopus	EC5
The transparent factory	Assembly		Spera, J.	2016	https://www.scopus.com/inward/record.uri?eid=2-s2.0-85006379963&partnerID=40&md5=551cf9431011d1a28dc24126408dfe0e	Journal Article	Scopus	EC5
Peepdeck: A dashboard for the distributed design studio	Proceedings of the 2016 Federated Conference on Computer Science and Information Systems, FedCSIS 2016	10.15439/2016F504	Munoz-Alcantara, J., Kosnar, P., Funk, M., Markopoulos, P.	2016	https://www.scopus.com/inward/record.uri?eid=2-s2.0-85007228707&doi=10.15439%2f2016F504&partnerID=40&md5=b7666faa7b51452ce277950f76aa7515	Conference Paper	Scopus	EC5
Making analytics actionable at AllDrinksSoft: MyResults and AMPlify	Journal of Information Technology Teaching Cases	10.1057/jittc.2016.3	Schultze, U.	2016	https://www.scopus.com/inward/record.uri?eid=2-s2.0-85019680178&doi=10.1057%2fjittc.2016.3&partnerID=40&md5=97abd9883aad0568159d7b603496d241	Journal Article	Scopus	EC3
The High Performance Platform New STN-a new dimension in searching [Die High-Performance-Plattform New STN-eine neue Recherchedimension]	Information-Wissenschaft und Praxis	10.1515/iwp-2016-0052	Bolle, B.	2016	https://www.scopus.com/inward/record.uri?eid=2-s2.0-84994803416&doi=10.1515%2fiwp-2016-0052&partnerID=40&md5=535ad3fa396cd11d6c0970fa2f1dcc2d	Journal Article	Scopus	EC3
Scistarter 2.0: A digital platform to foster and study sustained engagement in citizen science	Analyzing the Role of Citizen Science in Modern Research	10.4018/978-1-5225-0962-2.ch003	Hoffman, C., Cooper, C.B., Kennedy, E.B., Farooque, M., Cavalier, D.	2016	https://www.scopus.com/inward/record.uri?eid=2-s2.0-85016635610&doi=10.4018%2f978-1-5225-0962-2.ch003&partnerID=40&md5=9fdf35b440077545fd43a929c25e7255	Book Chapter	Scopus	EC3
Student perceptions of privacy principles for learning analytics	Educational Technology Research and Development	10.1007/s11423-016-9477-y	Ifenthaler, D., Schumacher, C.	2016	https://www.scopus.com/inward/record.uri?eid=2-s2.0-84982290347&doi=10.1007%2fs11423-016-9477-y&partnerID=40&md5=546ca2b77d973144d90539d9b15f7f44	Journal Article	Scopus	EC3
Goal-oriented dashboard’s requirements with i*: A case study [Requisitos de un Dashboard orientado a metas con i*: Un caso de estudio]	Ingeniare	10.4067/S0718-33052016000400012	Pérez Acosta, A., Moreno Espino, M., Bandón Casamayor, R.	2016	https://www.scopus.com/inward/record.uri?eid=2-s2.0-85006056307&doi=10.4067%2fS0718-33052016000400012&partnerID=40&md5=026009d33fb25c059315c0f73be0d0f9	Journal Article	Scopus	EC3
Designing architecture of information dashboard system to monitor implementation performance of economic census 2016 in Statistics Indonesia	2016 4th International Conference on Information and Communication Technology, ICoICT 2016	10.1109/ICoICT.2016.7571905	Zulyadi, Lubis, A., Hayadi, B.H.	2016	https://www.scopus.com/inward/record.uri?eid=2-s2.0-84992154428&doi=10.1109%2fICoICT.2016.7571905&partnerID=40&md5=d3b6ca2cc8ee9bf7cf99dc75a9163e6f	Conference Paper	Scopus	EC3
A Systems Design Exploration Approach that Illuminates Tradespaces Using Statistical Experimental Designs	Systems Engineering	10.1002/sys.21352	MacCalman, A.D., Beery, P.T., Paulo, E.P.	2016	https://www.scopus.com/inward/record.uri?eid=2-s2.0-84999949709&doi=10.1002%2fsys.21352&partnerID=40&md5=7968f20de2ce7961a306e850e4eb4dfd	Journal Article	Scopus	EC3
Displaying Background Maps in Business Intelligence Dashboards	IT Professional	10.1109/MITP.2016.78	Bera, P., Sirois, L.-P.	2016	https://www.scopus.com/inward/record.uri?eid=2-s2.0-84991497430&doi=10.1109%2fMITP.2016.78&partnerID=40&md5=ef19bd3f1c942d036ba5a45aaf23069e	Journal Article	Scopus	EC3
Online course selection: using course dashboards to inform student enrollment decisions	Open Learning	10.1080/02680513.2016.1227699	Marshall, J.	2016	https://www.scopus.com/inward/record.uri?eid=2-s2.0-84986182693&doi=10.1080%2f02680513.2016.1227699&partnerID=40&md5=db793bdeede4e4d78194771472310e44	Journal Article	Scopus	EC3
The Misty Grail: The Search for a Comprehensive Measure of Development and the Reasons for GDP Primacy	Development and Change	10.1111/dech.12257	Felice, E.	2016	https://www.scopus.com/inward/record.uri?eid=2-s2.0-84985906395&doi=10.1111%2fdech.12257&partnerID=40&md5=366b65d62ad92ffb08305bd77a736769	Journal Article	Scopus	EC3
Towards a selfie social network with automatically generated sentiment-bearing hashtags	Proceedings - CSIT 2016: 2016 7th International Conference on Computer Science and Information Technology	10.1109/CSIT.2016.7549481	Tedmori, S., Al-Lahaseh, R.	2016	https://www.scopus.com/inward/record.uri?eid=2-s2.0-84987608651&doi=10.1109%2fCSIT.2016.7549481&partnerID=40&md5=e9ea5ce365e8110dc4059b7f1bf60290	Conference Paper	Scopus	EC3
Analyzing air pollution on the urban environment	2016 39th International Convention on Information and Communication Technology, Electronics and Microelectronics, MIPRO 2016 - Proceedings	10.1109/MIPRO.2016.7522370	Baralis, E., Cerquitelli, T., Chiusano, S., Garza, P., Kavoosifar, M.R.	2016	https://www.scopus.com/inward/record.uri?eid=2-s2.0-84983599866&doi=10.1109%2fMIPRO.2016.7522370&partnerID=40&md5=e9c0c343e259483fba580b0aa9fd5c21	Conference Paper	Scopus	EC3
Corporate frameworks and technological products focusing alarmistic and monitoring incidators of control and performance [Frameworks empresariais e produtos tecnológicos com incidência na alarmística e na monitorização de indicadores de controlo e performance]	Iberian Conference on Information Systems and Technologies, CISTI	10.1109/CISTI.2016.7521432	Marcao, R.P., Pestana, G., Sousa, M.J.	2016	https://www.scopus.com/inward/record.uri?eid=2-s2.0-84982111939&doi=10.1109%2fCISTI.2016.7521432&partnerID=40&md5=4d430a4e052007bbf90ef3b33bc7b680	Conference Paper	Scopus	EC3
Re-examining HPC energy efficiency dashboard elements	Proceedings - 2016 IEEE 30th International Parallel and Distributed Processing Symposium, IPDPS 2016	10.1109/IPDPSW.2016.184	Bates, N., Hsu, C.-H., Imam, N., Wilde, T., Sartor, D.	2016	https://www.scopus.com/inward/record.uri?eid=2-s2.0-84991641325&doi=10.1109%2fIPDPSW.2016.184&partnerID=40&md5=706bc0a5bcb7d8fe96065ee9582f5cd5	Conference Paper	Scopus	EC5
Geo-identification of web users through logs using ELK stack	Proceedings of the 2016 6th International Conference - Cloud System and Big Data Engineering, Confluence 2016	10.1109/CONFLUENCE.2016.7508191	Prakash, T., Kakkar, M., Patel, K.	2016	https://www.scopus.com/inward/record.uri?eid=2-s2.0-85017294409&doi=10.1109%2fCONFLUENCE.2016.7508191&partnerID=40&md5=1f5bd6db586370885762085d90867dfd	Conference Paper	Scopus	EC5
Tradespace analysis for multiple performance measures	Proceedings - Winter Simulation Conference	10.1109/WSC.2016.7822340	MacCalman, A.D., Sanchez, S.M., McDonald, M.L., Goerger, S.R., Karl, A.T.	2016	https://www.scopus.com/inward/record.uri?eid=2-s2.0-85014159369&doi=10.1109%2fWSC.2016.7822340&partnerID=40&md5=e08c7569de587d42cfa9da96cd1ac189	Conference Paper	Scopus	EC3
Use Python API to automate script based on Open Stack platform	2015 12th International Computer Conference on Wavelet Active Media Technology and Information Processing, ICCWAMTIP 2015	10.1109/ICCWAMTIP.2015.7494032	Liu, D., Wang, P.	2016	https://www.scopus.com/inward/record.uri?eid=2-s2.0-84978886156&doi=10.1109%2fICCWAMTIP.2015.7494032&partnerID=40&md5=ad98da26f2e33171624bcbb107a5e44f	Conference Paper	Scopus	EC3
Challenges in developing an aviation operational performance dashboard	ICNS 2016: Securing an Integrated CNS System to Meet Future Challenges	10.1109/ICNSURV.2016.7486412	Cooper, W., Esmaeilzadeh, E., Flynn, B., Schrader, P.	2016	https://www.scopus.com/inward/record.uri?eid=2-s2.0-84978765877&doi=10.1109%2fICNSURV.2016.7486412&partnerID=40&md5=270f9b1e98d953e0cd22cab1f0896150	Conference Paper	Scopus	EC5
Evidence-based software portfolio management: A tool description and evaluation	ACM International Conference Proceeding Series	10.1145/2915970.2916012	Huijgens, H.	2016	https://www.scopus.com/inward/record.uri?eid=2-s2.0-84978499578&doi=10.1145%2f2915970.2916012&partnerID=40&md5=836ae4cc61159ffc9979005d6a0cf39c	Conference Paper	Scopus	EC5
Quality management integrated system and reporting: Tunisian case study	Quality - Access to Success		Hakim Guermazi, H., Mbarek, I.	2016	https://www.scopus.com/inward/record.uri?eid=2-s2.0-84974715428&partnerID=40&md5=3a86bcb399813ae089f8eef3e0cc6cd8	Journal Article	Scopus	EC3
Learning analytics in practice The effects of adaptive educational technology Snappet on students' arithmetic skills	ACM International Conference Proceeding Series	10.1145/2883851.2883892	Molenaar, I., Campen, C.K.-V.	2016	https://www.scopus.com/inward/record.uri?eid=2-s2.0-84976509236&doi=10.1145%2f2883851.2883892&partnerID=40&md5=6c463893ba6fb3ff0f2a6322323ed158	Conference Paper	Scopus	EC5
Understanding learning at a glance: An overview of learning dashboard studies	ACM International Conference Proceeding Series	10.1145/2883851.2883930	Schwendimann, B.A., Rodríguez-Triana, M.J., Vozniuk, A., Prieto, L.P., Boroujeni, M.S., Holzer, A., Gillet, D., Dillenbourg, P.	2016	https://www.scopus.com/inward/record.uri?eid=2-s2.0-84976507952&doi=10.1145%2f2883851.2883930&partnerID=40&md5=e854df569b89228218dd94170219b420	Conference Paper	Scopus	EC3
Monitoring operating room turnaround time: a retrospective analysis	International Journal of Health Care Quality Assurance	10.1108/IJHCQA-08-2015-0105	Scagliarini, M., Apreda, M., Wienand, U., Valpiani, G.	2016	https://www.scopus.com/inward/record.uri?eid=2-s2.0-84976383939&doi=10.1108%2fIJHCQA-08-2015-0105&partnerID=40&md5=e4ebec6ba3a134e494a3109aa1065368	Journal Article	Scopus	EC5
The Top Seven Trends in Management Accounting	EDPACS	10.1080/07366981.2016.1148957	Cokins, G.	2016	https://www.scopus.com/inward/record.uri?eid=2-s2.0-84963799740&doi=10.1080%2f07366981.2016.1148957&partnerID=40&md5=c4362e988bc2cc45a42c09699474be9e	Journal Article	Scopus	EC3
Instrument for the environmental risks management [Instrumento para o gerenciamento de riscos ambientais]	Engenharia Sanitaria e Ambiental	10.1590/S1413-41522016140442	Bissacot, T.C.C., Oliveira, S.M.A.C.	2016	https://www.scopus.com/inward/record.uri?eid=2-s2.0-84978983223&doi=10.1590%2fS1413-41522016140442&partnerID=40&md5=206417a3f5f00a0fe4d6ee3be4095d6f	Note	Scopus	EC5
Enhancing the professional vision of teachers: A physiological study of teaching analytics dashboards of students' repertory grid exercises in business education	Proceedings of the Annual Hawaii International Conference on System Sciences	10.1109/HICSS.2016.14	Pantazos, K., Vatrapu, R.	2016	https://www.scopus.com/inward/record.uri?eid=2-s2.0-84975491040&doi=10.1109%2fHICSS.2016.14&partnerID=40&md5=6a9ef39152105d4b9275aa02e5247076	Conference Paper	Scopus	EC3
BreakFast: Analyzing celerity of news	Proceedings - 2015 IEEE 14th International Conference on Machine Learning and Applications, ICMLA 2015	10.1109/ICMLA.2015.25	Wang, S., Han, S.E.-H.	2016	https://www.scopus.com/inward/record.uri?eid=2-s2.0-84969706629&doi=10.1109%2fICMLA.2015.25&partnerID=40&md5=17a1f13f49d9b4f83ee80d4c9aeae7b2	Conference Paper	Scopus	EC5
From data to decisions	ACM International Conference Proceeding Series	10.1145/2910019.2910032	Sokhn, M., Cotting, A., Evequoz, F., Zufferey, A.	2016	https://www.scopus.com/inward/record.uri?eid=2-s2.0-84976391686&doi=10.1145%2f2910019.2910032&partnerID=40&md5=805cb955e5afcb026018712b56275a4a	Conference Paper	Scopus	EC3
MYSTREAM: An in browser personalization service to follow events from twitter	Proceedings - 2015 IEEE/WIC/ACM International Joint Conference on Web Intelligence and Intelligent Agent Technology, WI-IAT 2015	10.1109/WI-IAT.2015.149	Boutet, A., Laforest, F., Frenot, S., Reimert, D.	2016	https://www.scopus.com/inward/record.uri?eid=2-s2.0-84969135192&doi=10.1109%2fWI-IAT.2015.149&partnerID=40&md5=b4732b477cda43706f38209545969317	Conference Paper	Scopus	EC3
Tracking events in mobile device management system	IISA 2015 - 6th International Conference on Information, Intelligence, Systems and Applications	10.1109/IISA.2015.7388127	Bui, N.D., Kravets, A.G., Nguyen, T.A., Nguyen, L.T.T.	2016	https://www.scopus.com/inward/record.uri?eid=2-s2.0-84963860036&doi=10.1109%2fIISA.2015.7388127&partnerID=40&md5=e67e6278a1f2e47691b2f37fee0c6762	Conference Paper	Scopus	EC5
MyStream: An in browser personalization service to follow events from twitter	Proceedings - 3rd Workshop on Hot Topics in Web Systems and Technologies, HotWeb 2015	10.1109/HotWeb.2015.12	Boutet, A., Laforest, F., Frenot, S., Reimert, D.	2016	https://www.scopus.com/inward/record.uri?eid=2-s2.0-84969560070&doi=10.1109%2fHotWeb.2015.12&partnerID=40&md5=03dbf6f0a10d76e43ad2b9b5d9c2b03a	Conference Paper	Scopus	EC5
Citizen-driven dashboards in smart ecosystems: A framework	Interaction Design and Architecture(s)		Mealha, O.	2016	https://www.scopus.com/inward/record.uri?eid=2-s2.0-85013128184&partnerID=40&md5=ca1f7029ad5f5923534f7475a7e11c4e	Journal Article	Scopus	EC5
Privacyinsight: The next generation privacy dashboard	Lecture Notes in Computer Science (including subseries Lecture Notes in Artificial Intelligence and Lecture Notes in Bioinformatics)	10.1007/978-3-319-44760-5_9	Bier, C., Kühne, K., Beyerer, J.	2016	https://www.scopus.com/inward/record.uri?eid=2-s2.0-84988660372&doi=10.1007%2f978-3-319-44760-5_9&partnerID=40&md5=9a99397f8614f9dfbb140c82f1436dc1	Conference Paper	Scopus	EC5
Business driven project control - Does quality matter?	RINA, Royal Institution of Naval Architects - Maritime Project Management 2016, Papers		Lereim, J.	2016	https://www.scopus.com/inward/record.uri?eid=2-s2.0-84975840757&partnerID=40&md5=112f3a4657abd00fee938caca41ad675	Conference Paper	Scopus	EC3
Dynamic monitoring dashboards through composition of web and visualization services	Lecture Notes of the Institute for Computer Sciences, Social-Informatics and Telecommunications Engineering, LNICST	10.1007/978-3-319-47075-7_50	Van Hoecke, S., Huys, C., Janssens, O., Verborgh, R., Van de Walle, R.	2016	https://www.scopus.com/inward/record.uri?eid=2-s2.0-85009726388&doi=10.1007%2f978-3-319-47075-7_50&partnerID=40&md5=4934bb0bc68af9efc286f8223c2bcf44	Conference Paper	Scopus	EC3
Designing Manufacturing Dashboards on the Basis of a Key Performance Indicator Survey	Procedia CIRP	10.1016/j.procir.2016.11.107	Tokola, H., Gröger, C., Järvenpää, E., Niemi, E.	2016	https://www.scopus.com/inward/record.uri?eid=2-s2.0-85007007895&doi=10.1016%2fj.procir.2016.11.107&partnerID=40&md5=9ea4108c7378846109fbadb5c4dd8e6a	Conference Paper	Scopus	EC3
Asset planning performance measurement	Lecture Notes in Mechanical Engineering	10.1007/978-3-319-27064-7_8	Arthur, D., Schoenmaker, R., Hodkiewicz, M., Muruvan, S.	2016	https://www.scopus.com/inward/record.uri?eid=2-s2.0-85042852308&doi=10.1007%2f978-3-319-27064-7_8&partnerID=40&md5=3cbed53c0bfd4c3702c38f09b8593ddf	Book Chapter	Scopus	EC5
Practical metrics for monitoring and assessing the performance of CO2-EOR floods and CO2 storage in mature reservoirs	SPE Eastern Regional Meeting	10.2118/184068-MS	Pasumarti, A., Mishra, S., Ganesh, P.R., Mawalkar, S., Burchwell, A., Gupta, N., Raziperchikolaee, S., Pardini, R.	2016	https://www.scopus.com/inward/record.uri?eid=2-s2.0-84992645486&doi=10.2118%2f184068-MS&partnerID=40&md5=3f06877d4772641b2ba06fde46122934	Conference Paper	Scopus	EC3
Deploying mobile construction inspection forms as a case study for technology adoption	Proceedings of the Biennial International Pipeline Conference, IPC	10.1115/IPC2016-64637	Vogt, B.D., Belcher, R., Buddy, E.	2016	https://www.scopus.com/inward/record.uri?eid=2-s2.0-84996836096&doi=10.1115%2fIPC2016-64637&partnerID=40&md5=31224f8390aed83c5705db6eeba00905	Conference Paper	Scopus	EC5
Pixel-based analysis of information dashboard attributes	Communications in Computer and Information Science	10.1007/978-3-319-44066-8_3	Hynek, J., Hruška, T.	2016	https://www.scopus.com/inward/record.uri?eid=2-s2.0-84984865330&doi=10.1007%2f978-3-319-44066-8_3&partnerID=40&md5=52a5a6bd3723e9e2bec020d2dbc44260	Conference Paper	Scopus	EC3
Research and implementation of open source cloud computing platform based on Open Stack	Acta Technica CSAV (Ceskoslovensk Akademie Ved)		Wang, A., Huang, J.	2016	https://www.scopus.com/inward/record.uri?eid=2-s2.0-85014507378&partnerID=40&md5=5fc98e3b47ff55fe7abd99cb912e9282	Journal Article	Scopus	EC3
Data reductions and data quality for the high resolution spectrograph on the Southern African Large Telescope	Proceedings of SPIE - The International Society for Optical Engineering	10.1117/12.2232653	Crawford, S.M., Crause, L., Depagne, E., Iłkiewicz, K., Schroeder, A., Kuhn, R., Hettlage, C., Romero Colmenaro, E., Kniazev, A., Väisänen, P.	2016	https://www.scopus.com/inward/record.uri?eid=2-s2.0-85007196011&doi=10.1117%2f12.2232653&partnerID=40&md5=c5d09f9c69d9abdaa5fcdab7c792fc9e	Conference Paper	Scopus	EC3
Transforming the world of asset management in near real-time using an intelligent application to optimize daily production operations	Proceedings - SPE Annual Technical Conference and Exhibition	10.2118/181502-ms	Gupta, S., Kansao, R., Saputelli, L., Escorcia, A.	2016	https://www.scopus.com/inward/record.uri?eid=2-s2.0-84994097258&doi=10.2118%2f181502-ms&partnerID=40&md5=1d4056ad66d48b96f16987a880f324d6	Conference Paper	Scopus	EC5
Transmission asset management through in-house developed software for transmission system of Gujarat State, India	CIGRE Session 46		Jani, M.K.	2016	https://www.scopus.com/inward/record.uri?eid=2-s2.0-85048718340&partnerID=40&md5=52579586370f7a5cb26ef2b383431560	Conference Paper	Scopus	EC3
An empirical analysis of privacy dashboard acceptance: The google case	24th European Conference on Information Systems, ECIS 2016		Cabinakova, J., Zimmermann, C., Müller, G.	2016	https://www.scopus.com/inward/record.uri?eid=2-s2.0-84995807150&partnerID=40&md5=00a194ab3f110b29e97a41ab4504c265	Conference Paper	Scopus	EC5
Evaluation of dashboard interactivity for a local foodbank	Proceedings of the Human Factors and Ergonomics Society	10.1177/1541931213601463	Desai, Y., Jiang, S., Davis, L.	2016	https://www.scopus.com/inward/record.uri?eid=2-s2.0-85021779522&doi=10.1177%2f1541931213601463&partnerID=40&md5=7336b03801650a3545a4801c13bb10a7	Conference Paper	Scopus	EC3
Quality management business analytics framework	International Journal of Economics and Business Research	10.1504/IJEBR.2016.078793	Mazouz, A.K.	2016	https://www.scopus.com/inward/record.uri?eid=2-s2.0-85013113384&doi=10.1504%2fIJEBR.2016.078793&partnerID=40&md5=8ac142cb8036638a9a9f7701b5bc79a7	Journal Article	Scopus	EC5
Uniformization, organization, association and use of metadata from multiple content providers and manufacturers: A close look at the Building Automation System (BAS) sector	Proceedings - 2016 IEEE International Conference on Big Data, Big Data 2016	10.1109/BigData.2016.7840775	Nesztler, T., Kasper, D., Georgescu, M., Loire, S., Mezic, I.	2016	https://www.scopus.com/inward/record.uri?eid=2-s2.0-85015241614&doi=10.1109%2fBigData.2016.7840775&partnerID=40&md5=fa92a3243322d29f912ff252bd7640c6	Conference Paper	Scopus	EC3
Green Stormwater Infrastructure Monitoring of Philadelphia's Green City, Clean Waters Program	World Environmental And Water Resources Congress 2016: Water, Wastewater, and Stormwater and Urban Watershed Symposium - Papers from Sessions of the Proceedings of the 2016 World Environmental and Water Resources Congress	10.1061/9780784479889.013	Heffernan, T., White, S., Krechmer, T., Manna, N., Bergerson, C., Olsen, M., Cruz, J.	2016	https://www.scopus.com/inward/record.uri?eid=2-s2.0-84976473190&doi=10.1061%2f9780784479889.013&partnerID=40&md5=ecd1f8ce8e8ff192a1bc56e60f71c08e	Conference Paper	Scopus	EC5
The BEL information extraction workflow (BELIEF): Evaluation in the BioCreative V BEL and IAT track	Database	10.1093/database/baw136	Madan, S., Hodapp, S., Senger, P., Ansari, S., Szostak, J., Hoeng, J., Peitsch, M., Fluck, J.	2016	https://www.scopus.com/inward/record.uri?eid=2-s2.0-85016136464&doi=10.1093%2fdatabase%2fbaw136&partnerID=40&md5=d056c916068b33eeba91449174be82ae	Journal Article	Scopus	EC3
Development of a real-time decision-making dashboard for drilling homogeneous unconventional shale plays	Society of Petroleum Engineers - SPE Trinidad and Tobago Section Energy Resources Conference	10.2118/180788-MS	Driver, R.P., Atwal, H.S., Knight, S.J.	2016	https://www.scopus.com/inward/record.uri?eid=2-s2.0-85009100531&doi=10.2118%2f180788-MS&partnerID=40&md5=3b307732457e14156982366cbe7575cd	Conference Paper	Scopus	EC5
Operational metrics for the ESO Very Large Telescope: Lessons learned and future steps	Proceedings of SPIE - The International Society for Optical Engineering	10.1117/12.2233588	Primas, F., Marteau, S., Tacconi-Garman, L.E., Mainieri, V., Mysore, S., Rejkuba, M., Hilker, M., Patat, F., Sterzik, M., Kaufer, A., Mieske, S.	2016	https://www.scopus.com/inward/record.uri?eid=2-s2.0-84992580432&doi=10.1117%2f12.2233588&partnerID=40&md5=67f3fd10d817604fa3b6b02878650a68	Conference Paper	Scopus	EC3
Applying hybrid SDN in lteiepc architecture using openflow and netflow concepts	2015 World Congress on Information Technology and Computer Applications, WCITCA 2015	10.1109/WCITCA.2015.7367015	Harrabi, M.A., Jeridi, M., Amri, N., Jerbi, M.R., Jrine, A., Khamassi, R.	2015	https://www.scopus.com/inward/record.uri?eid=2-s2.0-84962385818&doi=10.1109%2fWCITCA.2015.7367015&partnerID=40&md5=d20810bb95126b3d3130900fe7dd18df	Conference Paper	Scopus	EC5
Analysis and optimization in smart manufacturing based on a reusable knowledge base for process performance models	Proceedings - 2015 IEEE International Conference on Big Data, IEEE Big Data 2015	10.1109/BigData.2015.7363902	Brodsky, A., Shao, G., Krishnamoorthy, M., Narayanan, A., Menasce, D., Ak, R.	2015	https://www.scopus.com/inward/record.uri?eid=2-s2.0-84963735641&doi=10.1109%2fBigData.2015.7363902&partnerID=40&md5=ac774b751f77d3ef2d501450bb989519	Conference Paper	Scopus	EC3
Humanitarian logistics dashboards design-related requirements analysis	Proceedings of the 5th IEEE Global Humanitarian Technology Conference, GHTC 2015	10.1109/GHTC.2015.7343960	Widera, A., Hellingrath, B., Bubbich, C.	2015	https://www.scopus.com/inward/record.uri?eid=2-s2.0-84960412139&doi=10.1109%2fGHTC.2015.7343960&partnerID=40&md5=77c215d4b0c76666055efc1f1f3da2cd	Conference Paper	Scopus	EC5
Product portfolio management - Targets and key performance indicators for product portfolio renewal over life cycle	International Journal of Production Economics	10.1016/j.ijpe.2015.05.034	Tolonen, A., Shahmarichatghieh, M., Harkonen, J., Haapasalo, H.	2015	https://www.scopus.com/inward/record.uri?eid=2-s2.0-84955444325&doi=10.1016%2fj.ijpe.2015.05.034&partnerID=40&md5=30b5d39ed511a368902839f141324e6b	Journal Article	Scopus	EC3
Control limits for building energy end use based on frequency analysis and quantile regression	Energy Efficiency	10.1007/s12053-015-9342-6	Henze, G.P., Pless, S., Petersen, A., Long, N., Scambos, A.T.	2015	https://www.scopus.com/inward/record.uri?eid=2-s2.0-84947865351&doi=10.1007%2fs12053-015-9342-6&partnerID=40&md5=8d25e0b93ad0ef995fe5715a1818c625	Journal Article	Scopus	EC3
Datatone: Managing ambiguity in natural language interfaces for data visualization	UIST 2015 - Proceedings of the 28th Annual ACM Symposium on User Interface Software and Technology	10.1145/2807442.2807478	Gao, T., Dontcheva, M., Adar, E., Liu, Z., Karahalios, K.	2015	https://www.scopus.com/inward/record.uri?eid=2-s2.0-84958249800&doi=10.1145%2f2807442.2807478&partnerID=40&md5=0c05389d043070c3756bfe090425a0c2	Conference Paper	Scopus	EC3
A Customized Dashboard for VM Provisioning Using OpenStack	Proceedings - 7th International Conference on Computational Intelligence, Communication Systems and Networks, CICSyN 2015	10.1109/CICSyN.2015.40	Anchalia, P.P., Gupta, P., Shetty, J.	2015	https://www.scopus.com/inward/record.uri?eid=2-s2.0-84962069063&doi=10.1109%2fCICSyN.2015.40&partnerID=40&md5=85943dbc04c95f97b550ebf693a5c34a	Conference Paper	Scopus	EC3
An efficient multimedia transmission control methodology based on NFV	2015 5th International Conference on IT Convergence and Security, ICITCS 2015 - Proceedings	10.1109/ICITCS.2015.7292942	Kim, J., Gemoh, T., Park, S., Kim, J., Yoon, S., Ryu, H.-Y.	2015	https://www.scopus.com/inward/record.uri?eid=2-s2.0-84961711580&doi=10.1109%2fICITCS.2015.7292942&partnerID=40&md5=952931d118714792f341e10ed8f39735	Conference Paper	Scopus	EC3
Using Business Intelligence to Support Strategic Sustainability Information Management	ACM International Conference Proceeding Series	10.1145/2815782.2815795	Haupt, R., Scholtz, B., Calitz, A.	2015	https://www.scopus.com/inward/record.uri?eid=2-s2.0-84959341955&doi=10.1145%2f2815782.2815795&partnerID=40&md5=6b9597d312542d2ff80fd182f733975c	Conference Paper	Scopus	EC3
A mobile personal residential electricity dashboard	Proceedings of the International Conference on Information Visualisation	10.1109/iV.2015.43	Apperley, M., Kalyan, J.	2015	https://www.scopus.com/inward/record.uri?eid=2-s2.0-84958537537&doi=10.1109%2fiV.2015.43&partnerID=40&md5=80fb5496beea7c7d02feb6def4fe3116	Conference Paper	Scopus	EC3
Managing Ubiquitous Connectivity: Mobile Media Flow Service Systems	Proceedings - 2015 IEEE World Congress on Services, SERVICES 2015	10.1109/SERVICES.2015.25	Kolb, D., Ivaturi, K., Henderson, S., Srinivasan, A.	2015	https://www.scopus.com/inward/record.uri?eid=2-s2.0-84973316096&doi=10.1109%2fSERVICES.2015.25&partnerID=40&md5=596174007dcf7f72dbfedced86e08bcb	Conference Paper	Scopus	EC3
Towards a monitoring framework for the automatic integration of the access control policies for web services	International Journal of Networked and Distributed Computing	10.2991/ijndc.2015.3.3.1	Alodib, M.	2015	https://www.scopus.com/inward/record.uri?eid=2-s2.0-85018898742&doi=10.2991%2fijndc.2015.3.3.1&partnerID=40&md5=7a9270dc4deae4a0ab199e4722646e65	Journal Article	Scopus	EC5
Exploring learning analytics for computing education	ICER 2015 - Proceedings of the 2015 ACM Conference on International Computing Education Research	10.1145/2787622.2787746	Olivares, D.	2015	https://www.scopus.com/inward/record.uri?eid=2-s2.0-84959312863&doi=10.1145%2f2787622.2787746&partnerID=40&md5=15cd3814799aced203a685b1cad748d1	Conference Paper	Scopus	EC3
Deploying and Visualising Teacher’s Scripts of Small Group Activities in a Multi-surface Classroom Ecology: a Study in-the-wild	Computer Supported Cooperative Work: CSCW: An International Journal	10.1007/s10606-015-9217-6	Martinez-Maldonado, R., Clayphan, A., Kay, J.	2015	https://www.scopus.com/inward/record.uri?eid=2-s2.0-84929964451&doi=10.1007%2fs10606-015-9217-6&partnerID=40&md5=077a4f550464b281971d06cf73a2fb02	Journal Article	Scopus	EC5
CEPBoard - Collaborative electronic performance board and editor for production environments in industry 4.0	PerDis 2015 - Proceedings: 4th ACM International Symposium on Pervasive Displays	10.1145/2757710.2776801	Pavlov, V., Knoch, S., Deru, M.	2015	https://www.scopus.com/inward/record.uri?eid=2-s2.0-84962368274&doi=10.1145%2f2757710.2776801&partnerID=40&md5=da0379f636400bf377b5895e1bbb2cfb	Conference Paper	Scopus	EC3
G-OLA: Generalized on-line aggregation for interactive analysis on big data	Proceedings of the ACM SIGMOD International Conference on Management of Data	10.1145/2723372.2735381	Zeng, K., Agarwal, S., Dave, A., Armbrust, M., Stoica, I.	2015	https://www.scopus.com/inward/record.uri?eid=2-s2.0-84957581091&doi=10.1145%2f2723372.2735381&partnerID=40&md5=c3069ccf235fa6c8b0a655a61962649a	Conference Paper	Scopus	EC5
Making the most of operational performance dashboards	OR manager		Lee, L.C.	2015	https://www.scopus.com/inward/record.uri?eid=2-s2.0-84937206589&partnerID=40&md5=ce2b062da214cfd1d4a0c5d7cdbad4d9	Journal Article	Scopus	EC3
Identifying potential types of guidance for supporting student inquiry when using virtual and remote labs in science: a literature review	Educational Technology Research and Development	10.1007/s11423-015-9370-0	Zacharia, Z.C., Manoli, C., Xenofontos, N., de Jong, T., Pedaste, M., van Riesen, S.A.N., Kamp, E.T., Mäeots, M., Siiman, L., Tsourlidaki, E.	2015	https://www.scopus.com/inward/record.uri?eid=2-s2.0-84925485338&doi=10.1007%2fs11423-015-9370-0&partnerID=40&md5=0787b587aa85c90a6bd16e7379118f96	Journal Article	Scopus	EC5
Energy Management Key Performance Indicators (EnPIs) and Energy Dashboards	Energy Management and Efficiency for the Process Industries	10.1002/9781119033226.ch27	Towslee, J.S.	2015	https://www.scopus.com/inward/record.uri?eid=2-s2.0-84969962077&doi=10.1002%2f9781119033226.ch27&partnerID=40&md5=03a65545867a5c472e60cc6dd8adeff2	Book Chapter	Scopus	EC3
Tweeting traffic: Analyzing twitter for generating real-time city traffic insights and predictions	ACM International Conference Proceeding Series	10.1145/2778865.2778874	Tejaswin, P., Kumar, R., Gupta, S.	2015	https://www.scopus.com/inward/record.uri?eid=2-s2.0-84988702937&doi=10.1145%2f2778865.2778874&partnerID=40&md5=9a17d14cb04975a1e5d874468405be62	Conference Paper	Scopus	EC3
How do students interpret feedback delivered via dashboards?	ACM International Conference Proceeding Series	10.1145/2723576.2723662	Corrin, L., De Barba, P.	2015	https://www.scopus.com/inward/record.uri?eid=2-s2.0-84955562954&doi=10.1145%2f2723576.2723662&partnerID=40&md5=7b8f4f25f8d2ce4b0004c2eb09685994	Conference Paper	Scopus	EC3
Device Cloud platform with customizable Remote User Interfaces	IEEE International Conference on Consumer Electronics - Berlin, ICCE-Berlin	10.1109/ICCE-Berlin.2014.7034231	Radovanovic, S., Majstorovic, B., Kukolj, S., Bjelica, M.Z.	2015	https://www.scopus.com/inward/record.uri?eid=2-s2.0-84937835504&doi=10.1109%2fICCE-Berlin.2014.7034231&partnerID=40&md5=d6f4f2e5bd64caeac5158cce30dec2df	Conference Paper	Scopus	EC3
Applying performance dashboard in hospitals	International Journal of Software Engineering and its Applications	10.14257/ijseia.2015.9.1.19	Wajong, A.M.R.	2015	https://www.scopus.com/inward/record.uri?eid=2-s2.0-84921933142&doi=10.14257%2fijseia.2015.9.1.19&partnerID=40&md5=e6c0d43a09367d197ac6ecdb9c6e657f	Journal Article	Scopus	EC5
Impact of an educational intervention and clinical performance dashboard on neonatal bloodstream infections	South African Medical Journal	10.7196/SAMJnew.7764	Raban, M.S., Bamford, C., Joolay, Y., Harrison, M.C.	2015	https://www.scopus.com/inward/record.uri?eid=2-s2.0-84942241610&doi=10.7196%2fSAMJnew.7764&partnerID=40&md5=077f4f39a69b5d69e8707f01db483d04	Journal Article	Scopus	EC5
International perspectives in policing: Challenges for 2020	Police Services: Leadership and Management Perspectives	10.1007/978-3-319-16568-4_16	de Maillard, J.	2015	https://www.scopus.com/inward/record.uri?eid=2-s2.0-84944075446&doi=10.1007%2f978-3-319-16568-4_16&partnerID=40&md5=1e837c1759e1e40df3adea34de74b705	Book Chapter	Scopus	EC5
Teaching predictive model management in MIS classrooms: A tutorial	Communications of the Association for Information Systems	10.17705/1cais.03728	Balkan, S., Demirkan, H.	2015	https://www.scopus.com/inward/record.uri?eid=2-s2.0-84942868037&doi=10.17705%2f1cais.03728&partnerID=40&md5=17b4e19aea47505f78b3d7f0f0568429	Journal Article	Scopus	EC3
Design and evaluation of a network-monitoring system	2015 International Conference on Information Systems: Exploring the Information Frontier, ICIS 2015		Krishna, N., Saeed, K., Xu, D.	2015	https://www.scopus.com/inward/record.uri?eid=2-s2.0-84964689451&partnerID=40&md5=a82365d8f44bb1fad6a4ecf5e3d38632	Conference Paper	Scopus	EC5
Language of Improvement: Metrics, Key Performance Indicators, Benchmarks, Analytics, Scorecards, and Dashboards	AORN Journal	10.1016/j.aorn.2015.07.015	Baker, J.D.	2015	https://www.scopus.com/inward/record.uri?eid=2-s2.0-84940107520&doi=10.1016%2fj.aorn.2015.07.015&partnerID=40&md5=d5cd7b47befac2c321a79194052c319d	Editorial	Scopus	EC5
Monitoring the citizens' perception on urban security in Smart City environments	Proceedings - International Conference on Data Engineering	10.1109/ICDEW.2015.7129559	Cagliero, L., Cerquitelli, T., Chiusano, S., Garino, P., Nardone, M., Pralio, B., Venturini, L.	2015	https://www.scopus.com/inward/record.uri?eid=2-s2.0-84944314484&doi=10.1109%2fICDEW.2015.7129559&partnerID=40&md5=99c6614a19fd6649245019291b00f758	Conference Paper	Scopus	EC3
Demo: Dynamic generation of adaptive real-time dashboards for continuous data stream processing	Lecture Notes in Business Information Processing	10.1007/978-3-662-46839-5_13	Michelsen, T., Grawunder, M., Geesen, D., Appelrath, H.-J.	2015	https://www.scopus.com/inward/record.uri?eid=2-s2.0-84942600340&doi=10.1007%2f978-3-662-46839-5_13&partnerID=40&md5=01b9bf4b8c861c816392da0676fd44d6	Conference Paper	Scopus	EC5
Overcoming the challenges to conservation monitoring: integrating data from in-situ reporting and global data sets to measure impact and performance	Biodiversity	10.1080/14888386.2015.1070373	Stephenson, P.J., Burgess, N.D., Jungmann, L., Loh, J., O’Connor, S., Oldfield, T., Reidhead, W., Shapiro, A.	2015	https://www.scopus.com/inward/record.uri?eid=2-s2.0-84945465450&doi=10.1080%2f14888386.2015.1070373&partnerID=40&md5=e1480d99d252423d11d725b0c60e976e	Journal Article	Scopus	EC5
Development of information technology for operational control of agricultural production	Eastern-European Journal of Enterprise Technologies	10.15587/1729-4061.2016.65476	Grinchak, A., Davletkhanova, O., Mykolaichuk, Y.	2015	https://www.scopus.com/inward/record.uri?eid=2-s2.0-84994052092&doi=10.15587%2f1729-4061.2016.65476&partnerID=40&md5=8f2cd330a8366169f8e7a39db6ab4797	Journal Article	Scopus	EC2
Leveraging social networks for strategic success	International Journal of Business Communication	10.1177/2329488414560283	Eisenberg, E.M., Johnson, Z., Pieterson, W.	2015	https://www.scopus.com/inward/record.uri?eid=2-s2.0-85009464773&doi=10.1177%2f2329488414560283&partnerID=40&md5=b49a883a18fc0895e34b5f4b1ee347e3	Journal Article	Scopus	EC3
Composition challenges for sensor data visualization	ACM International Conference Proceeding Series	10.1145/2735386.2735927	Logre, I., Mosser, S., Riveill, M.	2015	https://www.scopus.com/inward/record.uri?eid=2-s2.0-84940476027&doi=10.1145%2f2735386.2735927&partnerID=40&md5=77351921355cebba9331e9e775be1823	Conference Paper	Scopus	EC3
Interactive tweaking of text analytics dashboards	Lecture Notes in Computer Science (including subseries Lecture Notes in Artificial Intelligence and Lecture Notes in Bioinformatics)	10.1007/978-3-319-16313-0_9	Nandi, A., Huang, Z., Cao, M., Elsner, M., Jiang, L., Parthasarathy, S., Venkatachalam, R.	2015	https://www.scopus.com/inward/record.uri?eid=2-s2.0-84924546229&doi=10.1007%2f978-3-319-16313-0_9&partnerID=40&md5=e03c075b2c5522232010b251a7eb72c2	Conference Paper	Scopus	EC3
Environmental changes and their influences on performance of a company by using eco-dashboard	Journal of Environmental Protection and Ecology		Capusneanu, S., Ivan, R., Topor, D.I., Oprea, D.-M., Muntean, A.	2015	https://www.scopus.com/inward/record.uri?eid=2-s2.0-84946717032&partnerID=40&md5=bf32a7ce1d35d25bfa82f6390cb5ed6d	Journal Article	Scopus	EC5
Implementing managerial innovations: Lessons from two case studies	British Journal of Health Care Management	10.12968/bjhc.2015.21.3.125	Bérard, E., Bonnier, C., Saulpic, O., Zarlowski, P.	2015	https://www.scopus.com/inward/record.uri?eid=2-s2.0-84925299453&doi=10.12968%2fbjhc.2015.21.3.125&partnerID=40&md5=6278fb9a29e887944261effe2759438e	Journal Article	Scopus	EC3
Process safety - A journey towards excellence	Society of Petroleum Engineers - Abu Dhabi International Petroleum Exhibition and Conference, ADIPEC 2015	10.2118/177562-ms	Khan, S.A.	2015	https://www.scopus.com/inward/record.uri?eid=2-s2.0-85088071286&doi=10.2118%2f177562-ms&partnerID=40&md5=e982f288085b1eb27cbfd1d4ca171415	Conference Paper	Scopus	EC5
Cloud business intelligence: Contemporary learning opportunities in MIS training	CEUR Workshop Proceedings		Ilieva, G., Yankova, T., Klisarova, S.	2015	https://www.scopus.com/inward/record.uri?eid=2-s2.0-84948683373&partnerID=40&md5=ba3985505fb07bc5a726049d5334d749	Conference Paper	Scopus	EC3
SQA-Profiles: Rule-based activity profiles for Continuous Integration environments	2015 IEEE 22nd International Conference on Software Analysis, Evolution, and Reengineering, SANER 2015 - Proceedings	10.1109/SANER.2015.7081840	Brandtner, M., Muller, S.C., Leitner, P., Gall, H.C.	2015	https://www.scopus.com/inward/record.uri?eid=2-s2.0-84928693765&doi=10.1109%2fSANER.2015.7081840&partnerID=40&md5=a5185986b72a623590a7c941757743d2	Conference Paper	Scopus	EC5
Imtech wins contract for third CMAL ferry	Naval Architect		[No author name available]	2015	https://www.scopus.com/inward/record.uri?eid=2-s2.0-84932620573&partnerID=40&md5=74810e23b65e479ec2bee9cb20001bbd	Note	Scopus	EC3
Attentional switch characteristics are correlated with the performance of simulated aviation task	Communications in Computer and Information Science	10.1007/978-3-319-21383-5_101	Du, F., Zhang, J., Dai, M.	2015	https://www.scopus.com/inward/record.uri?eid=2-s2.0-84945930281&doi=10.1007%2f978-3-319-21383-5_101&partnerID=40&md5=b17420ed770704690355e5b02427700d	Conference Paper	Scopus	EC5
Criminal justice system data analysis and visualization	2015 Systems and Information Engineering Design Symposium, SIEDS 2015	10.1109/SIEDS.2015.7116993	Riley, M., Harelson, D., Monte, M., Chong, M., O'Hern, M., Smith, M., White, K.P.	2015	https://www.scopus.com/inward/record.uri?eid=2-s2.0-84937555601&doi=10.1109%2fSIEDS.2015.7116993&partnerID=40&md5=1fed91663b1c625f4aff72e9bfcbdc70	Conference Paper	Scopus	EC5
Exploring student interactions: Learning analytics tools for student tracking	Lecture Notes in Computer Science (including subseries Lecture Notes in Artificial Intelligence and Lecture Notes in Bioinformatics)	10.1007/978-3-319-20609-7_6	Conde, M.Á., Hérnandez-García, Á., García-Peñalvo, F.J., Séin-Echaluce, M.L.	2015	https://www.scopus.com/inward/record.uri?eid=2-s2.0-84947080265&doi=10.1007%2f978-3-319-20609-7_6&partnerID=40&md5=605f83997d5f8677bc08e4632f33b306	Conference Paper	Scopus	EC5
Designing the content of a social e-learning dashboard: The study is based on novel key performance indicators	IC3K 2015 - Proceedings of the 7th International Joint Conference on Knowledge Discovery, Knowledge Engineering and Knowledge Management	10.5220/0005641500790089	Avogadro, P., Calegari, S., Dominoni, M.	2015	https://www.scopus.com/inward/record.uri?eid=2-s2.0-84960957288&doi=10.5220%2f0005641500790089&partnerID=40&md5=1a04e5f263b587cea6b62b4dabd18a18	Conference Paper	Scopus	EC5
A sustainable urban logistics dashboard from the perspective of a group of operational managers	Management Research Review	10.1108/MRR-11-2014-0260	Morana, J., Gonzalez-Feliu, J.	2015	https://www.scopus.com/inward/record.uri?eid=2-s2.0-84947058260&doi=10.1108%2fMRR-11-2014-0260&partnerID=40&md5=ec754d7e2b84d80cbb0207d00723912a	Journal Article	Scopus	EC5
Development of the learning analytics dashboard to support students’ learning performance	Journal of Universal Computer Science		Park, Y., Jo, I.-H.	2015	https://www.scopus.com/inward/record.uri?eid=2-s2.0-84933039245&partnerID=40&md5=555840a6c853cf053230214945750ff1	Journal Article	Scopus	EC5
Video bench lab demo: An open platform for video realistic streaming benchmarking	Proceedings of the 6th ACM Multimedia Systems Conference, MMSys 2015	10.1145/2713168.2723146	Pegus, P., Cecchet, E., Shenoy, P.	2015	https://www.scopus.com/inward/record.uri?eid=2-s2.0-84942549102&doi=10.1145%2f2713168.2723146&partnerID=40&md5=d54363a61bf410889daa43d2092f6755	Conference Paper	Scopus	EC3
Proteogenomics dashboard for the human proteome project	Journal of Proteome Research	10.1021/acs.jproteome.5b00466	Tabas-Madrid, D., Alves-Cruzeiro, J., Segura, V., Guruceaga, E., Vialas, V., Prieto, G., García, C., Corrales, F.J., Albar, J.P., Pascual-Montano, A.	2015	https://www.scopus.com/inward/record.uri?eid=2-s2.0-84941107978&doi=10.1021%2facs.jproteome.5b00466&partnerID=40&md5=690c4ff35977079888f0d4b38e8208dd	Journal Article	Scopus	EC5
Design of metrics for e-Word-of-Mouth evaluation from unstructured data for banking sector	Proceedings of the European Conference on Knowledge Management, ECKM		Šperková, L., Škola, P.	2015	https://www.scopus.com/inward/record.uri?eid=2-s2.0-85006753241&partnerID=40&md5=3f65cb87a7e966e557058e32dbbb6463	Conference Paper	Scopus	EC3
Using R to discover true web system performance	41st International IT Capacity and Performance Conference		Mao, B.	2015	https://www.scopus.com/inward/record.uri?eid=2-s2.0-84959441217&partnerID=40&md5=2eba30a348a4af4e862dda5820a4f3b8	Conference Paper	Scopus	EC5
Maintaining and improving Amtrak's Acela fleet with intelligent data	2015 Joint Rail Conference, JRC 2015	10.1115/JRC2015-5632	Ward, L.B., Byrne, D.P.	2015	https://www.scopus.com/inward/record.uri?eid=2-s2.0-84936791612&doi=10.1115%2fJRC2015-5632&partnerID=40&md5=c7c2b2bd2ff434b7e401284731651a7c	Conference Paper	Scopus	EC3
Video bench lab: An open platform for realistic benchmarking of streaming media workloads	Proceedings of the 6th ACM Multimedia Systems Conference, MMSys 2015	10.1145/2713168.2723145	Pegus, P., Cecchet, E., Shenoy, P.	2015	https://www.scopus.com/inward/record.uri?eid=2-s2.0-84942531903&doi=10.1145%2f2713168.2723145&partnerID=40&md5=d2fbe80b959e56f96304a228bcc51f2e	Conference Paper	Scopus	EC5
Designing a reporting tool for space mission simulations for use in elementary schools	2015 Systems and Information Engineering Design Symposium, SIEDS 2015	10.1109/SIEDS.2015.7116999	Ager, D., Davis, K., Savino, S.D., Lonkar, A., Bailey, R.	2015	https://www.scopus.com/inward/record.uri?eid=2-s2.0-84937604094&doi=10.1109%2fSIEDS.2015.7116999&partnerID=40&md5=72794e651cbadedb3914d91d0a91c787	Conference Paper	Scopus	EC3
Monitoring and inspection techniques for corrosion in oil and gas production	NACE - International Corrosion Conference Series		Hedges, B., Knox, T., Papavinasam, S., Sprague, K.	2015	https://www.scopus.com/inward/record.uri?eid=2-s2.0-84940482865&partnerID=40&md5=84d801dbb16cca991efe723d9631bc5b	Conference Paper	Scopus	EC5
Risks over objectiveness in building process	SpringerBriefs in Applied Sciences and Technology	10.1007/978-3-319-07449-8_4	[No author name available]	2015	https://www.scopus.com/inward/record.uri?eid=2-s2.0-84944447645&doi=10.1007%2f978-3-319-07449-8_4&partnerID=40&md5=4f766d59755c211680a1dad921691c40	Book Chapter	Scopus	EC3
Multi-level analysis of peace and conflict data in GDELT	ACM International Conference Proceeding Series	10.1145/2689746.2689750	Keertipati, S., Savarimuthu, B.T.R., Purvis, M., Purvis, M.	2014	https://www.scopus.com/inward/record.uri?eid=2-s2.0-84985940826&doi=10.1145%2f2689746.2689750&partnerID=40&md5=527b8bee7daaca91916892d6de43ac01	Conference Paper	Scopus	EC5
An offline framework for handling automatic passenger counting raw data	IEEE Transactions on Intelligent Transportation Systems	10.1109/TITS.2014.2315573	Barabino, B., Di Francesco, M., Mozzoni, S.	2014	https://www.scopus.com/inward/record.uri?eid=2-s2.0-84907142766&doi=10.1109%2fTITS.2014.2315573&partnerID=40&md5=68a8fe2ed80de365e4e24a99a75ae260	Journal Article	Scopus	EC3
A biodiversity indicators dashboard: Addressing challenges to monitoring progress towards the Aichi biodiversity targets using disaggregated global data	PLoS ONE	10.1371/journal.pone.0112046	Han, X., Smyth, R.L., Young, B.E., Brooks, T.M., De Lozada, A.S., Bubb, P., Butchart, S.H.M., Larsen, F.W., Hamilton, H., Hansen, M.C., Turner, W.R.	2014	https://www.scopus.com/inward/record.uri?eid=2-s2.0-84915757717&doi=10.1371%2fjournal.pone.0112046&partnerID=40&md5=7ccac9d2539317f5c265916f058c82b2	Journal Article	Scopus	EC3
Towards an adaptive QoS-driven monitoring of cloud SaaS	International Journal of Grid and Utility Computing	10.1504/IJGUC.2014.065391	Serhani, M.A., Atif, Y., Benharref, A.	2014	https://www.scopus.com/inward/record.uri?eid=2-s2.0-84908258256&doi=10.1504%2fIJGUC.2014.065391&partnerID=40&md5=1a15b1ad909835a5313fa32473212f70	Journal Article	Scopus	EC3
Process and productivity improvement in agile software development with process libraries: Case study	Agile Estimation Techniques and Innovative Approaches to Software Process Improvement	10.4018/978-1-4666-5182-1.ch001	Mitre, H.A., Bermon-Angarita, L.	2014	https://www.scopus.com/inward/record.uri?eid=2-s2.0-84945999706&doi=10.4018%2f978-1-4666-5182-1.ch001&partnerID=40&md5=aa9fba21b536bdaaacabedaae0fb93d8	Book Chapter	Scopus	EC3
A real time mission-critical business intelligence for development of mixture composition on aromatherapy product based on customer personality type	Proceedings - 2014 6th International Conference on Information Technology and Electrical Engineering: Leveraging Research and Technology Through University-Industry Collaboration, ICITEE 2014	10.1109/ICITEED.2014.7006990	Djatna, T., Dharma Yoga Santosa, I.B.	2014	https://www.scopus.com/inward/record.uri?eid=2-s2.0-84922774364&doi=10.1109%2fICITEED.2014.7006990&partnerID=40&md5=8bf84ce59b8555ce1960dd52fe6ee258	Conference Paper	Scopus	EC3
Ontology and hyper graph based dashboards in Data Warehousing Systems	Asian Journal of Information Technology	10.3923/ajit.2014.412.415	Gitanjali, J., Kuriakose, M., Kuruba, R.	2014	https://www.scopus.com/inward/record.uri?eid=2-s2.0-84904677214&doi=10.3923%2fajit.2014.412.415&partnerID=40&md5=4e7f30412e760c5dd53017da1f09f1dc	Journal Article	Scopus	EC3
Ontology and hyper graph based dashboards in data warehousing systems	International Journal of Engineering and Technology		Gitanjali, J., Ranichandra, C., Kuriakose, M., Kuruba, R.	2014	https://www.scopus.com/inward/record.uri?eid=2-s2.0-84921881673&partnerID=40&md5=15e7805b1812885597aaf2c546519ad1	Journal Article	Scopus	EC3
Dashboards for supporting organizational development: Principles for the design and development of public sector performance dashboards	ACM International Conference Proceeding Series	10.1145/2691195.2691224	Maheshwari, D., Janssen, M.	2014	https://www.scopus.com/inward/record.uri?eid=2-s2.0-84939142770&doi=10.1145%2f2691195.2691224&partnerID=40&md5=7b4dcf3e5f65fc24e3f184d471e62e19	Conference Paper	Scopus	EC3
Restructuring dynamically analytical dashboards based on usage profiles	Lecture Notes in Computer Science (including subseries Lecture Notes in Artificial Intelligence and Lecture Notes in Bioinformatics)	10.1007/978-3-319-08326-1_45	Belo, O., Rodrigues, P., Barros, R., Correia, H.	2014	https://www.scopus.com/inward/record.uri?eid=2-s2.0-84903643163&doi=10.1007%2f978-3-319-08326-1_45&partnerID=40&md5=d62d5dd01b873c66e9622e18eea05146	Conference Paper	Scopus	OK
A design protocol to develop radiology dashboards	Acta Informatica Medica	10.5455/aim.2014.22.341-346	Karami, M.	2014	https://www.scopus.com/inward/record.uri?eid=2-s2.0-84923640310&doi=10.5455%2faim.2014.22.341-346&partnerID=40&md5=f65f3721defa2a9542b30540a34007d6	Review	Scopus	EC5
Application of self-tuning High-fidelity dynamic simulation model for soft-sensing	Computer Aided Chemical Engineering	10.1016/B978-0-444-63433-7.50099-7	Chowdhary, A.R.	2014	https://www.scopus.com/inward/record.uri?eid=2-s2.0-84904349275&doi=10.1016%2fB978-0-444-63433-7.50099-7&partnerID=40&md5=0e130b69c77a67007320aec1f745af28	Book Chapter	Scopus	EC3
Design and evaluation of a widget-based dashboard for awareness support in Research Networks	Interactive Learning Environments	10.1080/10494820.2012.707126	Reinhardt, W., Mletzko, C., Drachsler, H., Sloep, P.B.	2014	https://www.scopus.com/inward/record.uri?eid=2-s2.0-84907528376&doi=10.1080%2f10494820.2012.707126&partnerID=40&md5=3ca42954104811c3b9d9153ab2d058a3	Journal Article	Scopus	EC3
Managerial tools for performance evaluation: III. Management by exceptions and the dashboard	Quality - Access to Success		Verboncu, I., Vrîncuţ, M.	2014	https://www.scopus.com/inward/record.uri?eid=2-s2.0-84918531278&partnerID=40&md5=5861bfa440e1d7efec560f3a17943311	Journal Article	Scopus	EC5
Do distracting dashboards matter? Evidence from an eye tracking study	Lecture Notes in Business Information Processing	10.1007/978-3-319-11373-9_6	Bera, P.	2014	https://www.scopus.com/inward/record.uri?eid=2-s2.0-84921953923&doi=10.1007%2f978-3-319-11373-9_6&partnerID=40&md5=fab9c2ea0911e18f3beaa321bb5702ec	Journal Article	Scopus	EC3
Workflows in a dashboard: A new generation of usability	Proceedings of WORKS 2014: The 9th Workshop on Workflows in Support of Large-Scale Science - held in conjunction with SC 2014: The International Conference for High Performance Computing, Networking, Storage and Analysis	10.1109/WORKS.2014.6	Gesing, S., Atkinson, M., Filgueira, R., Taylor, I., Jones, A., Stankovski, V., Liew, C.S., Spinuso, A., Terstyanszky, G., Kacsuk, P.	2014	https://www.scopus.com/inward/record.uri?eid=2-s2.0-84988223716&doi=10.1109%2fWORKS.2014.6&partnerID=40&md5=d1e8573893e1ae9b4147b42a75f1fd13	Conference Paper	Scopus	EC3
A meta-heuristically optimized fuzzy approach towards multi-metric security risk assessment in heterogeneous system of systems	PECCS 2014 - Proceedings of the 4th International Conference on Pervasive and Embedded Computing and Communication Systems	10.5220/0004876802310236	Eguia, I., Del Ser, J.	2014	https://www.scopus.com/inward/record.uri?eid=2-s2.0-84906892366&doi=10.5220%2f0004876802310236&partnerID=40&md5=6ef2eacf6e5e16325bba41162c64fc9f	Conference Paper	Scopus	EC3
As if by magic. the dashboard appeared - Building useful Business Service Capacity reports	40th International Conference on Performance and Capacity 2014 by CMG		Johnson, A.	2014	https://www.scopus.com/inward/record.uri?eid=2-s2.0-85067730645&partnerID=40&md5=3c136b0f9f9162729452ba33e12d24b5	Conference Paper	Scopus	EC3
Research on the algorithm of automatic detection of bus dashboard pointer based on CM-hough transforms	Key Engineering Materials	10.4028/www.scientific.net/KEM.621.663	Ma, P., Guo, R.	2014	https://www.scopus.com/inward/record.uri?eid=2-s2.0-84906280525&doi=10.4028%2fwww.scientific.net%2fKEM.621.663&partnerID=40&md5=4ca5f7ad8540f36e6263b34bf3c16d92	Journal Article	Scopus	EC5
Research on BPM-BI framework	BioTechnology: An Indian Journal		Xin, T., Wei, D.	2014	https://www.scopus.com/inward/record.uri?eid=2-s2.0-84920871242&partnerID=40&md5=7fe37785dc79356b9789530242fa0bf4	Journal Article	Scopus	EC3
Privacy implications of online consumer-activity data: An empirical study	CEUR Workshop Proceedings		Thomas, K.	2014	https://www.scopus.com/inward/record.uri?eid=2-s2.0-84919623118&partnerID=40&md5=d6af212f31b01463328645d9520c2a3a	Conference Paper	Scopus	EC5
A hierarchic sustainability dashboard to evaluate logistics pooling	ILS 2014 - 5th International Conference on Information Systems, Logistics and Supply Chain		Morana, J., Gonzalez-Feliu, J.	2014	https://www.scopus.com/inward/record.uri?eid=2-s2.0-84983130756&partnerID=40&md5=a6fe06f79b27d2ea7dc3c7c33888da69	Conference Paper	Scopus	EC3
Supporting water managers making effective decisions by using HydroNET	Hydrology and Water Resources Symposium 2014, HWRS 2014 - Conference Proceedings		Reichard, L., Lobbrecht, A., Clark, S., Catalano, C., Tate, B., Cox, D.	2014	https://www.scopus.com/inward/record.uri?eid=2-s2.0-84925068587&partnerID=40&md5=c657f76a7265d795ee66e9fd9a4f33ec	Conference Paper	Scopus	EC3
A decision-support system for the design and management of warehousing systems	Computers in Industry	10.1016/j.compind.2013.08.007	Accorsi, R., Manzini, R., Maranesi, F.	2014	https://www.scopus.com/inward/record.uri?eid=2-s2.0-84888014209&doi=10.1016%2fj.compind.2013.08.007&partnerID=40&md5=12b65b0e8f2e0d61fe32b6b2924f1240	Journal Article	Scopus	EC5
Analysis Quality Index - What confidence do you have in your risk analysis?	PHM 2014 - Proceedings of the Annual Conference of the Prognostics and Health Management Society 2014		Salhi, L., Stecki, J., Stecki, C.	2014	https://www.scopus.com/inward/record.uri?eid=2-s2.0-84920540664&partnerID=40&md5=81906f7bbb0a298d275d3cf6bd5ddf9d	Conference Paper	Scopus	EC3
Fronting integrated scientific web applications: Design features and benefits for regulatory environments	Proceedings - 7th International Congress on Environmental Modelling and Software: Bold Visions for Environmental Modeling, iEMSs 2014		Flaishans, J., Hong, T., Snyder, M., Pascale, C., Purucker, S.T.	2014	https://www.scopus.com/inward/record.uri?eid=2-s2.0-84911908204&partnerID=40&md5=8f65b24856db6d426ba2bf8d61bd314a	Conference Paper	Scopus	EC3
A game-based approach to understand human factors in supply chains and quality management	Procedia CIRP	10.1016/j.procir.2014.05.033	Stiller, S., Falk, B., Philipsen, R., Brauner, P., Schmitt, R., Ziefle, M.	2014	https://www.scopus.com/inward/record.uri?eid=2-s2.0-84924757225&doi=10.1016%2fj.procir.2014.05.033&partnerID=40&md5=efeb86910dfe8dbf4c069f285e69c105	Conference Paper	Scopus	EC3
Assessing technical performance in differential gene expression experiments with external spike-in RNA control ratio mixtures	Nature Communications	10.1038/ncomms6125	Munro, S.A., Lund, S.P., Pine, P.S., Binder, H., Clevert, D.-A., Conesa, A., Dopazo, J., Fasold, M., Hochreiter, S., Hong, H., Jafari, N., Kreil, D.P., Łabaj, P.P., Li, S., Liao, Y., Lin, S.M., Meehan, J., Mason, C.E., Santoyo-Lopez, J., Setterquist, R.A., Shi, L., Shi, W., Smyth, G.K., Stralis-Pavese, N., Su, Z., Tong, W., Wang, C., Wang, J., Xu, J., Ye, Z., Yang, Y., Yu, Y., Salit, M.	2014	https://www.scopus.com/inward/record.uri?eid=2-s2.0-84923358731&doi=10.1038%2fncomms6125&partnerID=40&md5=691ddade5fcb6487624cfb5a69abefab	Journal Article	Scopus	EC3
Mitigating nutrient loss from pastoral farmland in the Rotorua lakes district of New Zealand	21st Century Watershed Technology Conference and Workshop 2014: Improving Water Quality and the Environment		Paterson, J., Clarke, D., Hamilton, D., Cairns, T.M., Van Reenen, E.H., Brocksopp, A.	2014	https://www.scopus.com/inward/record.uri?eid=2-s2.0-85048423495&partnerID=40&md5=c372510c8284f44ec78b380e7ab8cf7a	Conference Paper	Scopus	EC3
Mobile device visualization of cloud generated terrain viewsheds	ASPRS 2014 Annual Conference: Geospatial Power in Our Pockets, Co-Located with Joint Agency Commercial Imagery Evaluation Workshop, JACIE 2014		Mangold, C.	2014	https://www.scopus.com/inward/record.uri?eid=2-s2.0-84903977553&partnerID=40&md5=78345f35c0ac8c91873c58119c240f6d	Conference Paper	Scopus	EC3
Towards a centralized Grid speedometer	Journal of Physics: Conference Series	10.1088/1742-6596/513/3/032028	Dzhunov, I., Andreeva, J., Fajardo, E., Gutsche, O., Luyckx, S., Saiz, P.	2014	https://www.scopus.com/inward/record.uri?eid=2-s2.0-84903469131&doi=10.1088%2f1742-6596%2f513%2f3%2f032028&partnerID=40&md5=b87b3caa2f05fb7f3f6f60746663dcce	Conference Paper	Scopus	EC5
A technology probe of wearable in-home computer-assisted physical therapy	Conference on Human Factors in Computing Systems - Proceedings	10.1145/2556288.2557416	Huang, K., Sparto, P.J., Kiesler, S., Smailagic, A., Mankoff, J., Siewiorek, D.	2014	https://www.scopus.com/inward/record.uri?eid=2-s2.0-84900456395&doi=10.1145%2f2556288.2557416&partnerID=40&md5=8d40a37cb4b4395dd8a78b75bf6af3d2	Conference Paper	Scopus	EC3
Towards a monitoring framework for cloud services	Proceedings - 2014 International Conference on Computational Science and Computational Intelligence, CSCI 2014	10.1109/CSCI.2014.110	Alodib, M.	2014	https://www.scopus.com/inward/record.uri?eid=2-s2.0-84902682259&doi=10.1109%2fCSCI.2014.110&partnerID=40&md5=e720a7d930a0824617af47d4d72700cc	Conference Paper	Scopus	EC5
Building sustainable supply chains in the Textile, Clothing and Leather Sectors	Proceedings of the Summer School Francesco Turco		Coppola, G., Bandinelli, R., Ciarapica, F.E., Dotti, S., Gaiardelli, P., Resta, B., Rinaldi, R.	2014	https://www.scopus.com/inward/record.uri?eid=2-s2.0-84982815549&partnerID=40&md5=1597bf46c2ab39f42173ecf84b75aa86	Conference Paper	Scopus	EC3
Cloud-based auction tower for perishable supply chain trading	Procedia CIRP	10.1016/j.procir.2014.10.046	Cheng, M., Luo, H., Zhong, R.Y., Lan, S., Huang, G.Q.	2014	https://www.scopus.com/inward/record.uri?eid=2-s2.0-84923294368&doi=10.1016%2fj.procir.2014.10.046&partnerID=40&md5=851d321c838f2d6c99fffd38d5bb39d3	Conference Paper	Scopus	EC5
ETaal - ETransaction Aggregation and Analysis Layer	ACM International Conference Proceeding Series	10.1145/2691195.2691248	Dash, S.S., Sethi, I.P.S., Gupta, O.P.	2014	https://www.scopus.com/inward/record.uri?eid=2-s2.0-84939175307&doi=10.1145%2f2691195.2691248&partnerID=40&md5=33d01d0b095eac5add267ce37940fadb	Conference Paper	Scopus	EC3
125 Cases of new social design houses compared	International Journal for Housing Science and Its Applications		Bolognesi, C., Mazzoleni, P.	2014	https://www.scopus.com/inward/record.uri?eid=2-s2.0-84908215256&partnerID=40&md5=7d51614258ef4e197fc28edee48c21f3	Journal Article	Scopus	EC5
Evaluating dual performance measures on information dashboards: Effects of anchoring and presentation format	Journal of Information Systems	10.2308/isys-50556	Van Der Heijden, H.	2013	https://www.scopus.com/inward/record.uri?eid=2-s2.0-84889852847&doi=10.2308%2fisys-50556&partnerID=40&md5=10a6f63569661d9c36657d9e2e35c4e3	Journal Article	Scopus	EC3
Semantic-guided communication and composition in a widget/dashboard environment	Lecture Notes in Computer Science (including subseries Lecture Notes in Artificial Intelligence and Lecture Notes in Bioinformatics)	10.1007/978-3-319-04244-2_3	Wehner, P., Krüger, R.	2013	https://www.scopus.com/inward/record.uri?eid=2-s2.0-84893741676&doi=10.1007%2f978-3-319-04244-2_3&partnerID=40&md5=742c48c17c037f5e7fc842de9f871145	Conference Paper	Scopus	EC3
Faceted search in business intelligence on the cloud	Proceedings - 2013 IEEE International Conference on Green Computing and Communications and IEEE Internet of Things and IEEE Cyber, Physical and Social Computing, GreenCom-iThings-CPSCom 2013	10.1109/GreenCom-iThings-CPSCom.2013.148	Al-Aqrabi, H., Liu, L., Hill, R., Cui, L.	2013	https://www.scopus.com/inward/record.uri?eid=2-s2.0-84893445299&doi=10.1109%2fGreenCom-iThings-CPSCom.2013.148&partnerID=40&md5=ccf1b3ed8df190588516425f2f49344a	Conference Paper	Scopus	EC3
Enhancing reservoir understanding by utilizing business intelligence in history match quality check	Society of Petroleum Engineers - SPE Reservoir Characterisation and Simulation Conference and Exhibition, RCSC 2013: New Approaches in Characterisation andModelling of Complex Reservoirs		Al-Zahrani, T., Al-Ghamdi, T., Al-Qarni, S., Al-Tiban, A., Al-Harbi, B.	2013	https://www.scopus.com/inward/record.uri?eid=2-s2.0-84894175492&partnerID=40&md5=ab68e5ae5769e08a95871b4b46699b97	Conference Paper	Scopus	EC3
Data mart with lean six sigma concept for performance level assessment in knowledge management framework	Proceedings of the European Conference on Knowledge Management, ECKM		Sahno, J., Shevtshenko, E., Karaulova, T.	2013	https://www.scopus.com/inward/record.uri?eid=2-s2.0-84893719807&partnerID=40&md5=c146e6469f22d0c70c33b355c4095bef	Conference Paper	Scopus	EC5
Business intelligence admission to hospital emergency [Admissão da business intelligence às urgências hospitalares]	Iberian Conference on Information Systems and Technologies, CISTI		Barrento, M., De Castro Neto, M., Caiado, J.C.	2013	https://www.scopus.com/inward/record.uri?eid=2-s2.0-84887970056&partnerID=40&md5=1899f8bb5b4e1deb743d7ca5c536c842	Conference Paper	Scopus	EC3
Digital signage based building energy management system: Solution concept	World Applied Sciences Journal	10.5829/idosi.wasj.2013.24.itmies.80037	Tyukov, A., Ushakov, A., Shcherbakov, M., Brebels, A., Kamaev, V.	2013	https://www.scopus.com/inward/record.uri?eid=2-s2.0-84887759210&doi=10.5829%2fidosi.wasj.2013.24.itmies.80037&partnerID=40&md5=0c08c0ebc10f11acd7b7584128a50c01	Journal Article	Scopus	EC3
Integration of lighting performance indicators into a dashboard for daylighting assessments	Proceedings of BS 2013: 13th Conference of the International Building Performance Simulation Association		Piderit, B., Besser, D.	2013	https://www.scopus.com/inward/record.uri?eid=2-s2.0-84886713126&partnerID=40&md5=04873380b598d2bae134f0c70eae5266	Conference Paper	Scopus	EC3
Using models to provide predicted ranges for building-human interfaces	Proceedings of BS 2013: 13th Conference of the International Building Performance Simulation Association		Long, N., Scheib, J., Pless, S., Schott, M.	2013	https://www.scopus.com/inward/record.uri?eid=2-s2.0-84886650136&partnerID=40&md5=12430c07a028c6f94234d5be745654e1	Conference Paper	Scopus	EC3
A life cycle communication and education platform	Proceedings of the American Gas Association, Operating Section		[No author name available]	2013	https://www.scopus.com/inward/record.uri?eid=2-s2.0-84885215066&partnerID=40&md5=9d8ca89071c492d4d13b679cbaec4b6c	Conference Paper	Scopus	EC3
Sustainable Enterprise Excellence: Towards a framework for holistic data-analytics	Corporate Governance (Bingley)	10.1108/CG-06-2013-0073	Edgeman, R.	2013	https://www.scopus.com/inward/record.uri?eid=2-s2.0-84885041805&doi=10.1108%2fCG-06-2013-0073&partnerID=40&md5=cd75bb7dda77e511bdf9c8937e47529e	Journal Article	Scopus	EC3
Embedded librarianship: A high school case study	K-12 Education: Concepts, Methodologies, Tools, and Applications	10.4018/978-1-4666-4502-8.ch089	Hamilton, B.J.	2013	https://www.scopus.com/inward/record.uri?eid=2-s2.0-84944893916&doi=10.4018%2f978-1-4666-4502-8.ch089&partnerID=40&md5=29c28297af98f86038aae03ae9a4d346	Book Chapter	Scopus	EC3
Interactive software maps for web-based source code analysis	Proceedings - Web3D 2013: 18th International Conference on 3D Web Technology	10.1145/2466533.2466550	Limberger, D., Wasty, B., Trümper, J., Döllner, J.	2013	https://www.scopus.com/inward/record.uri?eid=2-s2.0-84883129675&doi=10.1145%2f2466533.2466550&partnerID=40&md5=d99f11b1afdc86c795db01274f17facd	Conference Paper	Scopus	EC5
Data mining meets the needs of disaster information management	IEEE Transactions on Human-Machine Systems	10.1109/THMS.2013.2281762	Zheng, L., Shen, C., Tang, L., Zeng, C., Li, T., Luis, S., Chen, S.-C.	2013	https://www.scopus.com/inward/record.uri?eid=2-s2.0-84893039210&doi=10.1109%2fTHMS.2013.2281762&partnerID=40&md5=59a2d6362b5f414dedd5e0dcbe57017f	Journal Article	Scopus	EC5
Introducing an acute gynaecology dashboard as a new clinical governance tool	Clinical Governance	10.1108/CGIJ-10-2012-0036	Guha, S., Hoo, W.P., Bottomley, C.	2013	https://www.scopus.com/inward/record.uri?eid=2-s2.0-84881499003&doi=10.1108%2fCGIJ-10-2012-0036&partnerID=40&md5=8d08ac47855de6c3baf88f9aec236cc4	Journal Article	Scopus	EC5
Usability of performance dashboards, usefulness of operational and tactical support, and quality of strategic support: A research framework	Lecture Notes in Computer Science (including subseries Lecture Notes in Artificial Intelligence and Lecture Notes in Bioinformatics)	10.1007/978-3-642-39215-3_14	Lea, B.-R., Nah, F.F.-H.	2013	https://www.scopus.com/inward/record.uri?eid=2-s2.0-84880910363&doi=10.1007%2f978-3-642-39215-3_14&partnerID=40&md5=3c551838a0553d33afa216cad9cbd7f8	Conference Paper	Scopus	EC5
Agri-food cooperatives and strategic improve in a rural development: Qualitative analysis in Castilla-La Mancha [Cooperativas agroalimentarias e impacto de su estrategia en el desarrollo rural: Análisis cualitativo en Castilla-La Mancha]	REVESCO Revista de Estudios Cooperativos	10.5209/rev-REVE.2013.v111.426750	Ruiz Guerra, I., Martín López, V.M.	2013	https://www.scopus.com/inward/record.uri?eid=2-s2.0-84880909511&doi=10.5209%2frev-REVE.2013.v111.426750&partnerID=40&md5=8ff148cfc8c17919285aa4d07bfe057e	Journal Article	Scopus	EC3
Enhancing organizational sensemaking: An examination of the interactive effects of sales capabilities and marketing dashboards	Industrial Marketing Management	10.1016/j.indmarman.2013.02.017	Krush, M.T., Agnihotri, R., Trainor, K.J., Nowlin, E.L.	2013	https://www.scopus.com/inward/record.uri?eid=2-s2.0-84884159261&doi=10.1016%2fj.indmarman.2013.02.017&partnerID=40&md5=2cbe8871719c77b413160f3d0392bfc4	Journal Article	Scopus	EC5
Q&amp;A: Stephen wolfram on personal analytics	Technology Review		[No author name available]	2013	https://www.scopus.com/inward/record.uri?eid=2-s2.0-84879812955&partnerID=40&md5=404749cea675c2eac0df75802becb7e8	Journal Article	Scopus	EC3
A dashboard to analysis and synthesis of dimensionality reduction methods in remote sensing	International Journal of Engineering and Technology		Sarhrouni, E., Hammouch, A., Aboutajdine, D.	2013	https://www.scopus.com/inward/record.uri?eid=2-s2.0-84880952006&partnerID=40&md5=a0b9ee2d6f3dbd8139dcabd379d72875	Journal Article	Scopus	EC5
A customisable dashboard display for environmental performance visualisations	Lecture Notes in Computer Science (including subseries Lecture Notes in Artificial Intelligence and Lecture Notes in Bioinformatics)	10.1007/978-3-642-37157-8_8	Filonik, D., Medland, R., Foth, M., Rittenbruch, M.	2013	https://www.scopus.com/inward/record.uri?eid=2-s2.0-84875657960&doi=10.1007%2f978-3-642-37157-8_8&partnerID=40&md5=4257c89c1fb86ce90af5afe448d66a49	Conference Paper	Scopus	EC5
Transportation performances measures and metrics: Overall Transportation Effectiveness (OTE): A framework, prototype and case study	Proceedings of the Annual Hawaii International Conference on System Sciences	10.1109/HICSS.2013.575	Dalmolen, S., Moonen, H., Iankoulova, I., Van Hillegersberg, J.	2013	https://www.scopus.com/inward/record.uri?eid=2-s2.0-84875507960&doi=10.1109%2fHICSS.2013.575&partnerID=40&md5=7139b875f095b127a222ebbd0d50b13f	Conference Paper	Scopus	EC5
An ISA-95-based manufacturing intelligence system in support of lean initiatives	International Journal of Advanced Manufacturing Technology	10.1007/s00170-012-4223-z	Unver, H.O.	2013	https://www.scopus.com/inward/record.uri?eid=2-s2.0-84860902981&doi=10.1007%2fs00170-012-4223-z&partnerID=40&md5=e160cc5940a2606ea9947a99c72940a6	Journal Article	Scopus	EC3
Towards better measurement of household food security: Harmonizing indicators and the role of household surveys	Global Food Security	10.1016/j.gfs.2012.11.006	Carletto, C., Zezza, A., Banerjee, R.	2013	https://www.scopus.com/inward/record.uri?eid=2-s2.0-84875219572&doi=10.1016%2fj.gfs.2012.11.006&partnerID=40&md5=e47e92466f9974aa3a176c7242495e9c	Review	Scopus	EC3
Dashboard - tool for monitoring and control the performances within industrial entities	Metalurgia International		Man, M., Boca, L.-S., Mǎcriş, M.	2013	https://www.scopus.com/inward/record.uri?eid=2-s2.0-84872480481&partnerID=40&md5=3d01e9063e0c1f19791edbc6296b425a	Journal Article	Scopus	EC3
Exploiting DB2 10 features with IBM infosphere optim tools: Part 2	IBM Data Management Magazine		Bui, T., Scanlon, M.	2013	https://www.scopus.com/inward/record.uri?eid=2-s2.0-84894441521&partnerID=40&md5=519f22d00cc527565cc260041ac66644	Journal Article	Scopus	EC5
Improving awareness and reflection through collaborative, interactive visualizations of badges	CEUR Workshop Proceedings		Charleer, S., Klerkx, J., Santos, J.L., Duval, E.	2013	https://www.scopus.com/inward/record.uri?eid=2-s2.0-84922756687&partnerID=40&md5=c507aeaf3b8ef8b26167465301d8bb74	Conference Paper	Scopus	EC5
Decision making, dashboard displays, and human performance in service systems	International Journal of Information Systems in the Service Sector	10.4018/ijisss.2013100103	Moundalexis, M.L., Nag, B.N.	2013	https://www.scopus.com/inward/record.uri?eid=2-s2.0-84903125566&doi=10.4018%2fijisss.2013100103&partnerID=40&md5=a493e97ac1469376c7881db7a29e712f	Journal Article	Scopus	EC3
A performance dashboard for a logistics service company in the fast fashion industry	Proceedings of the Summer School Francesco Turco		Cagliano, A.C., Mangano, G., Mustafa, M.S., Rafele, C.	2013	https://www.scopus.com/inward/record.uri?eid=2-s2.0-84982871963&partnerID=40&md5=53e448c2373e385efd9f989cc8db575f	Conference Paper	Scopus	EC5
HyDash: A dashboard for real-time business intelligence based on the HyPer main memory database system	Lecture Notes in Informatics (LNI), Proceedings - Series of the Gesellschaft fur Informatik (GI)		Steinkamp, M., Mühlbauer, T.	2013	https://www.scopus.com/inward/record.uri?eid=2-s2.0-84922726734&partnerID=40&md5=44cc7fffc459650feef8e6031906540e	Conference Paper	Scopus	EC3
Performance measurement of organisations: A review of balanced scorecard technique	International Journal of Business Performance Management	10.1504/IJBPM.2013.052940	Umayal Karpagam, P.L., Suganthi, L.	2013	https://www.scopus.com/inward/record.uri?eid=2-s2.0-84875980790&doi=10.1504%2fIJBPM.2013.052940&partnerID=40&md5=1ef764aa0d6d410fb297e69fd171864a	Review	Scopus	EC5
Comparative analysis of engine generator performance using diesel oil and biodiesels available in Paraná State, Brazil	Renewable and Sustainable Energy Reviews	10.1016/j.rser.2012.09.037	Da Silva, M.J., Melegari De Souza, S.N., Inácio Chaves, L., Aparecido Rosa, H., Secco, D., Ferreira Santos, R., Aparecido Baricatti, R., Camargo Nogueira, C.E.	2013	https://www.scopus.com/inward/record.uri?eid=2-s2.0-84867801477&doi=10.1016%2fj.rser.2012.09.037&partnerID=40&md5=d2431eff794c1c7dbb30850b458e8b17	Review	Scopus	EC5
YinzCam: Experiences with In-Venue Mobile Video and Replays	27th Large Installation System Administration Conference, LISA 2013		Mickulicz, N.D., Narasimhan, P., Gandhi, R.	2013	https://www.scopus.com/inward/record.uri?eid=2-s2.0-84963567012&partnerID=40&md5=d40523cf8bdf1ffb97c664da4bcc57a0	Conference Paper	Scopus	EC5
Concept for context-aware manufacturing dashboard applications	IFAC Proceedings Volumes (IFAC-PapersOnline)	10.3182/20130619-3-RU-3018.00103	Nadoveza, D., Kiritsis, D.	2013	https://www.scopus.com/inward/record.uri?eid=2-s2.0-84884300970&doi=10.3182%2f20130619-3-RU-3018.00103&partnerID=40&md5=5092aa038292847e9b3682aa2971808f	Conference Paper	Scopus	EC3
Resilience quantification and its application to a residential building subject to hurricane winds	International Journal of Disaster Risk Science	10.1007/s13753-013-0012-z	Tokgoz, B.E., Gheorghe, A.V.	2013	https://www.scopus.com/inward/record.uri?eid=2-s2.0-84919596781&doi=10.1007%2fs13753-013-0012-z&partnerID=40&md5=b927921bef1127bf5406b614e05cc4b5	Journal Article	Scopus	EC3
Tracking performance degradation in a debutaniser column	Petroleum Technology Quarterly		Abdulal, A.L.I., Ramaseshan, V., Gustas III, S., Orenstein, H., Kurdi, M., Gaskov, A.	2013	https://www.scopus.com/inward/record.uri?eid=2-s2.0-84872394877&partnerID=40&md5=e9e477acf21352326185d776550ab574	Journal Article	Scopus	EC5
Process innovation: Redesigning an enterprise backbone system	Lecture Notes in Business Information Processing	10.1007/978-3-642-36611-6_1	Van Den Bergh, J., Viaene, S.	2013	https://www.scopus.com/inward/record.uri?eid=2-s2.0-84876022445&doi=10.1007%2f978-3-642-36611-6_1&partnerID=40&md5=034a9469ad40e7ed5e0c4173294f4142	Conference Paper	Scopus	EC5
REDD+ emissions estimation and reporting: Dealing with uncertainty	Environmental Research Letters	10.1088/1748-9326/8/3/034009	Pelletier, J., Martin, D., Potvin, C.	2013	https://www.scopus.com/inward/record.uri?eid=2-s2.0-84885627533&doi=10.1088%2f1748-9326%2f8%2f3%2f034009&partnerID=40&md5=a59fa615699ba6b6181ac2e8aa13cc78	Journal Article	Scopus	EC5
Process monitoring in intervention research: A ‘dashboard’ with six dimensions	Salutogenic Organizations and Change: The Concepts Behind Organizational Health Intervention Research	10.1007/978-94-007-6470-5_14	Randall, R.	2013	https://www.scopus.com/inward/record.uri?eid=2-s2.0-84944630718&doi=10.1007%2f978-94-007-6470-5_14&partnerID=40&md5=74eeb0b6f066b778a40dedbeb489db3c	Book Chapter	Scopus	EC5
Revision of sediment quality triad indicators in Puget Sound (Washington, USA): I. a Sediment Chemistry Index and targets for mixtures of toxicants	Integrated Environmental Assessment and Management	10.1002/ieam.1309	Long, E.R., Dutch, M., Partridge, V., Weakland, S., Welch, K.	2013	https://www.scopus.com/inward/record.uri?eid=2-s2.0-84878391291&doi=10.1002%2fieam.1309&partnerID=40&md5=a7a3f1d9b08d2ab328e5d2afdd3a47d2	Journal Article	Scopus	EC5
Measurement and benchmarking foundations: Providing support to organizations in their development and growth using dashboards	Government Information Quarterly	10.1016/j.giq.2012.11.002	Maheshwari, D., Janssen, M.	2013	https://www.scopus.com/inward/record.uri?eid=2-s2.0-84873060658&doi=10.1016%2fj.giq.2012.11.002&partnerID=40&md5=27964ce309ecb2afdbc0270b96de691f	Journal Article	Scopus	EC3
Thriving in drought with Subsurface Drip Irrigation (SDI): Case studies and tools	American Society of Agricultural and Biological Engineers Annual International Meeting 2013, ASABE 2013		Bisconer, I., Bergquist, R.	2013	https://www.scopus.com/inward/record.uri?eid=2-s2.0-84881633475&partnerID=40&md5=b449177e15ba2b071c7c7581102927bd	Conference Paper	Scopus	EC5
Waits - An IT structure for environmental information via open knowledge, dynamic dashborads and Social Web Of Things	Proceedings of the IADIS International Conference WWW/Internet 2013, ICWI 2013		Peres, A., Miletto, E.M., Kapusta, S., Ojeda, T., Lacasse, A., Gagnon, J.	2013	https://www.scopus.com/inward/record.uri?eid=2-s2.0-84945922626&partnerID=40&md5=c208498c157a930aff4402409a29db3c	Conference Paper	Scopus	EC5
An IEEE 1588 performance testing dashboard for power industry requirements	Performance Metrics for Intelligent Systems (PerMIS) Workshop	10.1145/2393091.2393131	Amelot, J., Fletcher, J., Li-Baboud, Y.-S., Anand, D., Vasseur, C., Moyne, J.	2012	https://www.scopus.com/inward/record.uri?eid=2-s2.0-84870597860&doi=10.1145%2f2393091.2393131&partnerID=40&md5=d5d7f45d7288a4fdff40126d34f9ab02	Conference Paper	Scopus	EC5
Power plant efficiency reporting and online auditing system for carbon pollution	IEEE Power and Energy Society General Meeting	10.1109/PESGM.2012.6344776	Plant, N., Cabrero, E., Saha, T.K.	2012	https://www.scopus.com/inward/record.uri?eid=2-s2.0-84870589172&doi=10.1109%2fPESGM.2012.6344776&partnerID=40&md5=1306f8f4cc0f7f1dc280b0319cbc946f	Conference Paper	Scopus	EC5
Performance dashboard for lecturers in university teaching [Performance Dashboard für Dozenten in der universitären Lehre]	Multikonferenz Wirtschaftsinformatik 2012 - Tagungsband der MKWI 2012		Lehmann, K., Thillainathan, N., Bitzer, P., Leimeister, J.M.	2012	https://www.scopus.com/inward/record.uri?eid=2-s2.0-84879872175&partnerID=40&md5=789b63ab77b909f3e78bf1f5cf188ea7	Conference Paper	Scopus	EC5
Experiment archive, analysis, and visualization at the National Ignition Facility	Fusion Engineering and Design	10.1016/j.fusengdes.2012.07.009	Hutton, M.S., Azevedo, S., Beeler, R., Bettenhausen, R., Bond, E., Casey, A., Liebman, J., Marsh, A., Pannell, T., Warrick, A.	2012	https://www.scopus.com/inward/record.uri?eid=2-s2.0-84870754418&doi=10.1016%2fj.fusengdes.2012.07.009&partnerID=40&md5=44708740418b3ba3b1d9ac807cf237a3	Journal Article	Scopus	EC5
Mapping queries to visualizations: Advanced database topics and practice for business intelligence students	18th Americas Conference on Information Systems 2012, AMCIS 2012		Mitri, M.	2012	https://www.scopus.com/inward/record.uri?eid=2-s2.0-84877879843&partnerID=40&md5=5ab846f9bf6b7ae2ed305a713e92a1f3	Conference Paper	Scopus	EC3
Creation of indicators determining the work of high-tech business practitioners: Validity, reliability, and negotiation revisited	Managing Dynamic Technology-Oriented Businesses: High Tech Organizations and Workplaces	10.4018/978-1-4666-1836-7.ch005	Hepsø, I.L., Hepsø, V.	2012	https://www.scopus.com/inward/record.uri?eid=2-s2.0-84898127481&doi=10.4018%2f978-1-4666-1836-7.ch005&partnerID=40&md5=63e05417d1b45f8684dbe56c3766cd71	Book Chapter	Scopus	EC3
A Semantic Dashboard Description Language for a Process-oriented Dashboard Design Methodology	CEUR Workshop Proceedings		Kintz, M.	2012	https://www.scopus.com/inward/record.uri?eid=2-s2.0-84893177169&partnerID=40&md5=d9dae42e36d80e55486390a8b841158c	Conference Paper	Scopus	OK
Dashboard by-example: A hypergraph-based approach to on-demand data warehousing systems	Conference Proceedings - IEEE International Conference on Systems, Man and Cybernetics	10.1109/ICSMC.2012.6378008	Hoang, D.T.A., Nguyen, T.B., Tjoa, A.M.	2012	https://www.scopus.com/inward/record.uri?eid=2-s2.0-84872402339&doi=10.1109%2fICSMC.2012.6378008&partnerID=40&md5=1209ecb65f6c04f9ff82ad51e8094717	Conference Paper	Scopus	EC5
Mobile applications development for upstream solutions	Proceedings - SPE Annual Technical Conference and Exhibition		Al-Naim, H.A., Al-Qurtas, A., Awan, M., Rihabe, S., Ibrahim, M., Madani, H., Malik, P.	2012	https://www.scopus.com/inward/record.uri?eid=2-s2.0-84874094380&partnerID=40&md5=04f8d3ac0d768317da93d1f7071d4b45	Conference Paper	Scopus	EC5
Developing Casual Learning Games Using the Apache Pivot IIA Capabilities	Communications in Computer and Information Science	10.1007/978-3-642-30507-8_1	Fiaidhi, J., Rioux, M.D., Mohammed, S., Kim, T.H.	2012	https://www.scopus.com/inward/record.uri?eid=2-s2.0-84880501955&doi=10.1007%2f978-3-642-30507-8_1&partnerID=40&md5=fedbdcb1999fae62b0fa65f8d5efca8f	Conference Paper	Scopus	EC3
Multi-dimensional navigation modeling using BI analysis graphs	Lecture Notes in Computer Science (including subseries Lecture Notes in Artificial Intelligence and Lecture Notes in Bioinformatics)	10.1007/978-3-642-33999-8_20	Neuböck, T., Neumayr, B., Rossgatterer, T., Anderlik, S., Schrefl, M.	2012	https://www.scopus.com/inward/record.uri?eid=2-s2.0-84868333652&doi=10.1007%2f978-3-642-33999-8_20&partnerID=40&md5=d3dfeeaa10ddeaef79384e9df1bc125f	Conference Paper	Scopus	EC3
CLEAN: From limbo to LIMS	Biennial University/Government/Industry Microelectronics Symposium - Proceedings	10.1109/UGIM.2012.6247076	Di Bernardo, V., Martin, E.	2012	https://www.scopus.com/inward/record.uri?eid=2-s2.0-84866607799&doi=10.1109%2fUGIM.2012.6247076&partnerID=40&md5=268f728dbb243f37d880a548d865733a	Conference Paper	Scopus	EC5
Taking dashboards out of wonderland	Industrial Engineer		Karr, B.	2012	https://www.scopus.com/inward/record.uri?eid=2-s2.0-84880097077&partnerID=40&md5=e0268bf94837a1e035f5b94e0481da51	Journal Article	Scopus	EC3
Using the balanced scorecard/dashboard display as a performance measurement tool	Joint Commission: The Source		Wyeth, A.	2012	https://www.scopus.com/inward/record.uri?eid=2-s2.0-84869129974&partnerID=40&md5=af72c0899a2f6af864d096fec13726b3	Note	Scopus	EC5
Towards life cycle sustainability assessment: An implementation to photovoltaic modules	International Journal of Life Cycle Assessment	10.1007/s11367-012-0433-8	Traverso, M., Asdrubali, F., Francia, A., Finkbeiner, M.	2012	https://www.scopus.com/inward/record.uri?eid=2-s2.0-84865083457&doi=10.1007%2fs11367-012-0433-8&partnerID=40&md5=991a161344ba6af44ac11737c2c56223	Journal Article	Scopus	EC3
Freeway and arterial system of transportation dashboard	Transportation Research Record	10.3141/2271-06	Xie, G., Hoeft, B.	2012	https://www.scopus.com/inward/record.uri?eid=2-s2.0-84865000726&doi=10.3141%2f2271-06&partnerID=40&md5=74d31a943358dde2d900b95e05d28498	Journal Article	Scopus	EC5
Open Business Intelligence: On the importance of data quality awareness in user-friendly data mining	ACM International Conference Proceeding Series	10.1145/2320765.2320812	Mazón, J.-N., Zubcoff, J.J., Garrigós, I., Espinosa, R., Rodríguez, R.	2012	https://www.scopus.com/inward/record.uri?eid=2-s2.0-84864120849&doi=10.1145%2f2320765.2320812&partnerID=40&md5=927adc8a142f766941b44025d358c263	Conference Paper	Scopus	EC3
Investigating intuitiveness and effectiveness of gestures for free spatial interaction with large displays	ACM International Conference Proceeding Series	10.1145/2307798.2307804	Hespanhol, L., Tomitsch, M., Grace, K., Collins, A., Kay, J.	2012	https://www.scopus.com/inward/record.uri?eid=2-s2.0-84864074140&doi=10.1145%2f2307798.2307804&partnerID=40&md5=7faeab5e0df7327cfa7b1eb1ad7b1e2c	Conference Paper	Scopus	EC5
MAQSA: A system for social analytics on news	Proceedings of the ACM SIGMOD International Conference on Management of Data	10.1145/2213836.2213924	Amer-Yahia, S., Anjum, S., Ghenai, A., Siddique, A., Abbar, S., Madden, S., Marcus, A., El-Haddad, M.	2012	https://www.scopus.com/inward/record.uri?eid=2-s2.0-84862703818&doi=10.1145%2f2213836.2213924&partnerID=40&md5=1e4a8152e7351628e194b969d67a75ef	Conference Paper	Scopus	EC3
Annotating BI visualization dashboards: Needs &amp; challenges	Conference on Human Factors in Computing Systems - Proceedings	10.1145/2207676.2208288	Elias, M., Bezerianos, A.	2012	https://www.scopus.com/inward/record.uri?eid=2-s2.0-84862108573&doi=10.1145%2f2207676.2208288&partnerID=40&md5=8d8fdb36ad58b518709d5f3c9c0faefb	Conference Paper	Scopus	EC5
The Search Dashboard: How reflection and comparison impact search behavior	Conference on Human Factors in Computing Systems - Proceedings	10.1145/2207676.2208311	Bateman, S., Teevan, J., White, R.W.	2012	https://www.scopus.com/inward/record.uri?eid=2-s2.0-84862073166&doi=10.1145%2f2207676.2208311&partnerID=40&md5=d5fa9dfd0d0400839542cf0e677b51d3	Conference Paper	Scopus	EC5
Unveiling strategy in SMEs through balanced scorecard implementation: A circular methodology	Total Quality Management and Business Excellence	10.1080/14783363.2011.637800	Garengo, P., Biazzo, S.	2012	https://www.scopus.com/inward/record.uri?eid=2-s2.0-84859920660&doi=10.1080%2f14783363.2011.637800&partnerID=40&md5=9968d0378a85ae8dc3d3682ee5047a96	Journal Article	Scopus	EC5
The use of dashboards in performance management: Evidence from sales managers	International Journal of Digital Accounting Research	10.4192/1577-8517-v12_2	Velcu-Laitinen, O., Yigitbasioglu, O.M.	2012	https://www.scopus.com/inward/record.uri?eid=2-s2.0-84859837055&doi=10.4192%2f1577-8517-v12_2&partnerID=40&md5=09eb70b6e3e95418a040525ecb92b552	Journal Article	Scopus	OK
Utility financial and operational dashboards: From prehistoric reporting to high-tech live updates	Journal - American Water Works Association	10.5942/jawwa.2012.104.0061	Baird, G.M.	2012	https://www.scopus.com/inward/record.uri?eid=2-s2.0-84865593146&doi=10.5942%2fjawwa.2012.104.0061&partnerID=40&md5=42c746ee232e014b60f60ed57a3ccbec	Journal Article	Scopus	EC5
Moving forward without looking back: Performance management systems as real-time evidence-based practice tools	Children and Youth Services Review	10.1016/j.childyouth.2011.12.008	Cash, S.J., Ingram, S.D., Biben, D.S., McKeever, S.J., Thompson, R.W., Ferrell, J.Z.	2012	https://www.scopus.com/inward/record.uri?eid=2-s2.0-84863394346&doi=10.1016%2fj.childyouth.2011.12.008&partnerID=40&md5=704049d14c4ab94cd104b74cecc068d7	Journal Article	Scopus	EC5
An experience feed-back on the implementation of a sustainable development plan within a government expertise agency [Mise en place d'une démarche de développement durable au sein d'un institut public d'expertise]	Natures Sciences Societes	10.1051/nss/2012030	Merad, M., Dechy, N., Guionnet, D., Marcel, F.	2012	https://www.scopus.com/inward/record.uri?eid=2-s2.0-84866881838&doi=10.1051%2fnss%2f2012030&partnerID=40&md5=9f042b2285b11f9e83016e82f29cfa97	Journal Article	Scopus	EC5
A review of dashboards in performance management: Implications for design and research	International Journal of Accounting Information Systems	10.1016/j.accinf.2011.08.002	Yigitbasioglu, O.M., Velcu, O.	2012	https://www.scopus.com/inward/record.uri?eid=2-s2.0-84857035393&doi=10.1016%2fj.accinf.2011.08.002&partnerID=40&md5=55ca972d943ea42afea2a84641480e1a	Journal Article	Scopus	OK
Proposal for a Performance Dashboard for the Monitoring of Water and Sewage Service Companies (WaSCs)	Water Resources Management	10.1007/s11269-011-9901-3	Franceschini, F., Turina, E.	2012	https://www.scopus.com/inward/record.uri?eid=2-s2.0-84860391264&doi=10.1007%2fs11269-011-9901-3&partnerID=40&md5=48e6c2f59bc5ebe0f8868623e3b3a74b	Journal Article	Scopus	EC5
Constructing a design framework for performance dashboards	Lecture Notes in Business Information Processing	10.1007/978-3-642-32270-9_7	Lempinen, H.	2012	https://www.scopus.com/inward/record.uri?eid=2-s2.0-84865590903&doi=10.1007%2f978-3-642-32270-9_7&partnerID=40&md5=3f2e97a39e8d04a9fd13d9e57752639c	Conference Paper	Scopus	EC5
A measurement framework to support continuous improvement in software intensive organizations	Proceedings of the 2012 Joint Conf. of the 22nd Int. Workshop on Software Measurement and the 2012 7th Int. Conf. on Software Process and Product Measurement, IWSM-MENSURA 2012	10.1109/IWSM-MENSURA.2012.38	Béland, S., Abran, A.	2012	https://www.scopus.com/inward/record.uri?eid=2-s2.0-84900846545&doi=10.1109%2fIWSM-MENSURA.2012.38&partnerID=40&md5=b892428cf8c3a4144dcc39ab50ba481e	Conference Paper	Scopus	EC3
Enabling naval vessel energy optimisation	INEC 2012 - 11th International Naval Engineering Conference and Exhibition		Humphreys, C.E.	2012	https://www.scopus.com/inward/record.uri?eid=2-s2.0-84916898502&partnerID=40&md5=500c0331c780e980ba4ca0f7bcd2dd88	Conference Paper	Scopus	EC3
A dashboard for a ship design space exploration	NAV International Conference on Ship and Shipping Research		Perra, F., Guagnano, A., Bonvicini, A., Simone, S.	2012	https://www.scopus.com/inward/record.uri?eid=2-s2.0-85052501745&partnerID=40&md5=3da2d971a2cb776114373b7336d76a69	Conference Paper	Scopus	EC3
Experiment Dashboard - A generic, scalable solution for monitoring of the LHC computing activities, distributed sites and services	Journal of Physics: Conference Series	10.1088/1742-6596/396/3/032093	Andreeva, J., Cinquilli, M., Dieguez, D., Dzhunov, I., Karavakis, E., Karhula, P., Kenyon, M., Kokoszkiewicz, L., Nowotka, M., Ro, G., Saiz, P., Sargsyan, L., Schovancova, J., Tuckett, D.	2012	https://www.scopus.com/inward/record.uri?eid=2-s2.0-84873309584&doi=10.1088%2f1742-6596%2f396%2f3%2f032093&partnerID=40&md5=ed9b3fa80b65a4bb9ceb27bbc5200625	Conference Paper	Scopus	EC3
Assessing d.learning: Capturing the journey of becoming a design thinker	Design Thinking Research: Measuring Performance in Context	10.1007/978-3-642-31991-4_2	Goldman, S., Carroll, M.P., Kabayadondo, Z., Cavagnaro, L.B., Royalty, A.W., Roth, B., Kwek, S.H., Kim, J.	2012	https://www.scopus.com/inward/record.uri?eid=2-s2.0-84884342573&doi=10.1007%2f978-3-642-31991-4_2&partnerID=40&md5=01142a3a8d250b32f343f4b9b2c858ac	Book Chapter	Scopus	EC3
Safety: You can’t manage what you can’t measure	ASSE Professional Development Conference and Exposition 2012		Lassila, S.B., Richard, M., Rico, Z.	2012	https://www.scopus.com/inward/record.uri?eid=2-s2.0-85058557658&partnerID=40&md5=d307c8268c6bbf702ea236bcf486078c	Conference Paper	Scopus	EC3
Centralized fabric management using Puppet, Git, and GLPI	Journal of Physics: Conference Series	10.1088/1742-6596/396/4/042056	Smith, J.A., De Stefano Jr., J.S., Fetzko, J., Hollowell, C., Ito, H., Karasawa, M., Pryor, J., Rao, T., Strecker-Kellogg, W.	2012	https://www.scopus.com/inward/record.uri?eid=2-s2.0-84873321809&doi=10.1088%2f1742-6596%2f396%2f4%2f042056&partnerID=40&md5=04d5a0cfc2c53fb352a3307d53db19e2	Conference Paper	Scopus	EC3
Paradise by the dashboard light: Designing governance metrics in turbulent environments	Proceedings of the Annual Hawaii International Conference on System Sciences	10.1109/HICSS.2012.465	Borgman, H.P., Heier, H., Bahli, B.	2012	https://www.scopus.com/inward/record.uri?eid=2-s2.0-84857946391&doi=10.1109%2fHICSS.2012.465&partnerID=40&md5=38fcdbdbbdbc5c645b589a3cd627b01a	Conference Paper	Scopus	EC5
Monitoring the US ATLAS network infrastructure with perfSONAR-PS	Journal of Physics: Conference Series	10.1088/1742-6596/396/4/042038	McKee, S., Lake, A., Laurens, P., Severini, H., Wlodek, T., Wolff, S., Zurawski, J.	2012	https://www.scopus.com/inward/record.uri?eid=2-s2.0-84873316392&doi=10.1088%2f1742-6596%2f396%2f4%2f042038&partnerID=40&md5=61d744f12d5e8296674592bfd7ad750b	Conference Paper	Scopus	EC5
Navigating retail brands for staying alive	EuroMed Journal of Business	10.1108/14502191211225383	Grandhi, B., Singh, J., Patwa, N.	2012	https://www.scopus.com/inward/record.uri?eid=2-s2.0-84891648781&doi=10.1108%2f14502191211225383&partnerID=40&md5=bae105ac126767f8a52350bd9739d799	Journal Article	Scopus	EC5
Storage element performance optimization for CMS analysis jobs	Journal of Physics: Conference Series	10.1088/1742-6596/396/4/042037	Behrmann, G., Dahlblom, J., Guldmyr, J., Happonen, K., Lindén, T.	2012	https://www.scopus.com/inward/record.uri?eid=2-s2.0-84873286103&doi=10.1088%2f1742-6596%2f396%2f4%2f042037&partnerID=40&md5=2570d503e3cf34d4e98de9d52eb4a4bc	Conference Paper	Scopus	EC5
Approximate query answering system architecture	Recent Researches in Computer Science - Proceedings of the 15th WSEAS International Conference on Computers, Part of the 15th WSEAS CSCC Multiconference		Di Tria, F., Lefons, E., Tangorra, F.	2011	https://www.scopus.com/inward/record.uri?eid=2-s2.0-82955190535&partnerID=40&md5=54c66495b21006760d57e0ea781fb967	Conference Paper	Scopus	EC3
An IEEE 1588 performance testing dashboard for power industry requirements	IEEE International Symposium on Precision Clock Synchronization for Measurement, Control, and Communication, ISPCS	10.1109/ISPCS.2011.6070157	Amelot, J., Li-Baboud, Y.-S., Vasseur, C., Fletcher, J., Anand, D., Moyne, J.	2011	https://www.scopus.com/inward/record.uri?eid=2-s2.0-82855181636&doi=10.1109%2fISPCS.2011.6070157&partnerID=40&md5=4207945f0925b13ca39f0e677fb1a9c0	Conference Paper	Scopus	EC3
CAL: A generic query and analysis language for data warehouses	Proceedings of the ISCA 20th International Conference on Software Engineering and Data Engineering, SEDE 2011		Viswanathan, G., Schneider, M.	2011	https://www.scopus.com/inward/record.uri?eid=2-s2.0-84871981604&partnerID=40&md5=67c4a276a01a54289cb228f2ba24d59e	Conference Paper	Scopus	EC3
Aiding compliance governance in service-based business processes	Handbook of Research on Service-Oriented Systems and Non-Functional Properties: Future Directions	10.4018/978-1-61350-432-1.ch022	Silveira, P., Rodríguez, C., Birukou, A., Casati, F., Daniel, F., D'Andrea, V., Worledge, C., Taheri, Z.	2011	https://www.scopus.com/inward/record.uri?eid=2-s2.0-84899228295&doi=10.4018%2f978-1-61350-432-1.ch022&partnerID=40&md5=246595bc8022049fefc1b540cab44250	Book Chapter	Scopus	EC3
Using SAP business objects to deliver actionable information for operators to management	35th APCOM Symposium - Application of Computers and Operations Research in the Minerals Industry, Proceedings		Hunter, D.J.	2011	https://www.scopus.com/inward/record.uri?eid=2-s2.0-84866654592&partnerID=40&md5=40ac3f90fc7acf7496fcd1cd33420e27	Conference Paper	Scopus	EC3
Method for continuous generation of Component Business Model heat map using execution data for a complex service enterprise	Proceedings - 6th IEEE International Symposium on Service-Oriented System Engineering, SOSE 2011	10.1109/SOSE.2011.6139113	Shivade, C., Mukri, F., Ramnath, R., Ramanathan, J.	2011	https://www.scopus.com/inward/record.uri?eid=2-s2.0-84857335820&doi=10.1109%2fSOSE.2011.6139113&partnerID=40&md5=0be23bcd33c2eaebcfaeb8de0cca565f	Conference Paper	Scopus	EC5
Towards CSR and the sustainable enterprise economy in the Asia Pacific region	Sustainability Accounting, Management and Policy Journal	10.1108/20408021111185376	Forbes, S., McIntosh, M.	2011	https://www.scopus.com/inward/record.uri?eid=2-s2.0-84872653345&doi=10.1108%2f20408021111185376&partnerID=40&md5=eb4e2a27c20e135ebf4fafa29abd4a7e	Journal Article	Scopus	EC3
Towards an enterprise information subsystem for measuring (perceived) landside accessibility of airports	Communications in Computer and Information Science	10.1007/978-3-642-24355-4_8	Janssen, M., Van Den Berg, J., Davarynejad, M., Marchau, V.	2011	https://www.scopus.com/inward/record.uri?eid=2-s2.0-80054068222&doi=10.1007%2f978-3-642-24355-4_8&partnerID=40&md5=e17373c42735a6d606759b561103c3e1	Conference Paper	Scopus	EC5
A web-based information security management toolbox for small-to-medium enterprises in Southern Africa	2011 Information Security for South Africa - Proceedings of the ISSA 2011 Conference	10.1109/ISSA.2011.6027515	Coertze, J., Van Niekerk, J., Von Solms, R.	2011	https://www.scopus.com/inward/record.uri?eid=2-s2.0-80053989543&doi=10.1109%2fISSA.2011.6027515&partnerID=40&md5=fa23297be2330664f770613d2a672538	Conference Paper	Scopus	EC3
Assessing architectural evolution: A case study	Empirical Software Engineering	10.1007/s10664-011-9164-x	Wermelinger, M., Yu, Y., Lozano, A., Capiluppi, A.	2011	https://www.scopus.com/inward/record.uri?eid=2-s2.0-80052962005&doi=10.1007%2fs10664-011-9164-x&partnerID=40&md5=6f968cb5061ba3d9664aaf3a46489bbb	Journal Article	Scopus	EC3
EMTAN: A web-based multi-agent system architecture for input automation	Lecture Notes in Computer Science (including subseries Lecture Notes in Artificial Intelligence and Lecture Notes in Bioinformatics)	10.1007/978-3-642-23620-4_29	Huang, M.-J., Chuang, C.-T., Yang, K.-H., Liou, C.-Y.	2011	https://www.scopus.com/inward/record.uri?eid=2-s2.0-80052407276&doi=10.1007%2f978-3-642-23620-4_29&partnerID=40&md5=d6bcc11d565d2b41ba1b2385ceb05580	Conference Paper	Scopus	EC5
Building energy-retrofit projects and submetering	EC and M: Electrical Construction and Maintenance		Millstein, D.	2011	https://www.scopus.com/inward/record.uri?eid=2-s2.0-80052080457&partnerID=40&md5=d13fb93e23aedd6f1cd9661b18002ab5	Journal Article	Scopus	EC3
Increasing data historian efficiency	IEEE Cement Industry Technical Conference (Paper)	10.1109/CITCON.2011.5934540	Jankowski, T., Davis, G., Holmes, J., Kemper, G.	2011	https://www.scopus.com/inward/record.uri?eid=2-s2.0-79960569258&doi=10.1109%2fCITCON.2011.5934540&partnerID=40&md5=0d4df4147744a2afa936c1ac55e5b2bc	Conference Paper	Scopus	EC5
Designing interfaces for home energy users: A preference study	Communications in Computer and Information Science	10.1007/978-3-642-22098-2_12	LaMarche, J., Sachs, O.	2011	https://www.scopus.com/inward/record.uri?eid=2-s2.0-79960391906&doi=10.1007%2f978-3-642-22098-2_12&partnerID=40&md5=447f6be61c742c0743d78f78222b9f04	Conference Paper	Scopus	EC3
Riding the technology wave: Effective dashboard data visualization	Lecture Notes in Computer Science (including subseries Lecture Notes in Artificial Intelligence and Lecture Notes in Bioinformatics)	10.1007/978-3-642-21793-7_29	Pappas, L., Whitman, L.	2011	https://www.scopus.com/inward/record.uri?eid=2-s2.0-79960325071&doi=10.1007%2f978-3-642-21793-7_29&partnerID=40&md5=a79b921b65d3f704a01f1f4f7435b125	Conference Paper	Scopus	EC5
A framework of information visualization for multi-system construction	Automation in Construction	10.1016/j.autcon.2010.10.003	Kuo, C.-H., Tsai, M.-H., Kang, S.-C.	2011	https://www.scopus.com/inward/record.uri?eid=2-s2.0-79952624034&doi=10.1016%2fj.autcon.2010.10.003&partnerID=40&md5=a2018e4312f5ca3d1620089d4e543e48	Conference Paper	Scopus	EC3
Remote possibilities	Engineering and Mining Journal		Carter, R.A.	2011	https://www.scopus.com/inward/record.uri?eid=2-s2.0-79954600101&partnerID=40&md5=411ed46d69bd7aeb7f83730f170494d3	Journal Article	Scopus	EC5
MES, MOM, EIM and MIS - Do you need them all?	EngineerIT		Greeff, G.	2011	https://www.scopus.com/inward/record.uri?eid=2-s2.0-79956139719&partnerID=40&md5=2a2039406073e7f0feae024f5162ca64	Journal Article	Scopus	EC3
Using partial-loading strategy to improve BI dashboard performance	Proceedings - 21st Workshop on Information Technologies and Systems, WITS 2011		Wang, T., Lee, C.-C.	2011	https://www.scopus.com/inward/record.uri?eid=2-s2.0-84901759395&partnerID=40&md5=aa02525282087fd1dc09e6ad9ac55646	Conference Paper	Scopus	EC3
Customer data integration: Reaching a single version of the truth	Customer Data Integration: Reaching a Single Version of the Truth	10.1002/9781119202127	Dyché, J., Levy, E.	2011	https://www.scopus.com/inward/record.uri?eid=2-s2.0-85100644038&doi=10.1002%2f9781119202127&partnerID=40&md5=892f00f3f5cd83e625b61ad912359847	Book	Scopus	EC3
The TDAQ analytics dashboard: A real-time web application for the ATLAS TDAQ control infrastructure	Journal of Physics: Conference Series	10.1088/1742-6596/331/2/022019	Miotto, G.L., Magnoni, L., Sloper, J.E.	2011	https://www.scopus.com/inward/record.uri?eid=2-s2.0-84858119861&doi=10.1088%2f1742-6596%2f331%2f2%2f022019&partnerID=40&md5=d93159dcf7a39ee9073e0711c7759f04	Conference Paper	Scopus	EC3
Assessing organizational effectiveness: The role of performance measures	Library Quarterly	10.1086/657447	Matthews, J.R.	2011	https://www.scopus.com/inward/record.uri?eid=2-s2.0-79951783057&doi=10.1086%2f657447&partnerID=40&md5=651a44cb896c608bd697e4dea9a3bc13	Review	Scopus	EC3
Light-weight composite environmental performance indicators (LWC-EPI) concept	Environmental Science and Engineering (Subseries: Environmental Science)	10.1007/978-3-642-19536-5_23	Jamous, N., Kramer, F., Kassem, G., Gómez, J.M., Dumke, R.	2011	https://www.scopus.com/inward/record.uri?eid=2-s2.0-84879650844&doi=10.1007%2f978-3-642-19536-5_23&partnerID=40&md5=74d0829ece72032c052ddebed4cd3a5f	Journal Article	Scopus	EC3
Personal federation control with the identity dashboard	IFIP Advances in Information and Communication Technology	10.1007/978-3-642-17303-5_7	Scudder, J., Jøsang, A.	2010	https://www.scopus.com/inward/record.uri?eid=2-s2.0-78650105476&doi=10.1007%2f978-3-642-17303-5_7&partnerID=40&md5=f07121174aa70540ed73bf374e1a381c	Conference Paper	Scopus	EC3
VERTIGO: Find, enjoy and share media trails across physical and social contexts	Lecture Notes of the Institute for Computer Sciences, Social-Informatics and Telecommunications Engineering	10.1007/978-3-642-11532-5_8	Galli, L., Guarneri, R., Huhtamaki, J.	2010	https://www.scopus.com/inward/record.uri?eid=2-s2.0-84885889810&doi=10.1007%2f978-3-642-11532-5_8&partnerID=40&md5=b4375bfeb9a6084e9d67be64778dd374	Conference Paper	Scopus	EC3
DeepDive: Market overview - The next piece of the BI Puzzle	Managing Automation		[No author name available]	2010	https://www.scopus.com/inward/record.uri?eid=2-s2.0-79751488360&partnerID=40&md5=794bcbb0a967021be77ac732eb69b594	Journal Article	Scopus	EC5
Manufacturing execution systems and business intelligence for production environments	16th Americas Conference on Information Systems 2010, AMCIS 2010		Koch, M.T., Baars, H., Lasi, H., Kemper, H.-G.	2010	https://www.scopus.com/inward/record.uri?eid=2-s2.0-84870361343&partnerID=40&md5=541cf72b783ef7e65d20bafb4eb40a3b	Conference Paper	Scopus	EC3
Risk in supply networks: The case of aeronautical firms	Business Performance Measurement and Management: New Contexts, Themes and Challenges	10.1007/978-3-642-04800-5_14	Grisi, R.M., Murino, T., Zoppoli, P.	2010	https://www.scopus.com/inward/record.uri?eid=2-s2.0-84892330242&doi=10.1007%2f978-3-642-04800-5_14&partnerID=40&md5=68b3d37232c732ba41bc8ca7925c93a5	Book Chapter	Scopus	EC5
Positioning database content in a business intelligence context	Proceedings of ISECON		Grenci, R.T.	2010	https://www.scopus.com/inward/record.uri?eid=2-s2.0-84865644988&partnerID=40&md5=53ebda5ac0c5bdb4c18e3c7bedb49ed9	Conference Paper	Scopus	EC5
Human factors engineering in designing the passengers' cockpit of the Malaysian commercal suborbital spaceplane	European Space Agency, (Special Publication) ESA SP		Zakaria, N.R., Mettauer, A., Abu, J., Hassan, M.R., Ismail, A.T., Othman, J., Shaari, C.Z., Nasron, N.	2010	https://www.scopus.com/inward/record.uri?eid=2-s2.0-79551632559&partnerID=40&md5=35c7889e2a08eb5c4a6ca33cef91f914	Conference Paper	Scopus	EC5
Dashboard: An integration and testing platform based on blackboard architecture for NLP applications	Proceedings of the 6th International Conference on Natural Language Processing and Knowledge Engineering, NLP-KE 2010	10.1109/NLPKE.2010.5587779	Kumar, P., Rathaur, A.K., Ahmad, R., Sinha, M.K., Sangal, R.	2010	https://www.scopus.com/inward/record.uri?eid=2-s2.0-78649251523&doi=10.1109%2fNLPKE.2010.5587779&partnerID=40&md5=d5c7decf6694806e5ff24ce4c011c868	Conference Paper	Scopus	EC3
Designing and evaluating dashboards for multi-agency crisis preparation: A living lab	Lecture Notes in Computer Science (including subseries Lecture Notes in Artificial Intelligence and Lecture Notes in Bioinformatics)	10.1007/978-3-642-14799-9_16	Bharosa, N., Janssen, M., Meijer, S., Brave, F.	2010	https://www.scopus.com/inward/record.uri?eid=2-s2.0-78049341856&doi=10.1007%2f978-3-642-14799-9_16&partnerID=40&md5=0c23719563e65b5475d24e096778e3dc	Conference Paper	Scopus	EC5
A practical student model for a location-aware and context-sensitive personalized adaptive learning system	2010 International Conference on Technology for Education, T4E 2010	10.1109/T4E.2010.5550048	Yang, G., Kinshuk, Graf, S.	2010	https://www.scopus.com/inward/record.uri?eid=2-s2.0-77956538743&doi=10.1109%2fT4E.2010.5550048&partnerID=40&md5=17662c8dbf7809b1825a6c0c6c8aed2e	Conference Paper	Scopus	EC5
B2B relationship management: A framework to explore the impact of collaboration	Production Planning and Control	10.1080/09537287.2010.488932	Derrouiche, R., Neubert, G., Bouras, A., Savino, M.	2010	https://www.scopus.com/inward/record.uri?eid=2-s2.0-77957925926&doi=10.1080%2f09537287.2010.488932&partnerID=40&md5=1aac4498781daff602077de4d0e937c1	Journal Article	Scopus	EC3
The environmental performance of Dutch government bond funds	Journal of Business Ethics	10.1007/s10551-010-0637-4	Scholtens, B.	2010	https://www.scopus.com/inward/record.uri?eid=2-s2.0-84894277347&doi=10.1007%2fs10551-010-0637-4&partnerID=40&md5=1799e4c4d8f470950ca5592ca3809aad	Journal Article	Scopus	EC3
Big savings	Control (Chicago, Ill)		Montague, J.I.M.	2010	https://www.scopus.com/inward/record.uri?eid=2-s2.0-77955546033&partnerID=40&md5=ef325dce844722410bc8fbf0506a33dc	Short Survey	Scopus	EC5
New developments: Products, services and software: Optimization solution can improve refinery operating margins	Hydrocarbon Processing		[No author name available]	2010	https://www.scopus.com/inward/record.uri?eid=2-s2.0-77954517880&partnerID=40&md5=29f10afb4d9c488486d768b950fcb556	Note	Scopus	EC5
Experiment dashboard for monitoring computing activities of the LHC virtual organizations	Journal of Grid Computing	10.1007/s10723-010-9148-x	Andreeva, J., Boehm, M., Gaidioz, B., Karavakis, E., Kokoszkiewicz, L., Lanciotti, E., Maier, G., Ollivier, W., Rocha, R., Saiz, P., Sidorova, I.	2010	https://www.scopus.com/inward/record.uri?eid=2-s2.0-77952430188&doi=10.1007%2fs10723-010-9148-x&partnerID=40&md5=38d410a67ed7944453b03d9a6dcbc53f	Journal Article	Scopus	EC5
New developments: Products, services and software: Optimization solution can improve refinery operating margins	Hydrocarbon Processing		[No author name available]	2010	https://www.scopus.com/inward/record.uri?eid=2-s2.0-77954509988&partnerID=40&md5=c7dc6f9eb764e1ed4a0c701bc4caee4a	Note	Scopus	EC5
Performance dashboards: Measuring, monitoring, and managing your business	Performance Dashboards: Measuring, Monitoring, and Managing Your Business	10.1002/9781119199984	Eckerson, W.W.	2010	https://www.scopus.com/inward/record.uri?eid=2-s2.0-85100683588&doi=10.1002%2f9781119199984&partnerID=40&md5=aa3b717b7b1c62f560d0c4ac191313d7	Book	Scopus	EC3
Are we prepared? Experiences from developing dashboards for disaster preparation	ISCRAM 2010 - 7th International Conference on Information Systems for Crisis Response and Management: Defining Crisis Management 3.0, Proceedings		Bharosa, N., Meijer, S., Janssen, M., Brave, F.	2010	https://www.scopus.com/inward/record.uri?eid=2-s2.0-84905671421&partnerID=40&md5=1380fee8925176383ecf60944992a5af	Conference Paper	Scopus	EC5
Assessing and selecting data for a nursing services dashboard	Journal of Nursing Administration	10.1097/NNA.0b013e3181c47d45	Frith, K.H., Anderson, F., Sewell, J.P.	2010	https://www.scopus.com/inward/record.uri?eid=2-s2.0-73549094693&doi=10.1097%2fNNA.0b013e3181c47d45&partnerID=40&md5=e6c2934726835129dbcccb63821974c4	Journal Article	Scopus	EC5
Monitor and optimize machine efficiency with OEE dashboards	SAE Technical Papers	10.4271/2010-01-0398	Anand, R.	2010	https://www.scopus.com/inward/record.uri?eid=2-s2.0-85072367929&doi=10.4271%2f2010-01-0398&partnerID=40&md5=714dd19cc285081f7e5f7d5b1ac00895	Conference Paper	Scopus	EC5
Using the Rhizomer Platform for Semantic Decision Support Systems Development	International Journal of Decision Support System Technology	10.4018/jdsst.2010101605	García, R.	2010	https://www.scopus.com/inward/record.uri?eid=2-s2.0-85001831605&doi=10.4018%2fjdsst.2010101605&partnerID=40&md5=bca595052a0434287f8d0131318cd734	Journal Article	Scopus	EC5
Financial Markets in Motion: Visualising stock price and news interactions during the 2008 global financial crisis	Procedia Computer Science	10.1016/j.procs.2010.04.198	Wu, E., Phillips, P.	2010	https://www.scopus.com/inward/record.uri?eid=2-s2.0-78650266090&doi=10.1016%2fj.procs.2010.04.198&partnerID=40&md5=841e4b01513500301d84432327592be7	Conference Paper	Scopus	EC3
Practical dashboard solutions for dummies	ASSE Professional Development Conference and Exposition 2010		Johnston, J.C.	2010	https://www.scopus.com/inward/record.uri?eid=2-s2.0-85060146868&partnerID=40&md5=a80366d4cbceebc733f3f8c0c76e0b07	Conference Paper	Scopus	EC3
A strategic DSS model from functionalities to user interface	Knowledge Management and Innovation: A Business Competitive Edge Perspective - Proceedings of the 15th International Business Information Management Association Conference, IBIMA 2010		Airinei, D., Homocianu, D.	2010	https://www.scopus.com/inward/record.uri?eid=2-s2.0-84905085917&partnerID=40&md5=0bb8c20c8851cf9f1ecf0e10c0a7334d	Conference Paper	Scopus	EC3
Adaptive development of a common operating environment for crisis response and management	ISCRAM 2010 - 7th International Conference on Information Systems for Crisis Response and Management: Defining Crisis Management 3.0, Proceedings		Benson, A.L., Biggers, K., Wall, J., Haselkorn, M.P.	2010	https://www.scopus.com/inward/record.uri?eid=2-s2.0-85081814208&partnerID=40&md5=cc3be40ff8ab8018ab4fc47e0cea679a	Conference Paper	Scopus	EC3
Performance scorecards for electric power distribution	SISY 2009 - 7th International Symposium on Intelligent Systems and Informatics	10.1109/SISY.2009.5291143	Petkovic, I., Petkovic, D., Petkovics, A.	2009	https://www.scopus.com/inward/record.uri?eid=2-s2.0-74349096411&doi=10.1109%2fSISY.2009.5291143&partnerID=40&md5=c784e5e1fa40b25e9a6d05688a22808a	Conference Paper	Scopus	EC3
From patch to delivery, technology allows access to instant information across the oil and gas enterprise	ISA Expo 2009		Terezinho, F.	2009	https://www.scopus.com/inward/record.uri?eid=2-s2.0-77952199158&partnerID=40&md5=daf1ad913c2f2a8e86fd7c0f55d88d2c	Conference Paper	Scopus	EC3
Investigation of dashboard design to propose an approach of design and restitution of indicators: From model to human computer interface generation	6th American Nuclear Society International Topical Meeting on Nuclear Plant Instrumentation, Control, and Human-Machine Interface Technologies 2009		Parfouru, S., Haik, P., Ricard, B., Arrondel, V.	2009	https://www.scopus.com/inward/record.uri?eid=2-s2.0-77952115840&partnerID=40&md5=83bd096a8d84ac3f6e26a01d1e7a6788	Conference Paper	Scopus	EC3
Towards a theory of agile dashboards for service oriented organizations	15th Americas Conference on Information Systems 2009, AMCIS 2009		Nichols, J., Demirkan, H., Goul, M., Keith, M.	2009	https://www.scopus.com/inward/record.uri?eid=2-s2.0-84870368045&partnerID=40&md5=da25137b697368323740f4b5edaa887b	Conference Paper	Scopus	EC5
Environment and environmental effects of pollution. Model of eco-dashboard - A tool for analysis of environmental management performances	Metalurgia International		Martinescu, D.-M., Capusneanu, S.	2009	https://www.scopus.com/inward/record.uri?eid=2-s2.0-73049092205&partnerID=40&md5=942a46488cc09d805700626b472f980a	Journal Article	Scopus	EC3
Maintaining throughput in a capacity constrained environment	Society for Health Systems Conference and Expo		Kunkle, C., Nadas, T.	2009	https://www.scopus.com/inward/record.uri?eid=2-s2.0-77950562676&partnerID=40&md5=98ca9af364d3d0fc966adc9cd79f033f	Conference Paper	Scopus	EC3
A demarche of computer audit [Une démarche d'audit informatique]	14th International Conference of the Association Information and Management 2009, AIM 2009		El Qasmi, M.J., Roudies, O.	2009	https://www.scopus.com/inward/record.uri?eid=2-s2.0-84870469213&partnerID=40&md5=46638b310a1b7bbaf4140ad0ed614a1c	Conference Paper	Scopus	EC5
A concept for the development of mathematical and mechanical models for the deformations of composites under uniaxial load	American Concrete Institute, ACI Special Publication		Popovics, S.	2009	https://www.scopus.com/inward/record.uri?eid=2-s2.0-77952358786&partnerID=40&md5=ad9020e95f2f987d7464b1df52a2c9fc	Conference Paper	Scopus	EC3
Supervision dashboards to monitor system and network performances at local and national level	IET Conference Publications	10.1049/cp.2009.0708	Baldi, C., Noce, C., Petroni, P.L.	2009	https://www.scopus.com/inward/record.uri?eid=2-s2.0-70450210439&doi=10.1049%2fcp.2009.0708&partnerID=40&md5=52d06791424327a6f7846f8e6b77780a	Conference Paper	Scopus	EC3
Ontology-driven decision support in dynamic supply-chains	2009 IEEE Conference on Commerce and Enterprise Computing, CEC 2009	10.1109/CEC.2009.79	Nelson, A., Nyabuti, D., Collins, J., Ketter, W., Gini, M.	2009	https://www.scopus.com/inward/record.uri?eid=2-s2.0-70449424312&doi=10.1109%2fCEC.2009.79&partnerID=40&md5=13c8685b9c86762b38c9fe8423415f93	Conference Paper	Scopus	EC5
Trouble Dashboard: A distributed failure monitoring system for high-end computing	2009 IEEE-RIVF International Conference on Computing and Communication Technologies: Research, Innovation and Vision for the Future, RIVF 2009	10.1109/RIVF.2009.5174661	Do, T., Nguyen, T., Nguyen, D.T., Nguyen, H.C., Shi, W.	2009	https://www.scopus.com/inward/record.uri?eid=2-s2.0-71049150371&doi=10.1109%2fRIVF.2009.5174661&partnerID=40&md5=16f73f3932a891de73c2a8f74e13e61a	Conference Paper	Scopus	EC3
Designing supply chain KPIs for upper-level management	Proceedings - 2009 IITA International Conference on Services Science, Management and Engineering, SSME 2009	10.1109/SSME.2009.139	Ying, L., Lijun, X., Wei, S.	2009	https://www.scopus.com/inward/record.uri?eid=2-s2.0-70350542800&doi=10.1109%2fSSME.2009.139&partnerID=40&md5=edfdbefe3678f629b09b8c7f2f614b2b	Conference Paper	Scopus	EC5
Manufacturers' increasing integration of automation and enterprise technologies are being used for a variety of purposes, from production margin optimization to strategic energy efficiency decisions	Control Engineering		Smith, F.O.	2009	https://www.scopus.com/inward/record.uri?eid=2-s2.0-73049092355&partnerID=40&md5=bdbb0a35786ea372aa922aee2e1eb589	Journal Article	Scopus	EC3
Numerical parameter design and calculation of lean production dashboard	Zhejiang Daxue Xuebao(Gongxue Ban)/Journal of Zhejiang University (Engineering Science)	10.3785/j.issn.1008-973X.2009.10.014	Wang, Z.-G., Tang, R.-Z.	2009	https://www.scopus.com/inward/record.uri?eid=2-s2.0-70849136872&doi=10.3785%2fj.issn.1008-973X.2009.10.014&partnerID=40&md5=72ce822863649e9290a120fab5372149	Journal Article	Scopus	EC3
Logistics performance management in action within a humanitarian organization	Management Research News	10.1108/01409170910998273	Schulz, S.F., Heigh, I.	2009	https://www.scopus.com/inward/record.uri?eid=2-s2.0-70350398202&doi=10.1108%2f01409170910998273&partnerID=40&md5=3668bf368305624920cf689601d71758	Journal Article	Scopus	EC3
This is the greenest building we have, right?	Engineered Systems		Seewald, J.	2009	https://www.scopus.com/inward/record.uri?eid=2-s2.0-69549108970&partnerID=40&md5=f9a759692c7aa2f072e807591da127f9	Journal Article	Scopus	EC5
Pacific sunwear: Tracking business trends with BI	Apparel		Sunwear, P.	2009	https://www.scopus.com/inward/record.uri?eid=2-s2.0-76249109343&partnerID=40&md5=64b1c8c68cd71744ba773823f3d94ebf	Journal Article	Scopus	EC3
Analytics-driven dashboards enable leading indicators for requirements and designs of large-scale systems	IEEE Software	10.1109/MS.2009.4	Selby, R.W.	2009	https://www.scopus.com/inward/record.uri?eid=2-s2.0-58149484031&doi=10.1109%2fMS.2009.4&partnerID=40&md5=962549c7c1c64c27a14f514c16786755	Journal Article	Scopus	EC5
Service quality monitoring by performance indicators: A proposal for a structured methodology	International Journal of Services and Operations Management	10.1504/IJSOM.2009.023235	Franceschini, F., Galetto, M., Turina, E.	2009	https://www.scopus.com/inward/record.uri?eid=2-s2.0-60549099401&doi=10.1504%2fIJSOM.2009.023235&partnerID=40&md5=ec8a07dd3e2738f838a839c660c42323	Journal Article	Scopus	EC3
Leveraging concepts of Knowledge Management with Total Quality Management: Case studies in the service sector	International Journal of Logistics Systems and Management	10.1504/IJLSM.2009.024795	Smith, A.D.	2009	https://www.scopus.com/inward/record.uri?eid=2-s2.0-65549154945&doi=10.1504%2fIJLSM.2009.024795&partnerID=40&md5=b25724766114c2536085fd6ff988b0ba	Journal Article	Scopus	EC5
A model-based privacy compliance checker	International Journal of e-Business Research	10.4018/jebr.2009040104	Pearson, S., Allison, D.	2009	https://www.scopus.com/inward/record.uri?eid=2-s2.0-79958060292&doi=10.4018%2fjebr.2009040104&partnerID=40&md5=3ffef1655c642ddf9177011693c928e9	Journal Article	Scopus	EC5
Considerations for use dashboard as inductor of performance of enterprise	Annals of DAAAM and Proceedings of the International DAAAM Symposium		Niculescu, N., Ionescu, A.M., Golea, V., Leustean, B.	2009	https://www.scopus.com/inward/record.uri?eid=2-s2.0-84904362970&partnerID=40&md5=7b53c8c9d3851af7c4d6c904380096f5	Conference Paper	Scopus	EC3
The expert explorer: A tool for hospital data visualization and adverse drug event rules validation	Studies in Health Technology and Informatics	10.3233/978-1-60750-043-8-85	Bǎceanu, A., Atasiei, I., Chazard, E., Leroy, N.	2009	https://www.scopus.com/inward/record.uri?eid=2-s2.0-71749094383&doi=10.3233%2f978-1-60750-043-8-85&partnerID=40&md5=4a0d27865f45e07cf3f8e8964337886c	Conference Paper	Scopus	EC3
Development of an integrated metrics reporting tool to monitor and optimize performance of the Greater Burgan oil field in Kuwait	Society of Petroleum Engineers - SPE/IATMI Asia Pacific Oil and Gas Conference and Exhibition 2009, APOGCE 09	10.2118/122664-ms	Desai, S.F., Abdulla, F., Gazi, N.H.	2009	https://www.scopus.com/inward/record.uri?eid=2-s2.0-77950834665&doi=10.2118%2f122664-ms&partnerID=40&md5=54012335cb43db38dae2ecb0f7aeca95	Conference Paper	Scopus	EC3
Improvement of performance measurement systems using production management dashboards	Proceedings of IGLC16: 16th Annual Conference of the International Group for Lean Construction		Barth, K.B., Formoso, C.T.	2008	https://www.scopus.com/inward/record.uri?eid=2-s2.0-84856630725&partnerID=40&md5=f5ff3b9f5cbedaabdafd4395803bd3d1	Conference Paper	Scopus	EC3
Excelling at DB2 monitoring and reporting	34th International Conference Computer Measurement Group		Andresen, R.	2008	https://www.scopus.com/inward/record.uri?eid=2-s2.0-84872099431&partnerID=40&md5=2bfe3351d56f48b0a020cc1e1115752a	Conference Paper	Scopus	EC3
Predicting the correlation between analog behavioral models and SPICE Circuits for robust SoC verification	BMAS 2008 - Proceedings of the 2008 IEEE International Behavioral Modeling and Simulation Workshop	10.1109/BMAS.2008.4751254	Sharma, V., Lakshmanan, G., Tare, S., Dhamankar, S.	2008	https://www.scopus.com/inward/record.uri?eid=2-s2.0-62449273380&doi=10.1109%2fBMAS.2008.4751254&partnerID=40&md5=ea1e2803810145557129e24d715dd568	Conference Paper	Scopus	EC5
Real-time performance monitoring for an enterprise information management system	IEEE International Conference on e-Business Engineering, ICEBE'08 - Workshops: AiR'08, EM2I'08, SOAIC'08, SOKM'08, BIMA'08, DKEEE'08	10.1109/ICEBE.2008.93	Chieu, T.C., Zeng, L.	2008	https://www.scopus.com/inward/record.uri?eid=2-s2.0-58149091273&doi=10.1109%2fICEBE.2008.93&partnerID=40&md5=ab0d7233083880754cec66fd11cda40d	Conference Paper	Scopus	EC3
Designing and utilising business indicator systems within enterprise models - Outline of a method	Lecture Notes in Informatics (LNI), Proceedings - Series of the Gesellschaft fur Informatik (GI)		Frank, U., Heise, D., Kattenstroth, H., Schauer, H.	2008	https://www.scopus.com/inward/record.uri?eid=2-s2.0-84878856512&partnerID=40&md5=36cba6ddebb7e9d315035a8d916210cd	Conference Paper	Scopus	EC3
Effects of pattern size, dual side patterning, and imprint materials in the fabrication of antireflective structure using nanoimprint	Proceedings of SPIE - The International Society for Optical Engineering	10.1117/12.794426	Choi, D.-G., Lee, K.-J., Kim, K.-D., Choi, J.-H., Jeong, J.-H., Lee, E.-S.	2008	https://www.scopus.com/inward/record.uri?eid=2-s2.0-56249111973&doi=10.1117%2f12.794426&partnerID=40&md5=2b8aea5304857b6c821335d8fb8e9309	Conference Paper	Scopus	EC3
“16T”: Toward a dynamic vendor evaluation model in integrated SCM processes	Supply Chain Management: An International Journal	10.1108/13598540810905642	Pal, P., Kumar, B.	2008	https://www.scopus.com/inward/record.uri?eid=2-s2.0-53349099402&doi=10.1108%2f13598540810905642&partnerID=40&md5=1fd8fa28067c874d763ced906722bd52	Journal Article	Scopus	EC3
Tool support for continuous quality control	IEEE Software	10.1109/MS.2008.129	Deissenboeck, F., Juergens, E., Hummel, B., Wagner, S., Parareda, B.M., Pizka, M.	2008	https://www.scopus.com/inward/record.uri?eid=2-s2.0-50549099137&doi=10.1109%2fMS.2008.129&partnerID=40&md5=138e13d0a741d2fe050e47e59fd80eac	Journal Article	Scopus	EC3
Negotiating meaning of shared information in service system encounters	European Management Journal	10.1016/j.emj.2008.05.004	Blomberg, J.	2008	https://www.scopus.com/inward/record.uri?eid=2-s2.0-46749125276&doi=10.1016%2fj.emj.2008.05.004&partnerID=40&md5=c23f815edd9ca673716d8e190d1bfc2e	Journal Article	Scopus	EC3
Business process monitoring: BT Italy case study	IFIP International Federation for Information Processing	10.1007/978-0-387-09712-1_25	Rimini, G., Roberti, P.	2008	https://www.scopus.com/inward/record.uri?eid=2-s2.0-47249105669&doi=10.1007%2f978-0-387-09712-1_25&partnerID=40&md5=113ef77093775141d39200d9f392da85	Conference Paper	Scopus	EC3
Dashboards help to assess performance fast	Urology Times		Capko, J.	2008	https://www.scopus.com/inward/record.uri?eid=2-s2.0-84864682096&partnerID=40&md5=5092dd4fab2c676c92bcc4309e408191	Note	Scopus	EC3
Strategic alignment: A mining industry challenge	Mining Engineering		Barr, R., Cook, R.E.	2008	https://www.scopus.com/inward/record.uri?eid=2-s2.0-44949129604&partnerID=40&md5=907345f225b0f5b40ca4ee4e4edb985c	Journal Article	Scopus	EC5
Lessons learnt from the reorganization of maternity services	British Journal of Hospital Medicine	10.12968/hmed.2008.69.2.28349	Arulkumaran, S., Wells, M., Boddington, R.	2008	https://www.scopus.com/inward/record.uri?eid=2-s2.0-41149091698&doi=10.12968%2fhmed.2008.69.2.28349&partnerID=40&md5=2286cfa00a08df5d3878fbf3f303ba83	Conference Paper	Scopus	EC5
Leading indicators for requirements and design of large-scale systems	Space 2008 Conference	10.2514/6.2008-7710	Selby, R.W.	2008	https://www.scopus.com/inward/record.uri?eid=2-s2.0-78049492942&doi=10.2514%2f6.2008-7710&partnerID=40&md5=67232d1dc719f5d979e80ff59e1d4a59	Conference Paper	Scopus	EC5
BP-Mon: Query-based monitoring of BPEL business processes	SIGMOD Record	10.1145/1374780.1374785	Beeri, C., Eyal, A., Milo, T., Pilberg, A.	2008	https://www.scopus.com/inward/record.uri?eid=2-s2.0-43249098824&doi=10.1145%2f1374780.1374785&partnerID=40&md5=80f52ba4cada4e99e11a0dc840d81f59	Conference Paper	Scopus	EC3
Plasma edge kinetic-MHD modeling in tokamaks using Kepler workflow for code coupling, data management and visualization	Communications in Computational Physics		Cummings, J., Pankin, A., Podhorszki, N., Park, G., Ku, S., Barreto, R., Klasky, S., Chang, C.S., Strauss, H., Sugiyama, L., Snyder, P., Pearlstein, D., Ludäscher, B., Bateman, G., Kritz, A.	2008	https://www.scopus.com/inward/record.uri?eid=2-s2.0-52149101854&partnerID=40&md5=122c89476456d1a849c49584f4544b1a	Conference Paper	Scopus	EC5
Marketing/accounting synergy: A discussion of its potential and evidence in e-business planning	Journal of Marketing Management	10.1362/026725708X345506	Phillips, P., Halliday, S.V.	2008	https://www.scopus.com/inward/record.uri?eid=2-s2.0-84905573797&doi=10.1362%2f026725708X345506&partnerID=40&md5=deaea26b3f684f46f94846632ad541bd	Journal Article	Scopus	EC5
Death to dashboards: Alarming, performance management based on variance, system prioritization and other thoughts on data visualization	33rd International Conference Computer Measurement Group		McMahon, P., Martin, J.A.	2007	https://www.scopus.com/inward/record.uri?eid=2-s2.0-84872116462&partnerID=40&md5=d5890d700a3115990b902fa326b1da7e	Conference Paper	Scopus	EC5
End-to-end post-deployment Capacity Management framework - An approach	33rd International Conference Computer Measurement Group		Caprihan, G., Kumar, P.	2007	https://www.scopus.com/inward/record.uri?eid=2-s2.0-84872099187&partnerID=40&md5=7b3d29d1f44b53a0c5df8770db310388	Conference Paper	Scopus	EC5
Executive dashboard widgets: A performance-based comparative analysis	Proceedings of the Human Factors and Ergonomics Society		Chipley, M.R., Barlow, T.	2007	https://www.scopus.com/inward/record.uri?eid=2-s2.0-58149463028&partnerID=40&md5=b771e745b6a964af292f467b5c4abdf5	Conference Paper	Scopus	EC5
Rapid manufacturing application: Motorbike dashboard and support	Technical Paper - Society of Manufacturing Engineers		Cevolini, L., Testoni, G.	2007	https://www.scopus.com/inward/record.uri?eid=2-s2.0-77956332330&partnerID=40&md5=88c7fecc113fd874dab9dbdc99ffe109	Conference Paper	Scopus	EC5
Advantages of enterprise knowledge systems	Proceedings, Annual Convention - Gas Processors Association		George, G.R., Serwinowski, M.A., Duong, T.M.	2007	https://www.scopus.com/inward/record.uri?eid=2-s2.0-51549097520&partnerID=40&md5=342d4922a4ed365421d2db453aa045ab	Conference Paper	Scopus	EC5
A metrics generation model for measuring the control objectives of information systems audit	Proceedings of the Annual Hawaii International Conference on System Sciences	10.1109/HICSS.2007.21	Nicho, M., Cusack, B.	2007	https://www.scopus.com/inward/record.uri?eid=2-s2.0-39749089485&doi=10.1109%2fHICSS.2007.21&partnerID=40&md5=951b220856e0b85d91a019cced7a3866	Conference Paper	Scopus	EC5
Lightweight risk mitigation for software development projects using repository mining	Proceedings - ICSE 2007 Workshops: Fourth International Workshop on Mining Software Repositories, MSR 2007	10.1109/MSR.2007.16	Masticola, S.P.	2007	https://www.scopus.com/inward/record.uri?eid=2-s2.0-34548780841&doi=10.1109%2fMSR.2007.16&partnerID=40&md5=5cbdc090279266ff1812d4280579cbf5	Conference Paper	Scopus	EC5
Reaching the tipping point how a framework can make it happen	Engineered Systems		Muench, S.	2007	https://www.scopus.com/inward/record.uri?eid=2-s2.0-34548458857&partnerID=40&md5=8546d3ae82c8ecf26b7e18c3f682c227	Journal Article	Scopus	EC3
Region of the future approaches	Hart's E and P		[No author name available]	2007	https://www.scopus.com/inward/record.uri?eid=2-s2.0-48249135436&partnerID=40&md5=25f658b5f6d77bd48547193bc4bb470a	Journal Article	Scopus	EC3
Realtime metrics for process performance	Chemical Engineering		Buckbee, G.	2007	https://www.scopus.com/inward/record.uri?eid=2-s2.0-34447312906&partnerID=40&md5=385a9a5efa6388b8a809a6d92f890093	Journal Article	Scopus	EC3
The 7 deadly sins of performance measurement [and how to avoid them]	MIT Sloan Management Review		Hammer, M.	2007	https://www.scopus.com/inward/record.uri?eid=2-s2.0-34247501338&partnerID=40&md5=bfbf008e2cf1d2a7d916d737de0e47ba	Review	Scopus	EC3
Treating technology as a luxury? 10 necessary tools.	Healthcare financial management : journal of the Healthcare Financial Management Association		Berger, S.H.	2007	https://www.scopus.com/inward/record.uri?eid=2-s2.0-33947504473&partnerID=40&md5=bf1b708b4cbd0f01b1c3dfc0e730074f	Journal Article	Scopus	EC5
Integrated approach to the assessment of waste management systems within the SEA framework	International Journal of Environmental Technology and Management	10.1504/IJETM.2007.013237	Beccali, G., Federico, G., Iadicola, G., Rizzo, G., Traverso, M.	2007	https://www.scopus.com/inward/record.uri?eid=2-s2.0-34249778378&doi=10.1504%2fIJETM.2007.013237&partnerID=40&md5=4e24faf7749ab7f1bb9f3596614676ac	Journal Article	Scopus	EC5
Mapping clouds of SOA- and business-related events for an enterprise cockpit in a Java-based environment	ACM International Conference Proceeding Series	10.1145/1168054.1168089	Jobst, D., Preissler, G.	2006	https://www.scopus.com/inward/record.uri?eid=2-s2.0-34547328641&doi=10.1145%2f1168054.1168089&partnerID=40&md5=69917119c4aa4b2b603e81e71fe4596b	Conference Paper	Scopus	EC3
Model-driven dashboards for business performance reporting	Proceedings - IEEE International Enterprise Distributed Object Computing Workshop, EDOC	10.1109/EDOC.2006.34	Chowdhary, P., Palpanas, T., Pinel, F., Chen, S.-K., Wu, F.Y.	2006	https://www.scopus.com/inward/record.uri?eid=2-s2.0-38749109243&doi=10.1109%2fEDOC.2006.34&partnerID=40&md5=d9b47d10b1b1c01e5cc5b227eccd8f85	Conference Paper	Scopus	EC5
Business performance management for the classroom: Hyperion solutions' strategic methodologies, dashboards and applications	Association for Information Systems - 12th Americas Conference On Information Systems, AMCIS 2006		Conway, M., Goul, M., Floyd, B., Vasseur, G.	2006	https://www.scopus.com/inward/record.uri?eid=2-s2.0-84870354909&partnerID=40&md5=d163f1ab62ca7b36e54ba9ccf2f6b441	Conference Paper	Scopus	EC5
Pro: Benchmarking is the absolute prerequisite for timely and significant process improvement	Clinical Leadership and Management Review		Hill, B.T., Workman, R., Reynolds, D.	2006	https://www.scopus.com/inward/record.uri?eid=2-s2.0-39049193873&partnerID=40&md5=955c91555c855bc70cdc1a4106b69fa5	Review	Scopus	EC5
Seeing the big picture in the 21st century	Power Engineering (Barrington, Illinois)		[No author name available]	2006	https://www.scopus.com/inward/record.uri?eid=2-s2.0-33846061121&partnerID=40&md5=af7fd19ea5fd1213f87825cfb03f2aab	Journal Article	Scopus	EC5
A rapid method for assessing the environmental performance of commercial farms in the pampas of Argentina	Environmental Monitoring and Assessment	10.1007/s10661-006-7981-y	Viglizzo, E.F., Frank, F., Bernardos, J., Buschiazzo, D.E., Cabo, S.	2006	https://www.scopus.com/inward/record.uri?eid=2-s2.0-33747496032&doi=10.1007%2fs10661-006-7981-y&partnerID=40&md5=d7e45b3e48ae1b75c2ba05af4530c6aa	Journal Article	Scopus	EC5
Little is new under the sun but …	Information Systems Management	10.1201/1078.10580530/45925.23.2.20060301/92677.10	Gray, P.	2006	https://www.scopus.com/inward/record.uri?eid=2-s2.0-85023803389&doi=10.1201%2f1078.10580530%2f45925.23.2.20060301%2f92677.10&partnerID=40&md5=50bb4161af561c576459dceccee6f671	Journal Article	Scopus	EC5
Managing risks in the supply chain using the AHP method	The International Journal of Logistics Management	10.1108/09574090610663464	Gaudenzi, B., Borghesi, A.	2006	https://www.scopus.com/inward/record.uri?eid=2-s2.0-84986060453&doi=10.1108%2f09574090610663464&partnerID=40&md5=57c9313c0a4a1425e2c8c7c050306fd2	Journal Article	Scopus	EC3
Teaching business process improvements - Making the right choice	ASEE Annual Conference and Exposition, Conference Proceedings		Kowalkowski, F., Laware, G.	2006	https://www.scopus.com/inward/record.uri?eid=2-s2.0-85029029946&partnerID=40&md5=72c51c43bdf3eb866bb7050890989a9a	Conference Paper	Scopus	EC5
The stakeholder dashboard	Greener Management International	10.9774/GLEAF.3062.2006.su.00005	Strand, R.	2006	https://www.scopus.com/inward/record.uri?eid=2-s2.0-79751490027&doi=10.9774%2fGLEAF.3062.2006.su.00005&partnerID=40&md5=d52316e7ba90f151e71a11f2a5e3e4cf	Journal Article	Scopus	EC5
Multi-objective optimization for bridge management	Proceedings of the 3rd International Conference on Bridge Maintenance, Safety and Management - Bridge Maintenance, Safety, Management, Life-Cycle Performance and Cost	10.1201/b18175-311	Thompson, P.D., Patidar, V., Labi, S., Sinha, K., Hyman, W.A., Shirolé, A.	2006	https://www.scopus.com/inward/record.uri?eid=2-s2.0-56749104507&doi=10.1201%2fb18175-311&partnerID=40&md5=811017163336143e43b93ea47f654db1	Conference Paper	Scopus	EC5
Performance improvement dashboard for the perioperative services area	Bioengineering, Proceedings of the Northeast Conference		Larsen, K.W.	2005	https://www.scopus.com/inward/record.uri?eid=2-s2.0-28444457224&partnerID=40&md5=6cdb023aae948ed06ec52f0114248f95	Conference Paper	Scopus	EC5
MoViTo: A generic visualization tool for mobility analysis	2nd International Symposium on Wireless Communications Systems 2005, ISWCS 2005 - Conference Proceedings	10.1109/ISWCS.2005.1547720	Benayoune, F., Lancieri, L.	2005	https://www.scopus.com/inward/record.uri?eid=2-s2.0-33845318519&doi=10.1109%2fISWCS.2005.1547720&partnerID=40&md5=7723d0705a6ddc3d53981ac92a2b7bbc	Conference Paper	Scopus	EC3
Scorecards and dashboards: using financial metrics to improve performance.	Healthcare financial management : journal of the Healthcare Financial Management Association		Cleverley, W.O., Cleverley, J.O.	2005	https://www.scopus.com/inward/record.uri?eid=2-s2.0-27744544625&partnerID=40&md5=4af8ff1ba356ca1a0c2216e06575fcf8	Journal Article	Scopus	EC5
Hands on the controls	Manufacturing Business Technology		Caruso, D.	2005	https://www.scopus.com/inward/record.uri?eid=2-s2.0-23144448103&partnerID=40&md5=c3241f669084966fa2895c0ffe772744	Review	Scopus	EC5
Manhattan Associates means more than warehouse management	Manufacturing Business Technology		[No author name available]	2005	https://www.scopus.com/inward/record.uri?eid=2-s2.0-23144434348&partnerID=40&md5=63d7e79f55fddf26e32cc1419fe7564b	Note	Scopus	EC5
Developing a municipal performance-measurement system: Reflections on the Atlanta Dashboard	Public Administration Review	10.1111/j.1540-6210.2005.00461.x	Edwards, D., Thomas, J.C.	2005	https://www.scopus.com/inward/record.uri?eid=2-s2.0-19944423089&doi=10.1111%2fj.1540-6210.2005.00461.x&partnerID=40&md5=9f28b937705ed70484f0698aff41f629	Journal Article	Scopus	EC3
SAP targets the chemical industry	Chemical Market Reporter		Van Arnum, P.	2005	https://www.scopus.com/inward/record.uri?eid=2-s2.0-18744388588&partnerID=40&md5=07421867bcf68aa7af1e9f372edc3dd8	Review	Scopus	EC3
Assessing the performance of construction projects: Implementing earned value management at the General Services Administration	Journal of Facilities Management	10.1108/14725960510808419	Alvarado, C.M., Silverman, R.P., Wilson, D.S.	2005	https://www.scopus.com/inward/record.uri?eid=2-s2.0-79952643314&doi=10.1108%2f14725960510808419&partnerID=40&md5=6a4c9d1aabaac637a1b718f496562244	Journal Article	Scopus	EC3
Measurement-driven dashboards enable leading indicators for requirements and design of large-scale systems	Proceedings - International Software Metrics Symposium	10.1109/METRICS.2005.31	Selby, R.W.	2005	https://www.scopus.com/inward/record.uri?eid=2-s2.0-33749062374&doi=10.1109%2fMETRICS.2005.31&partnerID=40&md5=0c10754e775db17ae920af42d7ad8eba	Conference Paper	Scopus	EC5
Designing and deploying a performance dashboard: A case study in the telecommunications industry	IIE Annual Conference and Exhibition 2004		Coleman, G.D., Alberto, J., Gallina, S., Gikas, J., Groesbeck, R.	2004	https://www.scopus.com/inward/record.uri?eid=2-s2.0-30044444622&partnerID=40&md5=da7cae37af42d3ca35b9ab424d239e67	Conference Paper	Scopus	EC5
Emerging IT governance apps can't keep still	MSI		[No author name available]	2004	https://www.scopus.com/inward/record.uri?eid=2-s2.0-3843131798&partnerID=40&md5=2aae7a60d705ddcdc73e06f80388c926	Short Survey	Scopus	EC5
Best practices for high-level occupancy planning: Data and analysis	Journal of Corporate Real Estate	10.1108/14630010410812324	Mather, J.E.	2004	https://www.scopus.com/inward/record.uri?eid=2-s2.0-84992944187&doi=10.1108%2f14630010410812324&partnerID=40&md5=639b8a3f55d3210c7d2750a24d0407d4	Review	Scopus	EC5
Virginia department of transportation's dashboard performance measurement and reporting system going the full monty	Transportation Research Record	10.3141/1895-26	Gifford, J.L., Carlisle, W.H.	2004	https://www.scopus.com/inward/record.uri?eid=2-s2.0-17444417475&doi=10.3141%2f1895-26&partnerID=40&md5=dcd08f2bba184a9093805f42857029d0	Conference Paper	Scopus	EC5
Capitalizing on early project decision-making opportunities to improve facility design, construction, and life-cycle performance - POP, PM4D, and decision dashboard approaches	Automation in Construction	10.1016/j.autcon.2003.08.004	Kam, C., Fischer, M.	2004	https://www.scopus.com/inward/record.uri?eid=2-s2.0-0348042163&doi=10.1016%2fj.autcon.2003.08.004&partnerID=40&md5=95a9184ddc65a66f33ddaa4c065ea9dd	Conference Paper	Scopus	EC5
Process Automation: The Hidden Opportunity in Clean Fuels Projects	Hart World Fuels Conference		Streff, M.	2003	https://www.scopus.com/inward/record.uri?eid=2-s2.0-1242287763&partnerID=40&md5=38e64a306e4e214e08f520d0e6319a71	Conference Paper	Scopus	EC5
Comparative analysis of pressure sensors with digital output	Telecommunications and Radio Engineering (English translation of Elektrosvyaz and Radiotekhnika)	10.1615/TelecomRadEng.v60.i34.180	Koshevoy, N.D., Gordienko, V.A., Koshevoy, O.N., Rozhnova, T.G.	2003	https://www.scopus.com/inward/record.uri?eid=2-s2.0-77949935762&doi=10.1615%2fTelecomRadEng.v60.i34.180&partnerID=40&md5=5bb20ba0e9e003213e0a69e86275d97b	Journal Article	Scopus	EC5
Life Cycle Costing applied to railway design and maintenance: Creating a dashboard for infrastructure performance planning	Advances in Transport		Zoeteman, A.	2003	https://www.scopus.com/inward/record.uri?eid=2-s2.0-4544382216&partnerID=40&md5=2e6e0d5249d903e6197becf96be61135	Conference Paper	Scopus	EC3
Control charts in the comptrollers office: (And other peculiar places)	ASQ Annual Quality Congress Proceedings		Gerst, R.	2003	https://www.scopus.com/inward/record.uri?eid=2-s2.0-1642438999&partnerID=40&md5=c8bb21e772ff9225c302cbd845d586a2	Conference Paper	Scopus	EC3
The enterprise map: A system for implementing strategy and achieving operational excellence	EMJ - Engineering Management Journal	10.1080/10429247.2003.11415211	Burton, H.O., Pennotti, M.C.	2003	https://www.scopus.com/inward/record.uri?eid=2-s2.0-0142242154&doi=10.1080%2f10429247.2003.11415211&partnerID=40&md5=fc715426a7bd2223e6ce0f7fe33b2183	Journal Article	Scopus	EC3
Components and relative weights in utilization of dashboard measurement systems like the balanced scorecard	British Accounting Review	10.1016/S0890-8389(03)00026-X	DeBusk, G.K., Brown, R.M., Killough, L.N.	2003	https://www.scopus.com/inward/record.uri?eid=2-s2.0-0042657961&doi=10.1016%2fS0890-8389%2803%2900026-X&partnerID=40&md5=683aff2c621a5ba608e2d7680aff775b	Journal Article	Scopus	EC5
Eppmr/pcmss module description	Journal of Decision Systems	10.1080/12460125.1999.10511754	Sebal, S., Krömker, M., Wurst, S., Zabel, J., Zaraté, P.	1999	https://www.scopus.com/inward/record.uri?eid=2-s2.0-85024514295&doi=10.1080%2f12460125.1999.10511754&partnerID=40&md5=9375b290e49b1362285a46d43c21cd53	Journal Article	Scopus	EC5
Composites help motorcycle company race ahead of competition	Reinforced Plastics	10.1016/S0034-3617(98)92140-3	Rees, P.	1998	https://www.scopus.com/inward/record.uri?eid=2-s2.0-0031874620&doi=10.1016%2fS0034-3617%2898%2992140-3&partnerID=40&md5=312e80f6c17e42eae9e0e419b6090849	Journal Article	Scopus	EC5
Daytime Veiling Glare and Driver Visual Performance: Influence of Windshield Rake Angle and Dashboard Reflectance	Journal of Safety Research	10.1016/S0022-4375(97)80003-5	Schumann, J., Flannagan, M.J., Sivak, M., Traube, E.C.	1997	https://www.scopus.com/inward/record.uri?eid=2-s2.0-0006118010&doi=10.1016%2fS0022-4375%2897%2980003-5&partnerID=40&md5=72b4898486a8fab44a4ea6050a43d582	Journal Article	Scopus	EC5
Advantages and limitations of non-destructive eddy current testing of composite materials: from rotor blades to dashboards	Engineering plastics		Gros, Xavier E.	1995	https://www.scopus.com/inward/record.uri?eid=2-s2.0-0029539856&partnerID=40&md5=771fa385c6665fa71f67372346252352	Journal Article	Scopus	EC5
Intelligent workstation for immediate decision helping in process supervision: A new paradigm ?	Computers and Chemical Engineering	10.1016/0098-1354(95)87135-7	Mille, A., Chartres, J.M., Niel, E., Fuchs, B., Chiron, B.	1995	https://www.scopus.com/inward/record.uri?eid=2-s2.0-0029216442&doi=10.1016%2f0098-1354%2895%2987135-7&partnerID=40&md5=1ea6db14075cc9007667e6a65f8bac6e	Journal Article	Scopus	EC5
A computer controlled, optimized hybrid engine	Intersociety Energy Conversion Engineering Conference, 1994		Kos, J.F., Barton, R., Blass, K., Chadwick, W., Cooke, B., Hara, E., Katzberg, J., Mason, R., Ziarko, W., Menzies, R., Pawlak, Z., Skowron, A.	1994	https://www.scopus.com/inward/record.uri?eid=2-s2.0-0028747079&partnerID=40&md5=f01550955402d4dd82ef9f2875f30d5b	Conference Paper	Scopus	EC5
Nondestructive testing of materials using TV-shearography	Technisches Messen	10.1524/teme.1993.60.78.274	Ettemeyer, A.	1993	https://www.scopus.com/inward/record.uri?eid=2-s2.0-1542487825&doi=10.1524%2fteme.1993.60.78.274&partnerID=40&md5=2710677c383432518f64384f42e1f465	Journal Article	Scopus	EC5
Characterization of low molecular compounds in dashboard foils by extraction, preparative high performance liquid chromatography, and IR‐spectroscopy	Die Angewandte Makromolekulare Chemie	10.1002/apmc.1987.051500102	Standt, U.‐D.	1987	https://www.scopus.com/inward/record.uri?eid=2-s2.0-84981912085&doi=10.1002%2fapmc.1987.051500102&partnerID=40&md5=0c011c729315bb03306b0c867cd06ece	Journal Article	Scopus	EC5
FLEXIBLE ASSEMBLY CELL.	Proceedings of the International Conference on Assembly Automation		Saleur, J.	1984	https://www.scopus.com/inward/record.uri?eid=2-s2.0-0021302914&partnerID=40&md5=d7ccd9b9a9ef17d4e1ca453534202e0d	Conference Paper	Scopus	EC3
