# Supplementary material for: Tailored performance dashboards—an evaluation of the state of the art
Source: PeerJ Comput Sci. 2021 Oct 5;7:e625. doi: 10.7717/peerj-cs.625 (PMC8507486; doi:10.7717/peerj-cs.625)
Supplement: Supplemental Information 2 [file peerj-cs-07-625-s002.zip › tailored-dashboard-slr-main/csv/selected.csv]

Name	Source Title	DOI	Authors	Year	URL	Type	Source	Note
A personalization system for data visualization platforms	2016 Sixth International Conference on Innovative Computing Technology (INTECH)	10.1109/INTECH.2016.7845024	O. Belo; H. Correia; P. Rodrigues; R. Barros	2016	https://ieeexplore.ieee.org/stamp/stamp.jsp?arnumber=7845024	Conference Paper	IEEE Xplore	OK
An Approach for the Automated Generation of Engaging Dashboards	On the Move to Meaningful Internet Systems: OTM 2019 Conferences	10.1007/978-3-030-33246-4_24	Ünal AksuAdela del-Río-OrtegaManuel ResinasHajo A. Reijers	2019	http://link.springer.com/chapter/10.1007/978-3-030-33246-4_24	Conference Paper	SpringerLink	OK
Restructuring Dynamically Analytical Dashboards Based on Usage Profiles	Foundations of Intelligent Systems	10.1007/978-3-319-08326-1_45	Orlando BeloPaulo RodriguesRui BarrosHelena Correia	2014	http://link.springer.com/chapter/10.1007/978-3-319-08326-1_45	Conference Paper	SpringerLink	OK
Integrated model-driven dashboard development	Information Systems Frontiers	10.1007/s10796-007-9032-9	Themis PalpanasPawan ChowdharyGeorge MihailaFlorian Pinel	2007	http://link.springer.com/article/10.1007/s10796-007-9032-9	Journal Article	SpringerLink	OK
Recommender systems: Metric suggestion mechanisms applied to adaptable software dashboards	ESEC/FSE 2020 - Proceedings of the 28th ACM Joint Meeting European Software Engineering Conference and Symposium on the Foundations of Software Engineering	10.1145/3368089.3418779	Strugar, D.	2020	https://www.scopus.com/inward/record.uri?eid=2-s2.0-85097131824&doi=10.1145%2f3368089.3418779&partnerID=40&md5=80c0ab2c64e315d44067fe7178cbde73	Conference Paper	Scopus	OK
Creating user-specific business process monitoring dashboards with a model-driven approach	MODELSWARD 2017 - Proceedings of the 5th International Conference on Model-Driven Engineering and Software Development	10.5220/0006135203530361	Kintz, M., Kochanowski, M., Koetter, F.	2017	https://www.scopus.com/inward/record.uri?eid=2-s2.0-85046689792&doi=10.5220%2f0006135203530361&partnerID=40&md5=8a1ea2cfac8bca18e0b687b3d293c0bb	Conference Paper	Scopus	OK
