# Supplementary material for: Tailored performance dashboards—an evaluation of the state of the art
Source: PeerJ Comput Sci. 2021 Oct 5;7:e625. doi: 10.7717/peerj-cs.625 (PMC8507486; doi:10.7717/peerj-cs.625)
Supplement: Supplemental Information 2 [file peerj-cs-07-625-s002.zip › tailored-dashboard-slr-main/csv/springer_article_raw.csv]

Name	Source Title	DOI	Authors	Year	URL	Type	Source	Note
Effect of a Real-Time Electronic Dashboard on a Rapid Response System	Journal of Medical Systems	10.1007/s10916-017-0858-5	Grant S. FletcherBarry A. AaronsonAndrew A. WhiteReena Julka	2017	http://link.springer.com/article/10.1007/s10916-017-0858-5	Journal Article	SpringerLink	EC3
A handheld classroom dashboard: Teachers’ perspectives on the use of real-time collaborative learning analytics	International Journal of Computer-Supported Collaborative Learning	10.1007/s11412-019-09308-z	Roberto Martinez-Maldonado	2019	http://link.springer.com/article/10.1007/s11412-019-09308-z	Journal Article	SpringerLink	EC3
Developing a More Responsive Radiology Resident Dashboard	Journal of Digital Imaging	10.1007/s10278-018-0123-6	Hongyu ChenVineeth GangaramGeorge Shih	2019	http://link.springer.com/article/10.1007/s10278-018-0123-6	Journal Article	SpringerLink	EC3
The use of learning dashboards to support complex in-class pedagogical scenarios in medical training: how do they influence students’ cognitive engagement?	Research and Practice in Technology Enhanced Learning	10.1186/s41039-020-00135-7	Bas de LengFriedrich Pawelka	2020	http://link.springer.com/article/10.1186/s41039-020-00135-7	Journal Article	SpringerLink	EC3
Extracting Fuel Efficiency Information From the Car Dashboard Display An Application of Interpolation Technique	Resonance	10.1007/s12045-018-0666-3	Niraj Prasad	2018	http://link.springer.com/article/10.1007/s12045-018-0666-3	Journal Article	SpringerLink	EC3
A framework for an alternatives assessment dashboard for evaluating chemical alternatives applied to flame retardants for electronic applications	Clean Technologies and Environmental Policy	10.1007/s10098-016-1300-2	Todd M. Martin	2017	http://link.springer.com/article/10.1007/s10098-016-1300-2	Journal Article	SpringerLink	EC3
Development of a Web-Based Compliance Metrics Reporting Dashboard (CMR©) for Medical Information Inquiries	Drug information journal : DIJ / Drug Information Association	10.1177/0092861512458097	Robert J. Fuentes MSc, PharmDKazeem Idowu PharmDSanjay K. Sahoo MS, MBA	2012	http://link.springer.com/article/10.1177/0092861512458097	Journal Article	SpringerLink	EC3
Experiment Dashboard for Monitoring Computing Activities of the LHC Virtual Organizations	Journal of Grid Computing	10.1007/s10723-010-9148-x	Julia AndreevaMax BoehmBenjamin GaidiozEdward KaravakisLukasz KokoszkiewiczElisa LanciottiGerhild MaierWilliam OllivierRicardo RochaPablo SaizIrina Sidorova	2010	http://link.springer.com/article/10.1007/s10723-010-9148-x	Journal Article	SpringerLink	EC3
Towards fine-grained reading dashboards for online course revision	Educational Technology Research and Development	10.1007/s11423-020-09814-0	Madjid SadallahBenoît EncelleAzze-Eddine MaredjYannick Prié	2020	http://link.springer.com/article/10.1007/s11423-020-09814-0	Journal Article	SpringerLink	EC3
What information should CSCL teacher dashboards provide to help teachers interpret CSCL situations?	International Journal of Computer-Supported Collaborative Learning	10.1007/s11412-019-09299-x	Anouschka van LeeuwenNikol RummelTamara van Gog	2019	http://link.springer.com/article/10.1007/s11412-019-09299-x	Journal Article	SpringerLink	EC3
Correction to: Factors that affect the success of learning analytics dashboards	Educational Technology Research and Development	10.1007/s11423-019-09703-1	Yeonjeong ParkIl-Hyun Jo	2019	http://link.springer.com/article/10.1007/s11423-019-09703-1	Journal Article	SpringerLink	EC3
Supporting classroom orchestration with real-time feedback: A role for teacher dashboards and real-time agents	International Journal of Computer-Supported Collaborative Learning	10.1007/s11412-019-09306-1	Mike TissenbaumJim Slotta	2019	http://link.springer.com/article/10.1007/s11412-019-09306-1	Journal Article	SpringerLink	EC3
O022: Development of an electronic dashboard to assist surveillance	Antimicrobial Resistance and Infection Control	10.1186/2047-2994-2-S1-O22	S WallaceN Damani	2013	http://link.springer.com/article/10.1186/2047-2994-2-S1-O22	Journal Article	SpringerLink	EC3
Identifying known unknowns using the US EPA’s CompTox Chemistry Dashboard	Analytical and Bioanalytical Chemistry	10.1007/s00216-016-0139-z	Andrew D. McEachranJon R. SobusAntony J. Williams	2017	http://link.springer.com/article/10.1007/s00216-016-0139-z	Journal Article	SpringerLink	EC3
Dashboard Systems: Implementing Pharmacometrics from Bench to Bedside	The AAPS Journal	10.1208/s12248-014-9632-5	Diane R. MouldRichard N. UptonJessica Wojciechowski	2014	http://link.springer.com/article/10.1208/s12248-014-9632-5	Journal Article	SpringerLink	EC2
An analytics dashboard visualization for flood decision support system	Journal of Visualization	10.1007/s12650-017-0453-3	Sudipto SahaShashank ShekharSounak SadhukhanPrasun Das	2018	http://link.springer.com/article/10.1007/s12650-017-0453-3	Journal Article	SpringerLink	EC5
Usability evaluation of an open-source environmental monitoring data dashboard for archivists	Archival Science	10.1007/s10502-020-09340-1	Monica G. MaceliKerry Yu	2020	http://link.springer.com/article/10.1007/s10502-020-09340-1	Journal Article	SpringerLink	EC5
Information Needs Assessment for a Medicine Ward-Focused Rounding Dashboard	Journal of Medical Systems	10.1007/s10916-016-0542-1	Christopher A. AakreRajeev ChaudhryBrian W. PickeringVitaly Herasevich	2016	http://link.springer.com/article/10.1007/s10916-016-0542-1	Journal Article	SpringerLink	EC3
Reducing Imaging Utilization in Primary Care Through Implementation of a Peer Comparison Dashboard	Journal of General Internal Medicine	10.1007/s11606-020-06164-8	David J. Halpern MD MPHAdrian Clark-Randall MD SMJonathan Woodall MSJohn Anderson MD MPHKevin Shah MD MBA	2021	http://link.springer.com/article/10.1007/s11606-020-06164-8	Journal Article	SpringerLink	EC3
Enhancing hospital competitiveness: use of the electronic dashboard for managing the power of executing information systems	BMC Health Services Research	10.1186/1472-6963-14-S2-P15	Chia-Jung ChenJune-Dong LinChung-Feng Liu	2014	http://link.springer.com/article/10.1186/1472-6963-14-S2-P15	Journal Article	SpringerLink	EC3
Learning dashboards: an overview and future research opportunities	Personal and Ubiquitous Computing	10.1007/s00779-013-0751-2	Katrien VerbertSten GovaertsErik DuvalJose Luis SantosFrans Van AsscheGonzalo ParraJoris Klerkx	2014	http://link.springer.com/article/10.1007/s00779-013-0751-2	Journal Article	SpringerLink	EC3
Integrated model-driven dashboard development	Information Systems Frontiers	10.1007/s10796-007-9032-9	Themis PalpanasPawan ChowdharyGeorge MihailaFlorian Pinel	2007	http://link.springer.com/article/10.1007/s10796-007-9032-9	Journal Article	SpringerLink	OK
A mixed methods evaluation of the maternal-newborn dashboard in Ontario: dashboard attributes, contextual factors, and facilitators and barriers to use: a study protocol	Implementation Science	10.1186/s13012-016-0427-1	Sandra DunnAnn E. SpragueJeremy M. GrimshawIan D. GrahamMonica TaljaardDeshayne FellWendy E. PetersonElizabeth DarlingJoAnn HarroldGraeme N. SmithJessica ReszelAndrea LanesCarolyn TruskoskiJodi WildingDeborah WeissMark Walker	2016	http://link.springer.com/article/10.1186/s13012-016-0427-1	Journal Article	SpringerLink	EC3
Response to Andrea Tendas et al.’s making quality of life assessment a dashboard for patients management	Supportive Care in Cancer	10.1007/s00520-014-2310-4	Fabrice Denis	2014	http://link.springer.com/article/10.1007/s00520-014-2310-4	Journal Article	SpringerLink	EC3
Development, implementation and user experience of the Veterans Health Administration (VHA) dialysis dashboard	BMC Nephrology	10.1186/s12882-020-01798-6	Michael J. FischerWissam M. KouranyKaren SovernKurt ForresterCassandra GriffinNancy LightnerShawn LoftusKatherine MurphyGreg RothPaul M. PalevskySusan T. Crowley	2020	http://link.springer.com/article/10.1186/s12882-020-01798-6	Journal Article	SpringerLink	EC3
An updated dashboard of complete search FSM implementations in centralized graph transaction databases	Journal of Intelligent Information Systems	10.1007/s10844-019-00579-4	Rihab AyedMohand-Saïd HacidRafiqul HaqueAbderrazak Jemai	2020	http://link.springer.com/article/10.1007/s10844-019-00579-4	Journal Article	SpringerLink	EC3
Optimization of infliximab therapy in inflammatory bowel disease using a dashboard approach—an Indian experience	European Journal of Clinical Pharmacology	10.1007/s00228-020-02975-0	Mihika B. DaveAlpa J. DheraiDevendra C. DesaiDiane R. MouldTester F. Ashavaid	2021	http://link.springer.com/article/10.1007/s00228-020-02975-0	Journal Article	SpringerLink	EC5
Correction to: Optimization of infliximab therapy in inflammatory bowel disease using a dashboard approach—an Indian experience	European Journal of Clinical Pharmacology	10.1007/s00228-020-02989-8	Mihika B. DaveAlpa J. DheraiDevendra C. DesaiDiane R. MouldTester F. Ashavaid	2021	http://link.springer.com/article/10.1007/s00228-020-02989-8	Journal Article	SpringerLink	EC5
Development and implementation of a Telenephrology dashboard for active surveillance of kidney disease: a quality improvement project	BMC Nephrology	10.1186/s12882-020-02077-0	Melissa L. SweeM. Lee SandersKantima PhisitkulGeorge BaileyAngie ThumannNikki NeuzilBharat KumarAmy M. J. O’SheaBradley S. Dixon	2020	http://link.springer.com/article/10.1186/s12882-020-02077-0	Journal Article	SpringerLink	EC5
Dashboards for Therapeutic Monoclonal Antibodies: Learning and Confirming	The AAPS Journal	10.1208/s12248-018-0237-2	Diane R. MouldRichard N. UptonJessica WojciechowskiBecky L. PhanStacy TseMarla C. Dubinsky	2018	http://link.springer.com/article/10.1208/s12248-018-0237-2	Journal Article	SpringerLink	EC5
Flying Blind: Using a Digital Dashboard to Navigate a Complex PACS Environment	Journal of Digital Imaging	10.1007/s10278-005-8732-2	Matthew B. Morgan M.D.Barton F. Branstetter IV M.D.Jonathan Mates M.D.Paul J. Chang M.D.	2006	http://link.springer.com/article/10.1007/s10278-005-8732-2	Journal Article	SpringerLink	EC5
Pharmacokinetic Dashboard-Recommended Dosing Is Different than Standard of Care Dosing in Infliximab-Treated Pediatric IBD Patients	The AAPS Journal	10.1208/s12248-016-9994-y	Marla C. DubinskyBecky L. PhanNamita SinghShervin RabizadehDiane R. Mould	2017	http://link.springer.com/article/10.1208/s12248-016-9994-y	Journal Article	SpringerLink	EC3
Development and usability of a feedback tool, “My Personal Brain Health Dashboard”, to improve setting of self-management goals among people living with HIV in Canada	Quality of Life Research	10.1007/s11136-020-02555-w	Maryam MozafariniaFateme RajabiyazdiMarie-Josee BrouilletteLesley K. FellowsNancy E. Mayo	2020	http://link.springer.com/article/10.1007/s11136-020-02555-w	Journal Article	SpringerLink	EC3
Making quality of life assessment a dashboard for patient management	Supportive Care in Cancer	10.1007/s00520-014-2342-9	Andrea TendasPasquale NiscolaLaura ScaramucciMarco GiovanniniTeresa DentamaroAlessio Pio PerrottiPaolo de Fabritiis	2014	http://link.springer.com/article/10.1007/s00520-014-2342-9	Journal Article	SpringerLink	EC3
The CompTox Chemistry Dashboard: a community data resource for environmental chemistry	Journal of Cheminformatics	10.1186/s13321-017-0247-6	Antony J. WilliamsChristopher M. GrulkeJeff EdwardsAndrew D. McEachranKamel MansouriNancy C. BakerGrace PatlewiczImran ShahJohn F. WambaughRichard S. JudsonAnn M. Richard	2017	http://link.springer.com/article/10.1186/s13321-017-0247-6	Journal Article	SpringerLink	EC3
Maintaining Quality Control Using a Radiological Digital X-ray Dashboard	Journal of Digital Imaging	10.1007/s10278-007-9098-4	Todd R. MinnighJacqueline Gallet	2009	http://link.springer.com/article/10.1007/s10278-007-9098-4	Journal Article	SpringerLink	EC3
Process based quality improvement using a continuous renal replacement therapy dashboard	BMC Nephrology	10.1186/s12882-018-1195-8	Theresa A. MottesStuart L. GoldsteinRajit K. Basu	2019	http://link.springer.com/article/10.1186/s12882-018-1195-8	Journal Article	SpringerLink	EC3
Benefit–Risk Monitoring of Vaccines Using an Interactive Dashboard: A Methodological Proposal from the ADVANCE Project	Drug Safety	10.1007/s40264-018-0658-y	Kaatje BollaertsTom De SmedtKatherine DoneganLina TitievskyVincent Bauchau	2018	http://link.springer.com/article/10.1007/s40264-018-0658-y	Journal Article	SpringerLink	EC3
Comparing the DebugIT dashboards to national surveillance systems	BMC Proceedings	10.1186/1753-6561-5-S6-O1	C DanielR ChoquetA AsseleF EndersP DaumkeM-C Jaulent	2011	http://link.springer.com/article/10.1186/1753-6561-5-S6-O1	Journal Article	SpringerLink	EC3
Developing a dashboard to help measure and achieve the triple aim: a population-based cohort study	BMC Health Services Research	10.1186/1472-6963-14-363	Hsien-Yeang SeowLyn M Sibley	2014	http://link.springer.com/article/10.1186/1472-6963-14-363	Journal Article	SpringerLink	EC3
A dashboard for monitoring preventive measures in response to COVID-19 outbreak in the Democratic Republic of Congo	Tropical Medicine and Health	10.1186/s41182-020-00262-3	Patient Mijiriro WimbaJacques-Aimé BazebosoPhilippe Bianga KatchungaLéon TshiloloBenjamin Longo-MbenzaMuriel RabilloudPhilippe VanhemsJean IwazJean-François ÉtardRené Écochard	2020	http://link.springer.com/article/10.1186/s41182-020-00262-3	Journal Article	SpringerLink	EC3
An Electronic Dashboard to Monitor Patient Flow at the Johns Hopkins Hospital: Communication of Key Performance Indicators Using the Donabedian Model	Journal of Medical Systems	10.1007/s10916-018-0988-4	Diego A. MartinezErin M. KaneMehdi JalalpourJames ScheulenHetal RupaniRohit TotejaCharles BarbaraBree BushScott R. Levin	2018	http://link.springer.com/article/10.1007/s10916-018-0988-4	Journal Article	SpringerLink	EC3
Interactive dashboards for vaccine benefit-risk assessment	Reactions Weekly	10.1007/s40278-018-44196-6		2018	http://link.springer.com/article/10.1007/s40278-018-44196-6	Journal Article	SpringerLink	EC3
Multimodal social intelligence in a real-time dashboard system	The VLDB Journal	10.1007/s00778-010-0207-5	Daniel GruhlMeena NagarajanJan PieperChristine RobsonAmit Sheth	2010	http://link.springer.com/article/10.1007/s00778-010-0207-5	Journal Article	SpringerLink	EC3
A proof-of-concept framework for the preference elicitation and evaluation of health informatics technologies: the online PRESENT patient experience dashboard as a case example	BMC Medical Informatics and Decision Making	10.1186/s12911-020-1098-z	Emmanouil MentzakisDaria TkaczCarol Rivas	2020	http://link.springer.com/article/10.1186/s12911-020-1098-z	Journal Article	SpringerLink	EC3
Designing configurable automotive dashboards on liquid crystal displays	Cognition, Technology & Work	10.1007/s10111-004-0163-1	F BellottiA De GloriaA PoggiL AndreoneS DamianiP Knoll	2004	http://link.springer.com/article/10.1007/s10111-004-0163-1	Journal Article	SpringerLink	EC3
Give Me a Customizable Dashboard: Personalized Learning Analytics Dashboards in Higher Education	Technology, Knowledge and Learning	10.1007/s10758-017-9316-1	Lynne D. RobertsJoel A. HowellKristen Seaman	2017	http://link.springer.com/article/10.1007/s10758-017-9316-1	Journal Article	SpringerLink	EC3
Efficient optimization of a noise transfer function by modification of a shell structure geometry – Part II: Application to a vehicle dashboard	Structural and Multidisciplinary Optimization	10.1007/s00158-002-0214-2	S. MarburgH.-J. Hardtke	2002	http://link.springer.com/article/10.1007/s00158-002-0214-2	Journal Article	SpringerLink	EC3
Development, implementation and preliminary evaluation of clinical dashboards in a department of anesthesia	Journal of Clinical Monitoring and Computing	10.1007/s10877-020-00522-x	Géry LaurentMouhamed D. MoussaCédric CireneiBenoît TavernierRomaric MarcillyAntoine Lamer	2020	http://link.springer.com/article/10.1007/s10877-020-00522-x	Journal Article	SpringerLink	EC3
Driving with Roadmaps and Dashboards: Using Information Resources to Structure the Decision Models in Service Organizations	Administration and Policy in Mental Health and Mental Health Services Research	10.1007/s10488-007-0151-x	Bruce F. ChorpitaAdam BernsteinEric L. Daleiden	2008	http://link.springer.com/article/10.1007/s10488-007-0151-x	Journal Article	SpringerLink	EC3
Correction to: A handheld classroom dashboard: teachers’ perspectives on the use of real-time collaborative learning analytics	International Journal of Computer-Supported Collaborative Learning	10.1007/s11412-019-09314-1	Roberto Martinez-Maldonado	2019	http://link.springer.com/article/10.1007/s11412-019-09314-1	Journal Article	SpringerLink	EC3
SOCR data dashboard: an integrated big data archive mashing medicare, labor, census and econometric information	Journal of Big Data	10.1186/s40537-015-0018-z	Syed S HusainAlexandr KalininAnh TruongIvo D Dinov	2015	http://link.springer.com/article/10.1186/s40537-015-0018-z	Journal Article	SpringerLink	EC3
Uuse of a dashboard based on rapid viral tests results for predicting and managing clinical services	BMC Proceedings	10.1186/1753-6561-5-S6-P327	CHS LamPTY ChingWH Seto	2011	http://link.springer.com/article/10.1186/1753-6561-5-S6-P327	Journal Article	SpringerLink	EC3
Improving Health Care Management in Hospitals Through a Productivity Dashboard	Journal of Medical Systems	10.1007/s10916-020-01546-1	Miguel PestanaRuben PereiraSérgio Moro	2020	http://link.springer.com/article/10.1007/s10916-020-01546-1	Journal Article	SpringerLink	EC3
Keys for successful 360° hypervideo design: A user study based on an xAPI analytics dashboard	Multimedia Tools and Applications	10.1007/s11042-020-09059-2	Javier del MolinoToni BibiloniAntoni Oliver	2020	http://link.springer.com/article/10.1007/s11042-020-09059-2	Journal Article	SpringerLink	EC3
ICUs: from performance appraisal to executive dashboard?	Intensive Care Medicine	10.1007/s00134-007-0697-9	Corinne AlbertiIsabelle Durand-Zaleski	2007	http://link.springer.com/article/10.1007/s00134-007-0697-9	Journal Article	SpringerLink	EC2
Stereoscopic 3D dashboards	Personal and Ubiquitous Computing	10.1007/s00779-020-01438-8	Florian WeidnerWolfgang Broll	2020	http://link.springer.com/article/10.1007/s00779-020-01438-8	Journal Article	SpringerLink	EC3
Understanding the utilisation of a novel interactive electronic medication safety dashboard in general practice: a mixed methods study	BMC Medical Informatics and Decision Making	10.1186/s12911-020-1084-5	Mark JeffriesWouter T. GudeRichard N. KeersDenham L. PhippsRichard WilliamsEvangelos KontopantelisBenjamin BrownAnthony J. AveryNiels PeekDarren M. Ashcroft	2020	http://link.springer.com/article/10.1186/s12911-020-1084-5	Journal Article	SpringerLink	EC3
Design of a clinician dashboard to facilitate co-decision making in the management of non-specific low back pain	Journal of Intelligent Information Systems	10.1007/s10844-018-0539-y	Kerstin BachCindy MarlingPaul Jarle MorkAgnar AamodtFrances S. MairBarbara I. Nicholl	2019	http://link.springer.com/article/10.1007/s10844-018-0539-y	Journal Article	SpringerLink	EC3
The design, development, and implementation of student-facing learning analytics dashboards	Journal of Computing in Higher Education	10.1007/s12528-018-9186-0	Robert BodilyTarah K. IkahihifoBenjamin MackleyCharles R. Graham	2018	http://link.springer.com/article/10.1007/s12528-018-9186-0	Journal Article	SpringerLink	EC3
A semantic proteomics dashboard (SemPoD) for data management in translational research	BMC Systems Biology	10.1186/1752-0509-6-S3-S20	Catherine P JayapandianMeng ZhaoRob M EwingGuo-Qiang ZhangSatya S Sahoo	2012	http://link.springer.com/article/10.1186/1752-0509-6-S3-S20	Journal Article	SpringerLink	EC3
PathBot: A Radiology-Pathology Correlation Dashboard	Journal of Digital Imaging	10.1007/s10278-017-9969-2	Linda C. KelahanAmit D. KalariaRoss W. Filice	2017	http://link.springer.com/article/10.1007/s10278-017-9969-2	Journal Article	SpringerLink	EC3
Clinician dashboard views and improvement in preventative health outcome measures: a retrospective analysis	BMC Health Services Research	10.1186/s12913-019-4327-3	Patrick A. TwohigJaclyn R. RivingtonDouglas GunzlerJoseph DapranoDavid Margolius	2019	http://link.springer.com/article/10.1186/s12913-019-4327-3	Journal Article	SpringerLink	EC3
Open-Source, Web-Based Dashboard Components for DICOM Connectivity	Journal of Digital Imaging	10.1007/s10278-016-9866-0	Catalina BustamanteJulian PinedaSimon RascovskyAndres Arango	2016	http://link.springer.com/article/10.1007/s10278-016-9866-0	Journal Article	SpringerLink	EC3
Web-Based Dashboard for the Interactive Visualization and Analysis of National Risk-Standardized Mortality Rates of Sepsis in the US	Journal of Medical Systems	10.1007/s10916-019-1509-9	Meng-Tse LeeFong-Ci LinSzu-Ta ChenWan-Ting HsuSamuel LinTzer-Shyong ChenFeipei LaiChien-Chang Lee	2020	http://link.springer.com/article/10.1007/s10916-019-1509-9	Journal Article	SpringerLink	EC3
Increasing Student Use of a Learner Dashboard	Journal of Science Education and Technology	10.1007/s10956-020-09824-w	Rebecca L. SansomRobert BodilyCaroline O. BatesHeather Leary	2020	http://link.springer.com/article/10.1007/s10956-020-09824-w	Journal Article	SpringerLink	EC3
Effects of learning analytics dashboard: analyzing the relations among dashboard utilization, satisfaction, and learning achievement	Asia Pacific Education Review	10.1007/s12564-015-9403-8	Jeonghyun KimIl-Hyun JoYeonjeong Park	2016	http://link.springer.com/article/10.1007/s12564-015-9403-8	Journal Article	SpringerLink	EC5
Information architecture for a patient-specific dashboard in head and neck tumor boards	International Journal of Computer Assisted Radiology and Surgery	10.1007/s11548-018-1741-7	Alexander OeserJan GaebelAndreas DietzSusanne WiegandSteffen Oeltze-Jafra	2018	http://link.springer.com/article/10.1007/s11548-018-1741-7	Journal Article	SpringerLink	EC3
Student Facing Dashboards: One Size Fits All?	Technology, Knowledge and Learning	10.1007/s10758-017-9314-3	Stephanie D. Teasley	2017	http://link.springer.com/article/10.1007/s10758-017-9314-3	Journal Article	SpringerLink	EC3
Towards application driven security dashboards in future middleware	Journal of Internet Services and Applications	10.1007/s13174-011-0047-6	Wouter JoosenBert LagaisseEddy TruyenKoen Handekyn	2012	http://link.springer.com/article/10.1007/s13174-011-0047-6	Journal Article	SpringerLink	EC3
Factors that affect the success of learning analytics dashboards	Educational Technology Research and Development	10.1007/s11423-019-09693-0	Yeonjeong ParkIl-Hyun Jo	2019	http://link.springer.com/article/10.1007/s11423-019-09693-0	Journal Article	SpringerLink	EC3
P158: Posting a management dashboard improves behaviour in the OR	Antimicrobial Resistance and Infection Control	10.1186/2047-2994-2-S1-P158	R MeinkeOT ReuthebuchJ FasslI GislerM HeibergerM SeebergerFS EcksteinAF Widmer	2013	http://link.springer.com/article/10.1186/2047-2994-2-S1-P158	Journal Article	SpringerLink	EC3
Letter to the Editor re: “The Radiology Digital Dashboard: Effects on Report Turnaround Time.”	Journal of Digital Imaging	10.1007/s10278-008-9153-9		2009	http://link.springer.com/article/10.1007/s10278-008-9153-9	Journal Article	SpringerLink	EC3
Thermal Management Improvement with Composite Materials in the Dashboard	ATZ worldwide	10.1007/s38311-019-0101-8	Paul BeckerAndreas Büter	2019	http://link.springer.com/article/10.1007/s38311-019-0101-8	Journal Article	SpringerLink	EC3
The Radiology Digital Dashboard: Effects on Report Turnaround Time	Journal of Digital Imaging	10.1007/s10278-007-9008-9	Matthew B. MorganBarton F. Branstetter IVDavid M. LionettiJeremy S. RichardsonPaul J. Chang	2008	http://link.springer.com/article/10.1007/s10278-007-9008-9	Journal Article	SpringerLink	EC3
Connecting domain-specific features to source code: towards the automatization of dashboard generation	Cluster Computing	10.1007/s10586-019-03012-1	Andrea Vázquez-IngelmoFrancisco José García-PeñalvoRoberto TherónDaniel Amo FilvàDavid Fonseca Escudero	2020	http://link.springer.com/article/10.1007/s10586-019-03012-1	Journal Article	SpringerLink	EC3
Balance Sheets Versus Decision Dashboards to Support Patient Treatment Choices: A Comparative Analysis	The Patient - Patient-Centered Outcomes Research	10.1007/s40271-015-0111-6	James G. DolanPeter J. Veazie	2015	http://link.springer.com/article/10.1007/s40271-015-0111-6	Journal Article	SpringerLink	EC3
Fostering medical students’ lifelong learning skills with a dashboard, coaching and learning planning	Perspectives on Medical Education	10.1007/s40037-018-0449-2	Karen E. HauerNicholas IversonAlekist QuachPatrick YuanStephanie KanerChristy Boscardin	2018	http://link.springer.com/article/10.1007/s40037-018-0449-2	Journal Article	SpringerLink	EC3
Development and initial evaluation of a treatment decision dashboard	BMC Medical Informatics and Decision Making	10.1186/1472-6947-13-51	James G DolanPeter J VeazieAnn J Russ	2013	http://link.springer.com/article/10.1186/1472-6947-13-51	Journal Article	SpringerLink	EC3
Adaptive network diagram constructions for representing big data event streams on monitoring dashboards	Journal of Big Data	10.1186/s40537-019-0187-2	Alexander V. MantzarisThomas G. WalkerCameron E. TaylorDustin Ehling	2019	http://link.springer.com/article/10.1186/s40537-019-0187-2	Journal Article	SpringerLink	EC3
Applying population health approaches to improve safe anticoagulant use in the outpatient setting: the DOAC Dashboard multi-cohort implementation evaluation study protocol	Implementation Science	10.1186/s13012-020-01044-5	Geoffrey D. BarnesEmily SippolaMichael DorschJoshua ErricksonMichael LanhamArthur AllenPatrick SpoutzAnne E. SalesJeremy Sussman	2020	http://link.springer.com/article/10.1186/s13012-020-01044-5	Journal Article	SpringerLink	EC3
Proposal for a Performance Dashboard for the Monitoring of Water and Sewage Service Companies (WaSCs)	Water Resources Management	10.1007/s11269-011-9901-3	Fiorenzo FranceschiniElisa Turina	2012	http://link.springer.com/article/10.1007/s11269-011-9901-3	Journal Article	SpringerLink	EC2
Creation of a chemotherapy-induced nausea/vomiting dashboard to improve outcomes for pediatric cancer patients	Supportive Care in Cancer	10.1007/s00520-020-05652-1	Alexandra M. WalshJennifer HessMelissa ReesCynthia WetmoreVinay Vadiya	2021	http://link.springer.com/article/10.1007/s00520-020-05652-1	Journal Article	SpringerLink	EC3
eRegCom—Quality Improvement Dashboard for healthcare providers and Targeted Client Communication to pregnant women using data from an electronic health registry to improve attendance and quality of antenatal care: study protocol for a multi-arm cluster randomized trial	Trials	10.1186/s13063-020-04980-1	Kjersti MørkridBinyam BogaleEatimad AbbasKhadija Abu KhaderItimad Abu WardAmjad AttalhTamara AwwadMohammad BaniodeKimberly Suzanne FrostMichael James FrostButhaina GhanemTaghreed HijazMervett IsbeihSally IssawiZaher A. S. NazzalBrian O’Donnell	2021	http://link.springer.com/article/10.1186/s13063-020-04980-1	Journal Article	SpringerLink	EC3
